# Supplementary material for: Diisopropyl 2-[(4-nitro­benzo­yl)amino]­propane­dioate
Source: IUCrdata. 2023 Feb 14;8(Pt 2):x230104. doi: 10.1107/S2414314623001049 (PMC9993896; doi:10.1107/S2414314623001049)
Supplement: Supplementary file 1 [file x-08-x230104-sup1.cif]

##############################################################################
#                                                                            #
# This CIF contains the data for a data article accepted for                 #
# publication in IUCrData. It conforms to the requirements of                #
# Notes for Authors for IUCrData, and has been                               #
# peer reviewed under the auspices of IUCrData.                              #
#                                                                            #
# Full details of the Crystallographic Information File format               #
# are given in the paper "The Crystallographic Information File (CIF):       #
# a New Standard Archive File for Crystallography" by S. R. Hall, F. H.      #
# Allen and I. D. Brown [Acta Cryst. (1991), A47, 655-685].                  #
#                                                                            #
# The current version of the core CIF dictionary is obtainable from          #
# ftp://ftp.iucr.org/pub/cif_core.dic.                                       #
#                                                                            #
# Software is freely available for graphical display of the structure(s)     #
# in this CIF. For information consult the CIF software page                 #
# http://www.iucr.org/resources/cif/software.                                #
#                                                                            #
# This file may be used for bona fide research purposes within the           #
# scientific community so long as proper attribution is given to the data    # 
# article from which it was obtained.                                        #
#                                                                            #
##############################################################################
data_I
_audit_creation_method     'SHELXL-2018/3'
_journal_date_recd_electronic     2023-01-31
_journal_date_accepted     2023-02-03
_journal_name_full     'IUCrData'
_journal_year     2023
_journal_volume     8
_journal_issue      2
_journal_page_first     0
_journal_page_last     0
_journal_paper_category     HO
_journal_paper_doi     10.1107/S2414314623001049
_journal_coeditor_code     VM4057
_publ_contact_author_name
;
Muhammed Yousufuddin
;
_publ_contact_author_address
;
University of North Texas at Dallas
7400 University Hills Blvd.
Dallas, TX 75241
;
_publ_contact_author_email
;
muhammed.yousufuddin@untdallas.edu
;
_publ_contact_author_phone
;
972-338-1528
;
_publ_section_title
;
Diisopropyl 2-[(4-nitrobenzoyl)amino]propanedioate
;
_publ_section_title_footnote     .
loop_
    _publ_author_name
    _publ_author_footnote
    _publ_author_address
    'Deleon, Cristi P.' .
;
University of North Texas at Dallas
7400 University Hills Blvd.
Dallas, TX 75241
USA
;
    'Ramirez, Anthony D.' .
;
University of North Texas at Dallas
7400 University Hills Blvd.
Dallas, TX 75241
USA
;
    'Gonzalez, Diana' .
;
University of North Texas at Dallas
7400 University Hills Blvd.
Dallas, TX 75241
USA
;
    'Ghosh, Arghya' .
;
Rice University
7400 University Hills Blvd.
Houston, TX 77030
USA
;
    'K\"urti, L\'aszl\'o' .
;
Rice University
7400 University Hills Blvd.
Houston, TX 77030
USA
;
    'Yousufuddin, Muhammed' .
;
University of North Texas at Dallas
7400 University Hills Blvd.
Dallas, TX 75241
USA
;
_publ_section_synopsis
;
The title compound crystallizes in the space group <i>C</i>2 with two molecules
in the asymmetric unit.
;
_chemical_name_systematic
;
Diisopropyl 2-[(4-nitrobenzoyl)amino]propanedioate
;
_chemical_name_common     ?
_chemical_formula_moiety     'C16 H20 N2 O7'
_chemical_formula_sum     'C16 H20 N2 O7'
_chemical_formula_iupac     'C16 H20 N2 O7'
_chemical_formula_weight     352.34
_chemical_melting_point     ?
_chemical_absolute_configuration     ?
_space_group_crystal_system     monoclinic
_space_group_name_H-M_alt     'C 2'
_space_group_name_Hall     'C 2y'
loop_
    _space_group_symop_operation_xyz
    'x, y, z'
    '-x, y, -z'
    'x+1/2, y+1/2, z'
    '-x+1/2, y+1/2, -z'
_cell_length_a     38.408(10)
_cell_length_b     5.1523(13)
_cell_length_c     19.752(5)
_cell_angle_alpha     90
_cell_angle_beta     115.341(4)
_cell_angle_gamma     90
_cell_volume     3532.7(15)
_cell_formula_units_Z     8
_cell_measurement_reflns_used     2123
_cell_measurement_theta_min     2.28
_cell_measurement_theta_max     19.03
_cell_measurement_temperature     296(2)
_exptl_crystal_description     needle
_exptl_crystal_colour     colourless
_exptl_crystal_size_max     0.500
_exptl_crystal_size_mid     0.080
_exptl_crystal_size_min     0.050
_exptl_crystal_density_diffrn     1.325
_exptl_crystal_density_meas     ?
_exptl_crystal_density_method     ?
_exptl_crystal_F_000     1488
_exptl_absorpt_coefficient_mu     0.105
_exptl_absorpt_correction_type     multi-scan
_exptl_absorpt_process_details
;
(SADABS; Krause <i>et al.</i>,  2015)
;
_exptl_absorpt_correction_T_min     0.534
_exptl_absorpt_correction_T_max     0.745
_diffrn_ambient_temperature     296(2)
_diffrn_source     ?
_diffrn_radiation_type     MoK\a
_diffrn_radiation_wavelength     0.71073
_diffrn_measurement_device_type     'Bruker APEXII CCD'
_diffrn_measurement_method     '\f and \w scans'
_diffrn_detector_area_resol_mean     ?
_diffrn_reflns_number     18724
_diffrn_reflns_av_R_equivalents     0.0624
_diffrn_reflns_av_unetI/netI     0.1011
_diffrn_reflns_theta_min     1.955
_diffrn_reflns_theta_max     28.351
_diffrn_reflns_theta_full     25.000
_diffrn_measured_fraction_theta_max     0.993
_diffrn_measured_fraction_theta_full     0.999
_diffrn_reflns_limit_h_min     -50
_diffrn_reflns_limit_h_max     50
_diffrn_reflns_limit_k_min     -6
_diffrn_reflns_limit_k_max     6
_diffrn_reflns_limit_l_min     -26
_diffrn_reflns_limit_l_max     26
_refine_special_details     ?
_reflns_number_total     8693
_reflns_number_gt     3977
_reflns_threshold_expression     'I > 2\s(I)'
_refine_ls_structure_factor_coef     Fsqd
_refine_ls_matrix_type     full
_refine_ls_R_factor_all     0.1659
_refine_ls_R_factor_gt     0.0809
_refine_ls_wR_factor_gt     0.2191
_refine_ls_wR_factor_ref     0.2756
_refine_ls_goodness_of_fit_ref     1.000
_refine_ls_restrained_S_all     1.010
_refine_ls_number_reflns     8693
_refine_ls_number_parameters     459
_refine_ls_number_restraints     52
_refine_ls_hydrogen_treatment     constr
_refine_ls_weighting_scheme     calc
_refine_ls_weighting_details
                      'w=1/[\s^2^(Fo^2^)+(0.1417P)^2^] where P=(Fo^2^+2Fc^2^)/3'
_atom_sites_solution_hydrogens     geom
_atom_sites_solution_primary     ?
_atom_sites_solution_secondary     ?
_refine_ls_shift/su_max     0.000
_refine_ls_shift/su_mean     0.000
_refine_diff_density_max     0.488
_refine_diff_density_min     -0.344
_refine_ls_extinction_method     none
_refine_ls_extinction_coef     .
_refine_ls_abs_structure_details
;
Flack <i>x</i> determined using 1214 quotients
[(<i>I</i>^+^)-(<i>I</i>^-^)]/[(<i>I</i>^+^)+(<i>I</i>^-^)]
(Parsons <i>et al.</i>,  2013)
;
_refine_ls_abs_structure_Flack     0.6(10)
loop_
    _atom_type_symbol
    _atom_type_description
    _atom_type_scat_dispersion_real
    _atom_type_scat_dispersion_imag
    _atom_type_scat_source
    'C' 'C' 0.0033 0.0016
                         'International Tables Vol C Tables 4.2.6.8 and 6.1.1.4'
    'H' 'H' 0.0000 0.0000
                         'International Tables Vol C Tables 4.2.6.8 and 6.1.1.4'
    'N' 'N' 0.0061 0.0033
                         'International Tables Vol C Tables 4.2.6.8 and 6.1.1.4'
    'O' 'O' 0.0106 0.0060
                         'International Tables Vol C Tables 4.2.6.8 and 6.1.1.4'
_computing_data_collection
;
APEX2 (Bruker, 2016)
;
_computing_cell_refinement
;
SAINT (Bruker, 2016)
;
_computing_data_reduction
;
SAINT (Bruker, 2016)
;
_computing_structure_solution
;
<i>SHELXT2014/4</i> (Sheldrick, 2015a)
;
_computing_structure_refinement
;
4<i>SHELXL2018/4</i>3 (Sheldrick, 2015b)
;
_computing_molecular_graphics
;
SHELXTL (Sheldrick, 2008)
;
_computing_publication_material
;
SHELXTL (Sheldrick, 2008)
;
loop_
    _atom_site_type_symbol
    _atom_site_label
    _atom_site_fract_x
    _atom_site_fract_y
    _atom_site_fract_z
    _atom_site_U_iso_or_equiv
    _atom_site_adp_type
    _atom_site_calc_flag
    _atom_site_occupancy
    _atom_site_disorder_assembly
    _atom_site_disorder_group
    O O1 0.88102(19) 0.2244(16) 0.6329(5) 0.118(2) Uani d 1 . .
    O O2 0.90133(17) 0.5358(18) 0.7072(4) 0.128(3) Uani d 1 . .
    O O3 0.71544(12) 0.9400(9) 0.6084(3) 0.0712(13) Uani d 1 . .
    O O4 0.67465(15) 0.5799(14) 0.6930(3) 0.0944(19) Uani d 1 . .
    O O5 0.61676(14) 0.7265(11) 0.6190(3) 0.0753(14) Uani d 1 . .
    O O6 0.63941(14) 0.2095(10) 0.4886(3) 0.0837(16) Uani d 1 . .
    O O7 0.59253(12) 0.4686(11) 0.4841(3) 0.0795(15) Uani d 1 . .
    N N1 0.87565(19) 0.4161(17) 0.6630(4) 0.0811(18) Uani d 1 . .
    N N2 0.69438(14) 0.5333(10) 0.5764(3) 0.0555(13) Uani d 1 . .
    H H2N2 0.700003 0.375915 0.570495 0.067 Uiso calc 1 . .
    C C1 0.83549(19) 0.4910(16) 0.6442(4) 0.0641(18) Uani d 1 . .
    C C2 0.8060(2) 0.3469(16) 0.5940(4) 0.0681(18) Uani d 1 . .
    H H2 0.810805 0.206553 0.569638 0.082 Uiso calc 1 . .
    C C3 0.76912(18) 0.4137(14) 0.5804(3) 0.0577(16) Uani d 1 . .
    H H3 0.748686 0.313843 0.547615 0.069 Uiso calc 1 . .
    C C4 0.76178(16) 0.6251(12) 0.6142(3) 0.0500(14) Uani d 1 . .
    C C5 0.79215(18) 0.7752(13) 0.6635(4) 0.0599(16) Uani d 1 . .
    H H5 0.787483 0.920965 0.686133 0.072 Uiso calc 1 . .
    C C6 0.82960(18) 0.7034(15) 0.6783(4) 0.0682(19) Uani d 1 . .
    H H6 0.850388 0.800012 0.711361 0.082 Uiso calc 1 . .
    C C7 0.72186(18) 0.7100(13) 0.6000(3) 0.0551(15) Uani d 1 . .
    C C8 0.65570(17) 0.5975(12) 0.5606(4) 0.0555(15) Uani d 1 . .
    H H8 0.649966 0.764484 0.534248 0.067 Uiso calc 1 . .
    C C9 0.65032(19) 0.6329(14) 0.6321(4) 0.0604(16) Uani d 1 . .
    C C10 0.6067(3) 0.7816(19) 0.6811(4) 0.086(3) Uani d 1 . .
    H H10 0.622571 0.675836 0.724629 0.103 Uiso calc 1 . .
    C C11 0.6145(3) 1.065(2) 0.6998(6) 0.122(4) Uani d 1 . .
    H H11A 0.641204 1.100776 0.713532 0.182 Uiso calc 1 . .
    H H11B 0.608425 1.107266 0.740821 0.182 Uiso calc 1 . .
    H H11C 0.598852 1.167367 0.656892 0.182 Uiso calc 1 . .
    C C12 0.5657(3) 0.712(2) 0.6551(7) 0.120(4) Uani d 1 . .
    H H12A 0.550242 0.819530 0.613445 0.181 Uiso calc 1 . .
    H H12B 0.558195 0.736768 0.695147 0.181 Uiso calc 1 . .
    H H12C 0.562101 0.532895 0.639884 0.181 Uiso calc 1 . .
    C C13 0.62848(17) 0.3987(13) 0.5080(3) 0.0539(15) Uani d 1 . .
    C C14 0.5632(2) 0.3031(18) 0.4300(5) 0.089(3) Uani d 1 . .
    H H14 0.574593 0.184705 0.406273 0.107 Uiso calc 1 . .
    C C15 0.5350(4) 0.490(3) 0.3721(8) 0.156(5) Uani d 1 . .
    H H15A 0.518994 0.570858 0.392476 0.235 Uiso calc 1 . .
    H H15B 0.519074 0.395818 0.327625 0.235 Uiso calc 1 . .
    H H15C 0.549129 0.621206 0.359918 0.235 Uiso calc 1 . .
    C C16 0.5450(4) 0.157(4) 0.4700(9) 0.172(6) Uani d 1 . .
    H H16A 0.564320 0.061675 0.510334 0.258 Uiso calc 1 . .
    H H16B 0.526439 0.038554 0.436017 0.258 Uiso calc 1 . .
    H H16C 0.532346 0.275346 0.489680 0.258 Uiso calc 1 . .
    O O8 0.80326(17) 0.2861(12) 0.7820(3) 0.0891(17) Uani d 1 . .
    O O9 0.81622(17) 0.6196(13) 0.8529(4) 0.0951(18) Uani d 1 . .
    O O10 0.66470(15) -0.0673(10) 0.8979(3) 0.0747(13) Uani d 1 . .
    O O11 0.65449(17) 0.6482(13) 1.0333(3) 0.0934(18) Uani d 1 . .
    O O12 0.60149(14) 0.4539(13) 1.0243(3) 0.0924(18) Uani d 1 . .
    O O13 0.58449(16) 0.4185(15) 0.8261(3) 0.103(2) Uani d 1 . .
    O O14 0.56464(13) 0.1570(11) 0.8898(3) 0.0754(14) Uani d 1 . .
    N N3 0.79752(15) 0.4276(13) 0.8251(3) 0.0664(15) Uani d 1 . .
    N N4 0.65984(14) 0.3465(11) 0.9276(3) 0.0595(14) Uani d 1 . .
    H H4N4 0.668115 0.503086 0.930582 0.071 Uiso calc 1 . .
    C C17 0.76625(18) 0.3554(13) 0.8470(4) 0.0572(16) Uani d 1 . .
    C C18 0.7437(2) 0.1486(14) 0.8140(4) 0.0645(17) Uani d 1 . .
    H H18 0.747804 0.051632 0.778358 0.077 Uiso calc 1 . .
    C C19 0.71472(18) 0.0839(13) 0.8336(4) 0.0585(16) Uani d 1 . .
    H H19 0.699443 -0.060793 0.812472 0.070 Uiso calc 1 . .
    C C20 0.70813(17) 0.2356(12) 0.8855(3) 0.0507(14) Uani d 1 . .
    C C21 0.73146(18) 0.4425(14) 0.9176(4) 0.0594(16) Uani d 1 . .
    H H21 0.727253 0.542696 0.952543 0.071 Uiso calc 1 . .
    C C22 0.76095(19) 0.5053(15) 0.8993(4) 0.0639(17) Uani d 1 . .
    H H22 0.776969 0.645826 0.921640 0.077 Uiso calc 1 . .
    C C23 0.67578(17) 0.1561(13) 0.9041(3) 0.0532(15) Uani d 1 . .
    C C24 0.62899(17) 0.2893(13) 0.9479(4) 0.0575(16) Uani d 1 . .
    H H24 0.632877 0.115292 0.969983 0.069 Uiso calc 1 . .
    C C25 0.63007(19) 0.4888(14) 1.0067(4) 0.0604(16) Uani d 1 . .
    C C26 0.5982(3) 0.642(2) 1.0786(5) 0.101(3) Uani d 1 . .
    H H26 0.618275 0.775429 1.092635 0.121 Uiso calc 1 . .
    C C27 0.6031(4) 0.483(4) 1.1412(8) 0.166(5) Uani d 1 . .
    H H27A 0.583457 0.351385 1.125663 0.249 Uiso calc 1 . .
    H H27B 0.601108 0.587697 1.179561 0.249 Uiso calc 1 . .
    H H27C 0.627983 0.401613 1.160547 0.249 Uiso calc 1 . .
    C C28 0.5600(4) 0.757(3) 1.0432(9) 0.163(5) Uani d 1 . .
    H H28A 0.541281 0.622836 1.019716 0.245 Uiso calc 1 . .
    H H28B 0.559144 0.880016 1.006063 0.245 Uiso calc 1 . .
    H H28C 0.554309 0.842906 1.080354 0.245 Uiso calc 1 . .
    C C29 0.5902(2) 0.2985(14) 0.8801(4) 0.0601(16) Uani d 1 . .
    C C30 0.5250(2) 0.1611(18) 0.8325(4) 0.080(2) Uani d 1 . .
    H H30 0.522370 0.300077 0.796814 0.096 Uiso calc 1 . .
    C C31 0.5161(5) -0.083(4) 0.7929(10) 0.184(6) Uani d 1 . .
    H H31A 0.515314 -0.218117 0.825734 0.277 Uiso calc 1 . .
    H H31B 0.535656 -0.122663 0.776323 0.277 Uiso calc 1 . .
    H H31C 0.491564 -0.071294 0.750378 0.277 Uiso calc 1 . .
    C C32 0.5000(3) 0.216(5) 0.8673(8) 0.185(8) Uani d 1 . .
    H H32A 0.473706 0.210829 0.830379 0.277 Uiso calc 1 . .
    H H32B 0.505665 0.386042 0.889470 0.277 Uiso calc 1 . .
    H H32C 0.503806 0.089532 0.905427 0.277 Uiso calc 1 . .
loop_
    _atom_site_aniso_label
    _atom_site_aniso_U_11
    _atom_site_aniso_U_22
    _atom_site_aniso_U_33
    _atom_site_aniso_U_12
    _atom_site_aniso_U_13
    _atom_site_aniso_U_23
    O1 0.083(4) 0.128(6) 0.150(6) 0.017(4) 0.058(4) -0.019(5)
    O2 0.050(3) 0.177(8) 0.134(6) 0.000(4) 0.019(4) -0.021(6)
    O3 0.059(3) 0.056(3) 0.094(3) 0.000(2) 0.029(2) -0.010(3)
    O4 0.073(3) 0.142(6) 0.064(3) 0.034(4) 0.025(3) 0.015(3)
    O5 0.063(3) 0.101(4) 0.063(3) 0.023(3) 0.028(2) 0.000(3)
    O6 0.063(3) 0.064(3) 0.103(4) 0.005(2) 0.015(3) -0.014(3)
    O7 0.041(2) 0.100(4) 0.090(3) -0.005(3) 0.021(2) -0.031(3)
    N1 0.058(4) 0.105(6) 0.087(4) 0.008(4) 0.038(4) 0.009(4)
    N2 0.045(3) 0.047(3) 0.074(3) -0.002(2) 0.024(3) -0.001(2)
    C1 0.054(4) 0.084(5) 0.065(4) 0.007(4) 0.036(3) 0.011(4)
    C2 0.064(4) 0.075(4) 0.072(4) -0.001(4) 0.036(4) -0.008(4)
    C3 0.051(3) 0.067(4) 0.054(3) -0.007(3) 0.021(3) -0.009(3)
    C4 0.050(3) 0.053(3) 0.047(3) -0.001(3) 0.021(3) 0.006(3)
    C5 0.056(4) 0.056(4) 0.065(4) -0.005(3) 0.023(3) -0.012(3)
    C6 0.044(4) 0.080(5) 0.073(4) -0.014(3) 0.018(3) -0.011(4)
    C7 0.055(4) 0.057(4) 0.049(3) -0.003(3) 0.019(3) 0.000(3)
    C8 0.053(4) 0.051(4) 0.063(4) 0.004(3) 0.025(3) 0.002(3)
    C9 0.054(4) 0.066(4) 0.057(4) 0.004(3) 0.020(3) 0.000(3)
    C10 0.083(6) 0.116(7) 0.067(5) 0.034(5) 0.039(4) -0.001(5)
    C11 0.136(9) 0.121(9) 0.097(7) 0.020(7) 0.039(7) -0.030(7)
    C12 0.096(7) 0.151(10) 0.145(9) 0.020(7) 0.081(7) 0.011(8)
    C13 0.050(4) 0.053(4) 0.053(3) 0.002(3) 0.017(3) -0.002(3)
    C14 0.047(4) 0.104(6) 0.107(6) 0.010(4) 0.023(4) -0.036(5)
    C15 0.154(5) 0.156(5) 0.153(5) -0.004(3) 0.060(3) 0.004(3)
    C16 0.171(6) 0.172(6) 0.171(6) -0.009(3) 0.071(3) 0.002(3)
    O8 0.101(4) 0.101(4) 0.094(4) -0.011(3) 0.070(3) -0.013(3)
    O9 0.094(4) 0.094(4) 0.120(5) -0.019(4) 0.068(4) -0.005(4)
    O10 0.088(3) 0.056(3) 0.095(3) -0.010(3) 0.054(3) -0.003(3)
    O11 0.102(4) 0.113(4) 0.090(4) -0.045(4) 0.064(3) -0.032(3)
    O12 0.076(3) 0.124(5) 0.098(4) -0.021(3) 0.057(3) -0.046(4)
    O13 0.082(4) 0.141(6) 0.083(4) -0.008(4) 0.034(3) 0.038(4)
    O14 0.060(3) 0.092(4) 0.072(3) -0.013(3) 0.026(3) 0.006(3)
    N3 0.057(3) 0.071(4) 0.077(4) -0.004(3) 0.034(3) 0.007(3)
    N4 0.055(3) 0.052(3) 0.081(4) 0.000(2) 0.038(3) 0.003(3)
    C17 0.051(3) 0.064(4) 0.059(4) 0.003(3) 0.026(3) 0.012(3)
    C18 0.072(4) 0.064(4) 0.065(4) -0.001(4) 0.036(3) -0.009(3)
    C19 0.058(4) 0.056(4) 0.066(4) 0.000(3) 0.031(3) -0.010(3)
    C20 0.046(3) 0.050(3) 0.057(3) 0.005(3) 0.023(3) 0.006(3)
    C21 0.058(4) 0.064(4) 0.062(4) -0.004(3) 0.031(3) -0.008(3)
    C22 0.059(4) 0.069(4) 0.064(4) -0.008(3) 0.026(3) -0.008(3)
    C23 0.055(4) 0.052(4) 0.057(4) 0.000(3) 0.029(3) 0.002(3)
    C24 0.055(4) 0.062(4) 0.071(4) 0.004(3) 0.041(3) 0.006(3)
    C25 0.057(4) 0.068(4) 0.061(4) -0.008(4) 0.029(3) 0.002(3)
    C26 0.101(3) 0.104(3) 0.101(3) -0.0013(14) 0.0461(17) -0.0033(14)
    C27 0.169(5) 0.166(5) 0.162(5) 0.011(3) 0.070(3) -0.003(3)
    C28 0.164(5) 0.164(5) 0.162(5) 0.009(3) 0.071(3) -0.002(3)
    C29 0.067(4) 0.067(4) 0.058(4) 0.006(3) 0.038(3) 0.007(3)
    C30 0.066(5) 0.088(5) 0.074(5) -0.007(4) 0.020(4) -0.009(4)
    C31 0.182(6) 0.182(7) 0.185(7) 0.003(3) 0.075(4) -0.005(3)
    C32 0.087(7) 0.32(2) 0.153(11) 0.015(11) 0.056(8) -0.026(15)
_geom_special_details
;
 All esds (except the esd in the dihedral angle between two l.s. planes)
 are estimated using the full covariance matrix.  The cell esds are taken
 into account individually in the estimation of esds in distances, angles
 and torsion angles; correlations between esds in cell parameters are only
 used when they are defined by crystal symmetry.  An approximate (isotropic)
 treatment of cell esds is used for estimating esds involving l.s. planes.
;
loop_
    _geom_bond_atom_site_label_1
    _geom_bond_atom_site_label_2
    _geom_bond_site_symmetry_2
    _geom_bond_distance
    _geom_bond_publ_flag
    O1 N1 . 1.216(10) ?
    O2 N1 . 1.174(9) ?
    O3 C7 . 1.236(8) ?
    O4 C9 . 1.197(7) ?
    O5 C9 . 1.294(8) ?
    O5 C10 . 1.463(9) ?
    O6 C13 . 1.188(8) ?
    O7 C13 . 1.304(8) ?
    O7 C14 . 1.452(9) ?
    N1 C1 . 1.475(9) ?
    N2 C7 . 1.318(8) ?
    N2 C8 . 1.420(7) ?
    N2 H2N2 . 0.8600 ?
    C1 C6 . 1.354(10) ?
    C1 C2 . 1.363(10) ?
    C2 C3 . 1.368(9) ?
    C2 H2 . 0.9300 ?
    C3 C4 . 1.368(9) ?
    C3 H3 . 0.9300 ?
    C4 C5 . 1.391(8) ?
    C4 C7 . 1.501(9) ?
    C5 C6 . 1.389(9) ?
    C5 H5 . 0.9300 ?
    C6 H6 . 0.9300 ?
    C8 C13 . 1.514(9) ?
    C8 C9 . 1.525(9) ?
    C8 H8 . 0.9800 ?
    C10 C12 . 1.475(13) ?
    C10 C11 . 1.504(15) ?
    C10 H10 . 0.9800 ?
    C11 H11A . 0.9600 ?
    C11 H11B . 0.9600 ?
    C11 H11C . 0.9600 ?
    C12 H12A . 0.9600 ?
    C12 H12B . 0.9600 ?
    C12 H12C . 0.9600 ?
    C14 C16 . 1.465(16) ?
    C14 C15 . 1.534(17) ?
    C14 H14 . 0.9800 ?
    C15 H15A . 0.9600 ?
    C15 H15B . 0.9600 ?
    C15 H15C . 0.9600 ?
    C16 H16A . 0.9600 ?
    C16 H16B . 0.9600 ?
    C16 H16C . 0.9600 ?
    O8 N3 . 1.210(7) ?
    O9 N3 . 1.207(8) ?
    O10 C23 . 1.215(8) ?
    O11 C25 . 1.186(8) ?
    O12 C25 . 1.297(8) ?
    O12 C26 . 1.491(11) ?
    O13 C29 . 1.170(8) ?
    O14 C29 . 1.299(8) ?
    O14 C30 . 1.459(9) ?
    N3 C17 . 1.488(8) ?
    N4 C23 . 1.340(8) ?
    N4 C24 . 1.434(7) ?
    N4 H4N4 . 0.8600 ?
    C17 C18 . 1.353(10) ?
    C17 C22 . 1.373(9) ?
    C18 C19 . 1.367(9) ?
    C18 H18 . 0.9300 ?
    C19 C20 . 1.395(8) ?
    C19 H19 . 0.9300 ?
    C20 C21 . 1.362(9) ?
    C20 C23 . 1.496(8) ?
    C21 C22 . 1.367(9) ?
    C21 H21 . 0.9300 ?
    C22 H22 . 0.9300 ?
    C24 C29 . 1.520(9) ?
    C24 C25 . 1.538(10) ?
    C24 H24 . 0.9800 ?
    C26 C27 . 1.430(17) ?
    C26 C28 . 1.454(16) ?
    C26 H26 . 0.9800 ?
    C27 H27A . 0.9600 ?
    C27 H27B . 0.9600 ?
    C27 H27C . 0.9600 ?
    C28 H28A . 0.9600 ?
    C28 H28B . 0.9600 ?
    C28 H28C . 0.9600 ?
    C30 C32 . 1.427(13) ?
    C30 C31 . 1.44(2) ?
    C30 H30 . 0.9800 ?
    C31 H31A . 0.9600 ?
    C31 H31B . 0.9600 ?
    C31 H31C . 0.9600 ?
    C32 H32A . 0.9600 ?
    C32 H32B . 0.9600 ?
    C32 H32C . 0.9600 ?
loop_
    _geom_angle_atom_site_label_1
    _geom_angle_atom_site_label_2
    _geom_angle_atom_site_label_3
    _geom_angle_site_symmetry_1
    _geom_angle_site_symmetry_3
    _geom_angle
    _geom_angle_publ_flag
    C9 O5 C10 . . 120.1(5) ?
    C13 O7 C14 . . 118.2(6) ?
    O2 N1 O1 . . 121.8(8) ?
    O2 N1 C1 . . 120.3(8) ?
    O1 N1 C1 . . 117.9(8) ?
    C7 N2 C8 . . 121.4(5) ?
    C7 N2 H2N2 . . 119.3 ?
    C8 N2 H2N2 . . 119.3 ?
    C6 C1 C2 . . 122.6(6) ?
    C6 C1 N1 . . 117.7(7) ?
    C2 C1 N1 . . 119.6(7) ?
    C1 C2 C3 . . 118.3(7) ?
    C1 C2 H2 . . 120.8 ?
    C3 C2 H2 . . 120.8 ?
    C2 C3 C4 . . 121.1(6) ?
    C2 C3 H3 . . 119.4 ?
    C4 C3 H3 . . 119.4 ?
    C3 C4 C5 . . 119.9(6) ?
    C3 C4 C7 . . 123.2(6) ?
    C5 C4 C7 . . 116.9(6) ?
    C6 C5 C4 . . 118.8(6) ?
    C6 C5 H5 . . 120.6 ?
    C4 C5 H5 . . 120.6 ?
    C1 C6 C5 . . 119.2(6) ?
    C1 C6 H6 . . 120.4 ?
    C5 C6 H6 . . 120.4 ?
    O3 C7 N2 . . 122.3(6) ?
    O3 C7 C4 . . 120.0(6) ?
    N2 C7 C4 . . 117.7(6) ?
    N2 C8 C13 . . 110.1(5) ?
    N2 C8 C9 . . 111.6(5) ?
    C13 C8 C9 . . 112.9(5) ?
    N2 C8 H8 . . 107.3 ?
    C13 C8 H8 . . 107.3 ?
    C9 C8 H8 . . 107.3 ?
    O4 C9 O5 . . 124.7(6) ?
    O4 C9 C8 . . 123.2(6) ?
    O5 C9 C8 . . 112.1(5) ?
    O5 C10 C12 . . 106.7(7) ?
    O5 C10 C11 . . 107.3(8) ?
    C12 C10 C11 . . 113.2(9) ?
    O5 C10 H10 . . 109.9 ?
    C12 C10 H10 . . 109.9 ?
    C11 C10 H10 . . 109.9 ?
    C10 C11 H11A . . 109.5 ?
    C10 C11 H11B . . 109.5 ?
    H11A C11 H11B . . 109.5 ?
    C10 C11 H11C . . 109.5 ?
    H11A C11 H11C . . 109.5 ?
    H11B C11 H11C . . 109.5 ?
    C10 C12 H12A . . 109.5 ?
    C10 C12 H12B . . 109.5 ?
    H12A C12 H12B . . 109.5 ?
    C10 C12 H12C . . 109.5 ?
    H12A C12 H12C . . 109.5 ?
    H12B C12 H12C . . 109.5 ?
    O6 C13 O7 . . 125.1(6) ?
    O6 C13 C8 . . 122.7(6) ?
    O7 C13 C8 . . 112.0(6) ?
    O7 C14 C16 . . 107.7(9) ?
    O7 C14 C15 . . 104.9(9) ?
    C16 C14 C15 . . 112.2(9) ?
    O7 C14 H14 . . 110.6 ?
    C16 C14 H14 . . 110.6 ?
    C15 C14 H14 . . 110.6 ?
    C14 C15 H15A . . 109.5 ?
    C14 C15 H15B . . 109.5 ?
    H15A C15 H15B . . 109.5 ?
    C14 C15 H15C . . 109.5 ?
    H15A C15 H15C . . 109.5 ?
    H15B C15 H15C . . 109.5 ?
    C14 C16 H16A . . 109.5 ?
    C14 C16 H16B . . 109.5 ?
    H16A C16 H16B . . 109.5 ?
    C14 C16 H16C . . 109.5 ?
    H16A C16 H16C . . 109.5 ?
    H16B C16 H16C . . 109.5 ?
    C25 O12 C26 . . 116.4(7) ?
    C29 O14 C30 . . 118.8(6) ?
    O9 N3 O8 . . 124.2(6) ?
    O9 N3 C17 . . 118.0(6) ?
    O8 N3 C17 . . 117.8(6) ?
    C23 N4 C24 . . 120.1(6) ?
    C23 N4 H4N4 . . 120.0 ?
    C24 N4 H4N4 . . 120.0 ?
    C18 C17 C22 . . 122.4(6) ?
    C18 C17 N3 . . 119.1(6) ?
    C22 C17 N3 . . 118.5(6) ?
    C17 C18 C19 . . 119.1(6) ?
    C17 C18 H18 . . 120.5 ?
    C19 C18 H18 . . 120.5 ?
    C18 C19 C20 . . 119.8(6) ?
    C18 C19 H19 . . 120.1 ?
    C20 C19 H19 . . 120.1 ?
    C21 C20 C19 . . 119.3(6) ?
    C21 C20 C23 . . 123.4(5) ?
    C19 C20 C23 . . 117.3(6) ?
    C20 C21 C22 . . 121.1(6) ?
    C20 C21 H21 . . 119.4 ?
    C22 C21 H21 . . 119.4 ?
    C21 C22 C17 . . 118.2(6) ?
    C21 C22 H22 . . 120.9 ?
    C17 C22 H22 . . 120.9 ?
    O10 C23 N4 . . 122.4(6) ?
    O10 C23 C20 . . 121.8(6) ?
    N4 C23 C20 . . 115.8(6) ?
    N4 C24 C29 . . 111.4(5) ?
    N4 C24 C25 . . 108.4(5) ?
    C29 C24 C25 . . 110.1(5) ?
    N4 C24 H24 . . 109.0 ?
    C29 C24 H24 . . 109.0 ?
    C25 C24 H24 . . 109.0 ?
    O11 C25 O12 . . 125.2(7) ?
    O11 C25 C24 . . 123.9(6) ?
    O12 C25 C24 . . 110.9(6) ?
    C27 C26 C28 . . 112.4(11) ?
    C27 C26 O12 . . 103.2(10) ?
    C28 C26 O12 . . 107.3(9) ?
    C27 C26 H26 . . 111.2 ?
    C28 C26 H26 . . 111.2 ?
    O12 C26 H26 . . 111.2 ?
    C26 C27 H27A . . 109.5 ?
    C26 C27 H27B . . 109.5 ?
    H27A C27 H27B . . 109.5 ?
    C26 C27 H27C . . 109.5 ?
    H27A C27 H27C . . 109.5 ?
    H27B C27 H27C . . 109.5 ?
    C26 C28 H28A . . 109.5 ?
    C26 C28 H28B . . 109.5 ?
    H28A C28 H28B . . 109.5 ?
    C26 C28 H28C . . 109.5 ?
    H28A C28 H28C . . 109.5 ?
    H28B C28 H28C . . 109.5 ?
    O13 C29 O14 . . 124.9(7) ?
    O13 C29 C24 . . 123.3(7) ?
    O14 C29 C24 . . 111.8(5) ?
    C32 C30 C31 . . 112.6(13) ?
    C32 C30 O14 . . 108.9(8) ?
    C31 C30 O14 . . 109.4(9) ?
    C32 C30 H30 . . 108.6 ?
    C31 C30 H30 . . 108.6 ?
    O14 C30 H30 . . 108.6 ?
    C30 C31 H31A . . 109.5 ?
    C30 C31 H31B . . 109.5 ?
    H31A C31 H31B . . 109.5 ?
    C30 C31 H31C . . 109.5 ?
    H31A C31 H31C . . 109.5 ?
    H31B C31 H31C . . 109.5 ?
    C30 C32 H32A . . 109.5 ?
    C30 C32 H32B . . 109.5 ?
    H32A C32 H32B . . 109.5 ?
    C30 C32 H32C . . 109.5 ?
    H32A C32 H32C . . 109.5 ?
    H32B C32 H32C . . 109.5 ?
_shelx_space_group_comment
;
The symmetry employed for this shelxl refinement is uniquely defined
by the following loop, which should always be used as a source of
symmetry information in preference to the above space-group names.
They are only intended as comments.
;
_shelx_estimated_absorpt_T_min     0.949
_shelx_estimated_absorpt_T_max     0.995
_shelx_hkl_file
;
   4   0   0 3120.69  216.68
   6   0   0  166.08   11.40
  -6   0   0  149.59   11.10
  -8   0   0   44.90    3.60
  -8   0   0   41.20    3.60
   8   0   0   48.90    3.90
 -10   0   0  421.96   30.00
  10   0   0  429.66   30.40
 -10   0   0  424.06   30.00
  12   0   0    0.90    1.00
 -12   0   0    2.20    0.90
 -12   0   0    2.00    1.00
 -14   0   0   36.60    3.90
 -14   0   0   47.60    3.90
  14   0   0   51.79    4.50
 -16   0   0   40.50    4.10
  16   0   0   56.19    5.00
 -16   0   0   51.59    4.40
 -18   0   0  121.79    9.40
 -18   0   0  117.39    9.50
  18   0   0  126.99   10.30
 -20   0   0    2.30    1.40
 -20   0   0    5.50    1.60
  20   0   0    6.00    2.10
 -22   0   0   32.60    3.70
 -22   0   0   24.70    3.50
  22   0   0   28.20    4.40
  24   0   0    8.30    2.80
 -24   0   0    3.70    1.70
 -24   0   0    0.50    1.60
  26   0   0   33.00    5.20
 -26   0   0   33.70    4.30
 -26   0   0   29.50    4.10
 -28   0   0   97.49    8.70
  28   0   0  106.19    9.80
 -28   0   0   88.79    8.50
  30   0   0   83.19   10.40
 -30   0   0   87.39    8.70
 -30   0   0  109.59    8.80
 -32   0   0   20.60    4.30
  32   0   0   29.50    5.60
  34   0   0   12.50    4.20
 -34   0   0   16.00    4.10
 -36   0   0   19.50    4.70
  36   0   0   15.20    4.70
  38   0   0   -0.20    2.80
 -38   0   0    3.60    5.40
  40   0   0    3.10    3.50
  42   0   0    1.80    3.80
  44   0   0   -2.00    3.50
  46   0   0    9.90    5.30
  -1  -1   0  247.38   17.60
   1  -1   0  238.08   17.50
  -1   1   0  243.48   17.50
   1   1   0  253.47   17.50
   3  -1   0  277.07   19.10
   3  -1   0  268.27   19.30
  -3  -1   0  268.37   19.40
   3   1   0  267.17   19.30
  -3   1   0  269.77   19.30
   3   1   0  272.87   19.10
   5  -1   0 2153.98  146.79
  -5  -1   0 2109.79  146.89
   5   1   0 2109.39  146.69
  -5   1   0 2238.38  146.89
   5   1   0 1938.41  146.69
   7  -1   0  261.87   17.00
  -7  -1   0  248.68   17.00
   7  -1   0  221.58   17.00
  -7  -1   0  233.28   17.20
   7   1   0  247.68   17.10
  -7   1   0  205.48   17.00
  -9  -1   0  194.98   14.80
   9  -1   0  211.58   15.20
  -9  -1   0  209.58   15.10
   9   1   0  239.78   15.30
  -9   1   0  180.08   14.90
 -11  -1   0  158.28   11.00
  11  -1   0  136.49   11.00
  11  -1   0  152.48   10.60
 -11  -1   0  152.98   10.70
  11   1   0  150.68   11.10
 -11   1   0  117.09   10.70
  13  -1   0  182.78   13.40
  13  -1   0  176.68   12.80
 -13  -1   0  173.78   12.80
 -13  -1   0  187.68   13.20
 -13   1   0  171.08   13.00
  13   1   0  158.38   13.30
  15  -1   0   10.50    1.80
  15  -1   0   11.30    2.30
 -15  -1   0   14.90    1.90
 -15  -1   0   13.80    2.20
  15   1   0   11.90    2.30
 -15   1   0    9.50    2.10
  17  -1   0  298.37   21.90
  17  -1   0  254.87   22.40
 -17  -1   0  358.66   22.40
 -17  -1   0  311.87   21.90
  17   1   0  316.57   22.70
 -17   1   0  280.07   22.00
  19  -1   0   53.19    6.70
 -19  -1   0   75.09    5.60
 -19  -1   0   75.19    6.10
  19   1   0   58.29    6.20
 -19   1   0   59.39    5.80
 -19   1   0   60.99    5.50
 -21  -1   0   69.89    6.10
 -21  -1   0   66.99    5.70
  21  -1   0   47.70    6.80
 -21   1   0   67.59    5.70
 -21   1   0   66.09    6.10
  21   1   0   62.29    7.10
  23  -1   0  120.19   11.70
 -23  -1   0  143.59   11.10
 -23  -1   0  131.79   10.60
 -23   1   0  136.09   10.70
  23   1   0  142.79   11.80
 -23   1   0  131.89   10.90
  25  -1   0   47.70    6.50
 -25  -1   0   40.30    5.00
 -25  -1   0   35.20    4.40
 -25   1   0   41.20    4.90
 -25   1   0   46.30    4.80
  25   1   0   35.20    5.60
  27  -1   0   94.79    9.40
 -27  -1   0   94.19    8.40
 -27  -1   0   90.69    8.00
 -27   1   0   72.99    8.10
  27   1   0  103.49    9.40
 -27   1   0   98.89    8.20
  29  -1   0  174.18   15.40
 -29  -1   0  171.78   13.60
 -29  -1   0  185.18   14.30
  29   1   0  171.98   15.10
 -29   1   0  170.68   14.00
 -29   1   0  161.88   14.10
  31  -1   0   28.20    5.70
 -31  -1   0   22.70    4.40
 -31   1   0   28.00    5.00
 -31   1   0   35.30    4.90
  31   1   0   22.20    4.90
  33  -1   0   10.50    4.00
 -33  -1   0   12.50    3.60
  33   1   0    7.60    3.90
 -33   1   0    3.80    3.00
 -35  -1   0    2.70    3.00
  35  -1   0    1.50    3.30
  35   1   0    6.20    3.30
 -35   1   0    2.30    3.60
 -37  -1   0   11.10    4.10
  37  -1   0    2.20    3.10
  37   1   0    4.10    4.00
 -39  -1   0    6.40    3.80
  39  -1   0    0.10    3.30
  39   1   0    2.50    3.40
  41  -1   0    2.20    4.10
  41   1   0    8.30    4.30
  43  -1   0    6.00    4.80
  43   1   0    7.10    4.30
  45  -1   0    3.60    4.60
  45   1   0    1.30    3.60
   0  -2   0   44.20    4.10
   0   2   0   36.90    3.80
   2  -2   0   91.99    6.90
  -2  -2   0   80.39    6.80
   2  -2   0   83.59    6.00
   2   2   0   76.49    6.00
   2   2   0   81.19    6.60
  -2   2   0   75.29    6.50
   4  -2   0   23.10    2.80
   4  -2   0   18.20    1.90
  -4  -2   0   21.30    2.90
   4   2   0   20.90    2.50
  -4   2   0   14.30    2.40
   4   2   0   14.00    1.80
   6  -2   0  169.28   12.30
   6  -2   0  172.18   12.70
  -6  -2   0  162.58   12.90
   6   2   0  175.68   12.40
   6   2   0  183.18   12.70
  -6   2   0  144.39   12.70
  -8  -2   0   30.40    3.70
   8  -2   0   31.30    3.20
   8  -2   0   28.10    3.30
  -8   2   0   23.20    3.30
   8   2   0   31.40    3.40
   8   2   0   28.10    2.90
  10  -2   0  273.27   20.30
  10  -2   0  268.27   20.30
 -10  -2   0  275.47   20.70
  10   2   0  284.77   20.30
 -10   2   0  270.67   20.50
  10   2   0  294.07   20.30
  12  -2   0  282.57   19.40
 -12  -2   0  250.77   19.80
  12   2   0  253.57   19.30
 -12   2   0  263.97   19.60
  12   2   0  267.17   19.50
  14  -2   0  170.68   13.40
 -14  -2   0  182.88   14.00
  14  -2   0  173.28   13.90
  14   2   0  172.88   13.40
 -14   2   0  193.38   13.90
  14   2   0  184.98   13.80
  16  -2   0  235.68   16.40
 -16  -2   0  220.98   15.70
  16  -2   0  215.58   15.70
 -16  -2   0  190.28   16.10
  16   2   0  196.68   16.10
 -16   2   0  199.98   16.00
  18  -2   0    5.10    2.00
 -18  -2   0    1.30    1.80
  18  -2   0    4.90    1.60
 -18  -2   0    4.50    1.50
 -18   2   0    6.00    2.30
  18   2   0    9.50    2.30
  20  -2   0    2.70    1.70
  20  -2   0    2.70    1.60
 -20  -2   0    5.10    2.00
 -20  -2   0    5.30    1.80
  20   2   0    6.20    2.20
 -20   2   0    6.40    2.30
 -22  -2   0   20.30    3.90
 -22  -2   0   28.10    3.70
  22  -2   0   24.70    4.40
  22  -2   0   33.70    3.90
 -22   2   0   30.10    4.50
  22   2   0   28.30    4.40
  24  -2   0   41.60    4.70
  24  -2   0   43.00    6.20
 -24  -2   0   35.20    4.50
 -24  -2   0   36.20    5.20
 -24   2   0   38.20    5.30
  24   2   0   34.20    5.20
 -26  -2   0    0.20    2.30
 -26  -2   0    3.30    2.00
  26  -2   0    1.10    1.80
  26  -2   0    1.30    2.50
  26   2   0    1.50    1.90
 -26   2   0    0.00    2.40
  28  -2   0  111.69   11.00
 -28  -2   0   96.59    9.20
 -28  -2   0  101.39   10.10
 -28   2   0  130.59    9.90
 -28   2   0  111.09   10.30
  28   2   0  105.19   10.60
  30  -2   0   33.70    6.10
 -30  -2   0   34.40    5.60
 -30   2   0   31.80    5.80
  30   2   0   32.60    5.80
 -30   2   0   37.80    5.20
  32  -2   0    2.20    2.60
 -32  -2   0   -1.60    2.70
 -32   2   0    4.70    3.10
 -32   2   0   -0.80    2.60
  32   2   0   -0.70    2.20
 -34  -2   0    7.50    3.90
  34  -2   0    8.00    4.00
  34   2   0   25.20    5.30
 -34   2   0   10.80    3.90
  36  -2   0   -0.20    3.40
 -36  -2   0    5.30    4.00
  36   2   0   -3.10    2.30
 -38  -2   0   -3.80    3.30
  38  -2   0    3.80    3.80
  38   2   0    4.70    3.60
  40  -2   0    3.60    3.90
 -40  -2   0   -3.90    3.60
  40   2   0    7.40    4.10
  42  -2   0    5.30    4.90
  42   2   0   -0.50    3.50
  44  -2   0    8.30    4.70
  44   2   0    0.30    4.20
   1  -3   0   12.20    1.40
   1  -3   0   14.00    2.70
  -1  -3   0   19.10    3.00
  -1   3   0    7.90    2.10
   1   3   0    7.90    2.10
  -3  -3   0   92.79    7.80
   3  -3   0   89.39    7.60
   3  -3   0   82.59    6.30
   3   3   0   76.19    6.30
  -3   3   0   86.69    7.40
   3   3   0   94.29    7.50
   5  -3   0  363.36   26.40
   5  -3   0  362.86   25.50
  -5  -3   0  369.76   26.70
   5   3   0  344.97   26.30
  -5   3   0  365.16   26.40
   5   3   0  347.87   25.50
   7  -3   0   97.89    7.70
   7  -3   0   94.49    8.30
  -7  -3   0   93.19    8.60
   7   3   0   93.69    8.20
   7   3   0  102.19    7.80
  -7   3   0  106.09    8.50
   9  -3   0   76.69    6.10
   9  -3   0   75.69    6.60
  -9  -3   0   82.69    7.20
  -9   3   0   70.09    6.60
   9   3   0   59.59    6.30
   9   3   0   69.29    6.00
  11  -3   0   22.40    3.00
 -11  -3   0   25.10    3.90
  11  -3   0   21.70    3.30
  11   3   0   21.40    3.30
  11   3   0   18.60    2.70
 -11   3   0   19.10    3.30
  13  -3   0   96.29    8.10
 -13  -3   0   93.69    8.70
  13  -3   0   96.89    8.00
  13   3   0   88.59    7.90
  13   3   0   91.49    7.80
 -13   3   0   90.09    8.30
  15  -3   0   13.40    2.80
  15  -3   0   16.40    2.90
 -15  -3   0   22.90    3.80
 -15   3   0   14.70    3.10
  15   3   0   19.10    3.10
  15   3   0   15.70    2.80
  17  -3   0   59.09    5.80
  17  -3   0   71.69    6.30
 -17  -3   0   58.29    7.10
 -17   3   0   57.79    6.70
  17   3   0   50.29    6.20
  17   3   0   65.29    6.00
 -19  -3   0  117.89   11.00
  19  -3   0  130.29   10.40
  19   3   0  129.29   10.80
 -19   3   0  106.79   10.60
  19   3   0  137.59   10.50
 -21  -3   0   36.20    5.70
  21  -3   0   54.89    6.60
  21  -3   0   44.00    5.10
  21   3   0   42.30    5.20
 -21   3   0   35.30    5.60
  21   3   0   46.30    5.90
  23  -3   0    0.90    1.70
  23  -3   0    0.20    2.30
 -23  -3   0    1.20    2.70
 -23   3   0   -0.70    2.70
  23   3   0    1.30    1.90
  23   3   0    1.40    1.70
 -25  -3   0    8.30    3.20
  25  -3   0    6.80    3.20
  25  -3   0    4.40    2.20
 -25   3   0    4.20    2.80
  25   3   0    2.70    2.40
  25   3   0   -1.10    1.20
  27  -3   0    8.90    3.70
 -27  -3   0   -0.30    3.00
  27  -3   0    7.00    2.80
  27   3   0    3.90    2.70
 -27   3   0   19.80    4.50
  29  -3   0   10.80    3.30
  29  -3   0   15.80    4.70
 -29  -3   0   19.90    4.70
  29   3   0   14.50    4.00
 -29   3   0   19.90    4.90
  31  -3   0   -0.80    2.30
  31  -3   0    2.40    3.10
 -31  -3   0   -4.60    2.70
 -31   3   0   -6.10    3.30
  31   3   0   -0.40    2.40
  33  -3   0    1.30    3.50
 -33  -3   0    4.30    3.70
  33   3   0    3.80    3.20
 -33   3   0    4.80    4.10
 -35  -3   0    6.20    4.40
  35  -3   0   10.40    4.20
 -35   3   0    8.60    4.80
  35   3   0    4.90    3.10
 -37  -3   0   14.80    4.50
  37  -3   0    3.40    4.40
  37   3   0    2.30    3.70
  39  -3   0    1.30    3.90
 -39  -3   0   -1.40    3.90
  39   3   0    1.90    4.10
 -41  -3   0    6.10    5.30
  41  -3   0    0.70    4.20
  41   3   0   -1.00    3.60
   0  -4   0   90.89    8.50
   0   4   0   87.59    8.30
  -2  -4   0   16.70    3.60
   2  -4   0   12.30    3.40
   2   4   0   12.00    2.80
  -2   4   0   18.20    3.30
   4  -4   0    5.00    2.40
  -4  -4   0    3.20    2.20
  -4   4   0    2.50    2.00
   4   4   0    5.20    2.30
   6  -4   0    6.70    2.70
  -6  -4   0   14.90    3.40
  -6   4   0   12.40    3.10
   6   4   0   16.60    3.20
  -8  -4   0    5.70    2.70
   8  -4   0    8.40    2.60
  -8   4   0   12.20    3.10
   8   4   0    8.80    2.60
  10  -4   0   43.70    5.80
 -10  -4   0   62.19    7.20
  10   4   0   60.19    6.30
 -10   4   0   33.70    5.40
  12  -4   0   32.40    4.70
 -12  -4   0   28.60    4.90
 -12   4   0   28.50    4.70
  12   4   0   29.10    4.40
  14  -4   0    2.80    2.10
 -14  -4   0    2.20    2.60
  14   4   0    1.40    2.00
 -14   4   0    4.30    2.60
 -16  -4   0    4.20    2.80
  16  -4   0    1.00    1.90
 -16   4   0    8.80    3.10
  16   4   0    4.70    2.20
 -18  -4   0    7.30    3.00
  18  -4   0    4.30    2.40
 -18   4   0    2.20    2.50
  18   4   0    6.80    2.30
  20  -4   0    6.50    2.50
 -20  -4   0   11.10    3.70
 -20   4   0    4.50    2.70
  20   4   0   12.10    3.10
  22  -4   0    5.20    2.60
 -22  -4   0    3.60    3.10
  22   4   0    3.40    2.40
 -22   4   0    3.60    3.00
  24  -4   0    3.80    2.50
 -24  -4   0    5.20    3.40
  24   4   0    6.40    2.70
 -24   4   0    2.20    3.10
  26  -4   0    4.90    2.70
 -26  -4   0    7.60    3.90
 -26   4   0   -0.50    3.10
 -28  -4   0   -4.40    3.10
  28  -4   0    0.30    2.30
 -28   4   0    2.70    3.40
 -30  -4   0    3.10    3.70
  30  -4   0    1.20    2.60
 -30   4   0    3.70    4.10
 -32  -4   0   -5.60    3.30
 -32   4   0   -1.40    4.00
 -34  -4   0   -0.50    3.70
 -34   4   0    1.30    4.50
 -36  -4   0   -2.30    4.50
 -36   4   0    5.40    4.90
  -1  -5   0    2.90    2.70
   1  -5   0    4.90    3.00
  -1   5   0    5.10    2.80
   1   5   0    7.40    3.00
  -3  -5   0    7.60    3.30
   3  -5   0    0.70    2.30
  -3   5   0    3.40    2.60
   3   5   0    4.20    2.40
  -5  -5   0   10.60    3.60
   5  -5   0    8.40    3.10
   5   5   0    7.50    2.80
  -5   5   0    5.80    2.80
  -7  -5   0   12.00    4.10
   7  -5   0   17.40    4.30
   7   5   0   19.80    4.10
  -7   5   0   14.60    3.90
   9  -5   0   28.20    4.80
  -9  -5   0   21.10    4.70
   9   5   0   16.10    4.00
  -9   5   0   19.70    4.20
  11  -5   0    3.60    2.80
 -11  -5   0   -2.00    2.60
 -11   5   0    9.60    3.20
  11   5   0    2.30    2.50
 -13  -5   0   -3.40    2.40
  13  -5   0   -1.90    1.90
  13   5   0    2.10    2.50
 -13   5   0   -2.80    2.00
 -15  -5   0    3.10    2.90
  15  -5   0    0.20    2.40
  15   5   0   -1.40    2.30
 -15   5   0    2.00    2.70
 -17  -5   0    5.70    3.60
  17  -5   0    7.70    3.10
 -17   5   0    4.40    2.80
  17   5   0    3.50    2.60
  19  -5   0   -0.20    2.70
 -19  -5   0    0.30    3.30
 -19   5   0    2.40    3.10
  19   5   0   -1.40    2.20
  21  -5   0    4.20    2.80
 -21  -5   0    1.30    3.50
 -21   5   0    6.90    3.40
  21   5   0    7.00    3.10
 -23  -5   0   -3.00    3.40
  23  -5   0    4.50    3.10
  23   5   0    2.20    2.90
 -23   5   0    1.60    3.00
  25  -5   0    1.10    2.70
 -25  -5   0   -0.20    3.70
 -25   5   0   -1.10    3.10
 -27  -5   0   -6.10    3.50
  27  -5   0   -0.40    2.80
 -27   5   0   -0.70    3.40
 -29  -5   0   -1.80    4.30
 -29   5   0    3.50    4.10
 -31  -5   0   -2.30    4.50
 -31   5   0   -0.60    4.50
   0  -6   0   -0.80    3.20
   0   6   0    0.90    2.90
  -2  -6   0    1.30    3.50
   2  -6   0    5.30    3.50
  -2   6   0    0.10    3.10
   2   6   0    2.80    2.90
  -4  -6   0   -2.50    2.70
   4  -6   0    4.30    3.30
  -4   6   0    7.50    3.50
   4   6   0    2.70    2.70
   6  -6   0   -5.70    2.50
  -6  -6   0    0.70    2.80
  -6   6   0   -1.80    2.80
   6   6   0    2.30    2.80
   8  -6   0    0.70    3.10
  -8  -6   0   -1.10    3.20
   8   6   0    0.30    2.70
  -8   6   0    1.70    3.10
  10  -6   0    1.90    2.60
 -10  -6   0    2.00    3.20
 -10   6   0    1.90    3.20
  10   6   0    0.10    2.30
  12  -6   0    8.30    3.90
 -12  -6   0   12.10    4.60
  12   6   0    2.90    2.80
 -12   6   0    0.10    3.10
 -14  -6   0    0.80    3.60
  14  -6   0    0.20    3.10
 -14   6   0    3.90    3.40
  14   6   0    4.00    2.90
 -16  -6   0   -1.50    3.10
  16  -6   0   -0.20    3.00
 -16   6   0    8.00    4.30
  16   6   0   -1.90    2.50
 -18  -6   0    0.80    3.80
  18  -6   0    2.10    3.60
 -18   6   0    0.20    3.00
  18   6   0    0.90    3.20
  20  -6   0    2.40    3.30
 -20  -6   0   -4.80    3.30
  20   6   0   -0.50    3.20
 -20   6   0   -1.10    3.00
 -22  -6   0    5.40    4.30
  22  -6   0    5.90    3.50
 -22   6   0    0.70    3.40
  22   6   0   -5.20    2.60
  46   0  -1    1.90    4.40
  44   0  -1   25.80    6.90
  42   0  -1    2.00    3.80
  40   0  -1   -1.00    2.60
  38   0  -1    7.60    4.00
 -36   0   1   -0.50    2.70
  36   0  -1   -0.60    2.50
  34   0  -1    1.90    2.70
 -34   0   1    1.60    2.60
 -32   0   1   10.80    3.10
  32   0  -1    6.20    3.50
 -32   0   1   13.30    3.30
 -30   0   1   13.80    3.30
 -30   0   1   17.00    3.30
  30   0  -1   12.60    4.00
 -28   0   1   28.20    4.00
 -28   0   1   26.90    4.10
  28   0  -1   25.30    5.00
 -26   0   1    5.40    1.90
 -26   0   1    8.30    2.40
  26   0  -1    9.40    3.00
 -24   0   1    3.80    1.70
  24   0  -1    4.50    2.30
 -24   0   1    6.80    2.10
 -22   0   1   97.99    8.40
 -22   0   1  104.59    8.70
  22   0  -1  116.09    9.40
 -20   0   1  200.88   14.40
 -20   0   1  167.18   14.00
  20   0  -1  210.78   15.10
 -18   0   1    0.70    0.80
  18   0  -1    1.40    1.40
 -18   0   1    2.40    1.30
 -16   0   1  168.08   12.80
  16   0  -1  172.88   13.20
  14   0  -1  424.76   29.00
 -14   0   1  378.16   28.60
  12   0  -1 2776.42  184.98
 -12   0   1 2533.35  184.68
 -10   0   1   81.49    6.50
  10   0  -1   84.59    6.60
   8   0  -1  199.48   14.30
  -8   0   1  194.48   14.20
   6   0  -1    3.90    0.90
  -6   0   1    2.90    0.80
   4   0  -1   36.30    2.70
  -4   0   1   29.40    2.70
   2   0   1  173.88   11.30
  -2   0  -1  144.29   11.20
   4   0   1  578.94   39.60
  -4   0  -1  547.05   39.40
  -6   0  -1   -0.20    0.60
   6   0   1   -0.70    0.70
  -8   0  -1   92.89    7.20
  -8   0  -1   94.29    7.10
   8   0   1  105.99    7.70
 -10   0  -1    3.40    1.00
  10   0   1    2.10    1.20
 -10   0  -1    4.50    1.10
  12   0   1  444.96   35.30
 -12   0  -1  537.15   34.80
 -12   0  -1  486.65   34.80
 -14   0  -1  140.09   11.70
 -14   0  -1  185.68   11.80
  14   0   1  142.39   12.30
 -16   0  -1    8.90    1.70
  16   0   1    7.20    2.10
 -16   0  -1    6.40    1.60
  18   0   1   25.80    4.00
 -18   0  -1   26.90    3.30
 -18   0  -1   31.90    3.40
  20   0   1  227.58   17.30
 -20   0  -1  206.68   16.20
 -20   0  -1  219.78   16.20
 -22   0  -1  100.59    8.20
  22   0   1  109.89    9.40
 -22   0  -1   94.09    8.40
 -24   0  -1   21.50    3.50
 -24   0  -1   22.40    3.40
  24   0   1   28.40    4.60
 -26   0  -1   96.19    8.40
 -26   0  -1  101.59    8.80
  26   0   1  100.19    9.70
  28   0   1   36.50    5.70
 -28   0  -1   36.20    4.80
 -28   0  -1   24.50    4.00
  30   0   1   14.70    4.30
 -30   0  -1   10.50    3.30
 -32   0  -1   55.79    6.60
  32   0   1   41.00    7.10
 -34   0  -1    2.60    3.00
  34   0   1    0.60    3.00
 -36   0  -1   10.20    4.30
  36   0   1   13.70    4.50
 -38   0  -1   49.40    7.50
  38   0   1   49.80    8.50
  40   0   1    4.70    4.10
  42   0   1    2.20    3.60
  44   0   1   -1.00    3.80
  45  -1  -1   -3.80    4.00
  45   1  -1    6.10    4.80
  43  -1  -1   -3.00    3.40
  43   1  -1   -1.50    2.80
  41  -1  -1   -2.30    3.10
  41   1  -1    4.20    4.00
  39  -1  -1    6.30    4.10
 -39  -1   1    1.20    4.30
  39   1  -1    7.10    3.80
  37  -1  -1    6.40    3.80
 -37  -1   1    4.70    3.30
  37   1  -1    5.20    3.60
 -35  -1   1    8.80    3.60
  35  -1  -1    4.20    3.30
 -35   1   1   11.00    3.70
  35   1  -1    7.00    3.60
  33  -1  -1   16.40    4.50
 -33  -1   1   11.70    3.30
 -33   1   1    2.40    2.20
  33   1  -1   18.30    4.40
 -33   1   1   14.90    3.70
 -31  -1   1   13.60    3.20
  31  -1  -1    7.40    3.50
 -31  -1   1   16.30    3.40
  31   1  -1   11.60    3.70
 -31   1   1   11.20    3.70
 -29  -1   1   37.90    4.90
 -29  -1   1   37.70    4.90
  29  -1  -1   38.50    6.30
 -29   1   1   27.60    4.90
  29   1  -1   38.20    6.10
 -27  -1   1   57.59    5.70
  27  -1  -1   55.89    7.30
 -27  -1   1   50.49    6.10
 -27   1   1   62.79    6.70
  27   1  -1   57.69    7.40
  25  -1  -1    0.90    1.70
 -25  -1   1    2.40    1.60
 -25  -1   1   -0.50    1.50
  25   1  -1    0.70    1.70
 -25   1   1   -0.10    1.00
 -25   1   1    2.70    1.80
  23  -1  -1   17.80    3.70
 -23  -1   1   24.70    3.50
 -23  -1   1   24.80    3.40
  23   1  -1   20.70    3.80
 -23   1   1   31.40    3.90
  21  -1  -1  103.19    8.90
 -21  -1   1  111.89    8.40
 -21  -1   1   92.09    8.00
  21   1  -1   86.49    8.70
 -21   1   1   96.29    8.30
  19  -1  -1  147.99   12.50
 -19  -1   1  168.38   12.20
 -19  -1   1  167.08   12.00
 -19   1   1  146.99   12.10
  19   1  -1  143.09   12.50
  17  -1  -1   14.20    2.00
 -17  -1   1   11.10    2.10
 -17  -1   1   11.10    2.00
  17  -1  -1   16.60    2.80
  17   1  -1   12.70    2.50
 -17   1   1   15.90    2.60
 -15  -1   1   25.30    2.90
  15  -1  -1   23.70    3.50
  15  -1  -1   25.00    2.70
 -15  -1   1   25.30    3.00
 -15   1   1   20.20    2.90
  15   1  -1   21.50    3.30
  13  -1  -1   19.20    2.20
  13  -1  -1   18.70    2.80
 -13  -1   1   25.30    2.80
 -13  -1   1   19.20    2.40
 -13   1   1   15.10    2.40
  13   1  -1   18.20    2.70
  11  -1  -1   10.70    1.50
 -11  -1   1   12.50    1.90
 -11  -1   1   10.90    1.70
  11  -1  -1   11.50    1.90
  11   1  -1   10.80    1.90
 -11   1   1   10.50    1.90
   9  -1  -1 1484.95   98.39
  -9  -1   1 1435.66   98.29
   9  -1  -1 1460.05   97.99
  -9  -1   1 1287.27   98.09
   9   1  -1 1467.75   98.29
  -9   1   1 1310.27   98.19
  -7  -1   1   49.00    4.50
  -7  -1   1   53.39    4.40
   7  -1  -1   53.89    4.50
   7  -1  -1   63.99    4.40
  -7   1   1   43.70    4.30
   7   1  -1   56.99    4.40
  -5  -1   1  143.89   11.20
   5  -1  -1  159.38   11.10
  -5  -1   1  145.99   11.20
   5   1  -1  152.38   11.00
  -5   1   1  159.58   11.20
  -3  -1   1  281.97   19.90
   3  -1  -1  286.77   19.70
   3  -1  -1  288.47   19.80
   3  -1  -1  264.57   19.70
  -3   1   1  287.87   19.90
   3   1  -1  264.37   19.80
   1  -1  -1  616.34   42.00
  -1  -1   1  581.64   42.00
  -1   1   1  585.94   42.00
   1   1  -1  599.04   42.00
  -1   1   1  604.84   41.90
  -1  -1  -1  968.40   63.29
   1  -1   1  865.11   63.29
  -1   1  -1  887.91   63.19
   1   1   1  949.90   63.19
   1   1   1  853.21   63.09
   3  -1   1  750.92   54.99
  -3  -1  -1  826.72   55.29
   3  -1   1  797.32   55.19
   3   1   1  796.62   55.09
   3   1   1  742.73   55.09
  -3   1  -1  813.22   55.19
   5  -1   1 1591.84   96.69
  -5  -1  -1 1341.87   96.79
   5   1   1 1392.96   96.69
  -5   1  -1 1219.08   96.59
   7  -1   1  247.08   15.20
   7  -1   1  199.28   15.20
  -7  -1  -1  204.68   15.30
  -7  -1  -1  211.58   15.00
   7   1   1  200.28   15.30
  -7   1  -1  192.08   15.10
  -9  -1  -1  271.27   19.80
   9  -1   1  302.47   20.30
   9  -1   1  314.77   20.00
  -9  -1  -1  277.27   20.20
   9   1   1  273.87   20.30
  -9   1  -1  237.48   19.90
  11  -1   1  672.03   50.89
 -11  -1  -1  669.03   50.69
  11  -1   1  755.82   50.59
 -11  -1  -1  725.83   50.39
  11   1   1  769.92   51.09
  13  -1   1  185.68   14.50
  13  -1   1  198.58   13.90
 -13  -1  -1  197.58   13.70
 -13  -1  -1  199.08   14.20
 -13   1  -1  168.38   13.90
  13   1   1  178.38   14.40
  15  -1   1  174.08   13.60
 -15  -1  -1  175.18   13.10
  15  -1   1  175.98   12.80
 -15  -1  -1  174.58   12.60
 -15   1  -1  159.18   12.90
  15   1   1  169.98   13.50
  17  -1   1  282.77   22.50
  17  -1   1  316.17   21.80
 -17  -1  -1  295.87   21.50
 -17  -1  -1  319.77   22.10
  17   1   1  292.27   22.50
 -17   1  -1  280.17   21.70
 -19  -1  -1   35.80    4.30
 -19  -1  -1   39.60    3.70
  19  -1   1   40.50    5.30
  19   1   1   38.20    5.10
 -19   1  -1   40.20    4.40
 -19   1  -1   37.00    4.10
 -21  -1  -1  104.09    7.90
  21  -1   1  106.59    9.30
 -21  -1  -1  100.89    8.50
 -21   1  -1   89.79    8.20
 -21   1  -1   93.79    8.10
  21   1   1   99.19    9.20
  23  -1   1   44.40    6.60
 -23  -1  -1   49.30    5.90
 -23  -1  -1   62.59    5.10
  23   1   1   54.79    7.00
 -23   1  -1   54.89    5.40
 -23   1  -1   50.59    5.60
 -25  -1  -1   19.00    3.30
 -25  -1  -1   14.40    2.50
  25  -1   1   14.20    3.60
 -25   1  -1   15.70    2.90
 -25   1  -1    6.50    2.30
  25   1   1   12.10    3.50
  27  -1   1  116.19   11.40
 -27  -1  -1  123.49   10.70
 -27  -1  -1  125.49    9.90
 -27   1  -1  135.79   10.50
 -27   1  -1  108.59   10.30
  27   1   1  116.99   11.40
  29  -1   1  114.99   11.40
 -29  -1  -1  129.59   10.60
 -29   1  -1  101.39   10.00
  29   1   1  120.09   11.30
 -29   1  -1  112.39   10.20
  31  -1   1   11.00    3.70
 -31  -1  -1   13.30    3.80
  31   1   1    5.80    3.50
 -31   1  -1   11.80    3.40
  33  -1   1   36.10    6.90
 -33  -1  -1   44.10    6.30
  33   1   1   41.90    7.20
 -33   1  -1   41.10    6.10
  35  -1   1   -0.10    2.80
 -35  -1  -1   -0.90    3.00
 -35   1  -1    0.70    3.40
  35   1   1    1.00    2.90
 -37  -1  -1    2.20    3.70
  37  -1   1    1.60    3.20
 -37   1  -1   -3.20    4.60
  37   1   1    2.50    3.40
  39  -1   1   -3.50    2.70
 -39  -1  -1    2.10    3.80
  39   1   1    0.70    3.10
  41  -1   1    3.30    4.30
 -41  -1  -1    1.90    5.00
  41   1   1   -4.70    2.60
  43  -1   1    3.80    4.40
  43   1   1    5.80    4.20
  44  -2  -1   -0.90    4.40
  44   2  -1   -1.30    3.40
  42  -2  -1   -2.60    3.70
  42   2  -1   -3.20    3.40
  40  -2  -1    0.30    3.50
 -40  -2   1    5.00    4.00
  40   2  -1    4.50    3.60
 -38  -2   1    0.30    3.50
  38  -2  -1    4.30    3.70
  38   2  -1   -1.50    3.10
  36  -2  -1    6.80    3.80
 -36  -2   1    8.60    3.70
  36   2  -1   10.20    4.10
 -36   2   1   -1.50    3.60
  34  -2  -1    3.90    2.90
 -34  -2   1    4.60    3.50
 -34   2   1    5.80    3.20
  34   2  -1    2.30    3.00
 -32  -2   1   18.10    4.70
  32  -2  -1   41.30    6.80
 -32   2   1   34.70    5.70
 -32   2   1   25.30    5.10
  32   2  -1   38.20    6.40
  30  -2  -1   -3.40    2.00
 -30  -2   1    2.30    2.20
 -30  -2   1    2.50    2.60
 -30   2   1   -1.80    2.80
 -30   2   1   -1.30    1.70
  30   2  -1    1.90    2.50
 -28  -2   1   18.60    3.70
 -28  -2   1   22.50    4.40
  28  -2  -1   24.00    5.00
 -28   2   1   28.60    4.80
  28   2  -1   31.10    5.40
  26  -2  -1    7.40    2.10
 -26  -2   1    7.20    2.70
 -26  -2   1    2.90    2.10
  26  -2  -1    2.30    2.30
 -26   2   1   10.00    3.20
  26   2  -1    7.10    2.90
 -24  -2   1   16.60    3.50
  24  -2  -1   18.50    3.90
  24  -2  -1   19.60    3.10
 -24  -2   1   21.60    3.40
  24   2  -1   21.00    4.20
 -24   2   1   17.20    3.70
 -22  -2   1    1.60    1.60
  22  -2  -1    0.90    1.60
 -22  -2   1    1.60    1.70
  22  -2  -1    5.50    1.70
  22   2  -1    1.50    1.70
 -22   2   1   -1.50    1.80
 -20  -2   1   46.60    5.10
  20  -2  -1   53.89    5.90
 -20  -2   1   44.40    5.40
  20  -2  -1   42.40    4.30
 -20   2   1   47.00    5.50
  20   2  -1   40.80    5.30
  18  -2  -1   30.80    3.50
  18  -2  -1   30.80    4.30
 -18  -2   1   25.50    3.90
 -18  -2   1   27.30    3.60
 -18   2   1   31.60    4.20
  18   2  -1   25.10    3.90
  16  -2  -1   15.90    2.90
  16  -2  -1   14.80    2.30
 -16  -2   1   15.90    2.50
 -16  -2   1   12.10    2.80
 -16   2   1   13.90    2.80
  16   2  -1   19.70    2.90
  14  -2  -1  117.09    9.70
 -14  -2   1  136.09   10.10
 -14  -2   1  112.89    9.40
  14  -2  -1  119.19    9.30
  14   2  -1  116.89    9.60
 -14   2   1  125.79    9.80
 -12  -2   1   18.50    2.90
  12  -2  -1   15.40    2.30
 -12  -2   1   14.40    2.30
  12   2  -1   20.50    2.60
  12   2  -1   16.60    2.50
 -12   2   1   17.00    2.70
  10  -2  -1    1.00    1.00
 -10  -2   1    1.00    1.30
  10  -2  -1   -0.60    0.90
  10   2  -1    3.60    1.20
 -10   2   1    4.00    1.50
  10   2  -1    3.20    1.10
   8  -2  -1   87.19    7.30
   8  -2  -1   91.69    7.20
  -8  -2   1   92.39    7.70
   8   2  -1   87.19    7.30
   8   2  -1   92.89    7.10
  -8   2   1  100.89    7.70
   6  -2  -1  428.56   29.10
  -6  -2   1  414.36   29.30
   6  -2  -1  397.16   28.60
   6   2  -1  409.66   29.00
   6   2  -1  400.86   28.50
  -6   2   1  375.46   29.00
   4  -2  -1  323.37   23.20
  -4  -2   1  336.87   23.40
   4  -2  -1  297.47   22.70
  -4   2   1  329.07   23.20
   4   2  -1  322.07   23.20
  -2  -2   1   52.69    4.60
   2  -2  -1   53.79    4.50
   2  -2  -1   40.60    3.80
   2  -2  -1   49.30    3.90
   2   2  -1   49.80    4.40
  -2   2   1   47.50    4.30
   0  -2   1   34.30    3.70
   0  -2  -1   36.30    3.80
   0   2  -1   31.00    3.50
   0   2   1   24.50    3.20
   0   2   1   33.20    2.90
   2  -2   1   94.29    7.40
  -2  -2  -1   77.69    7.30
  -2   2  -1   93.09    7.30
   2   2   1   91.79    7.20
   2   2   1   91.99    6.90
   4  -2   1  459.65   33.10
  -4  -2  -1  485.85   33.80
   4  -2   1  466.15   33.70
   4   2   1  443.36   33.30
   4   2   1  518.65   33.60
  -4   2  -1  454.55   33.60
  -6  -2  -1   60.19    5.70
   6  -2   1   70.49    5.70
   6  -2   1   63.39    5.20
   6   2   1   58.69    5.30
   6   2   1   70.99    5.60
  -6   2  -1   68.99    5.80
  -8  -2  -1  296.07   22.30
   8  -2   1  285.87   21.90
   8  -2   1  301.17   21.80
   8   2   1  321.87   21.90
  -8   2  -1  317.97   22.10
   8   2   1  285.27   21.80
  10  -2   1  292.27   20.20
  10  -2   1  260.57   20.10
 -10  -2  -1  290.07   20.60
  10   2   1  277.27   20.10
 -10   2  -1  268.07   20.30
  10   2   1  264.87   20.20
 -12  -2  -1  161.78   13.20
  12  -2   1  172.08   12.90
  12   2   1  152.18   12.70
 -12   2  -1  174.28   13.30
  12   2   1  200.68   13.40
 -14  -2  -1   80.59    7.20
  14  -2   1   84.29    6.80
  14  -2   1   74.59    7.10
 -14   2  -1   88.39    7.20
  14   2   1   72.79    7.00
  16  -2   1  126.99   10.90
  16  -2   1  137.19   10.30
 -16  -2  -1  126.09   10.80
  16   2   1  128.99   10.80
  16   2   1  129.59   10.10
 -16   2  -1  136.09   10.70
  18  -2   1   30.90    3.80
 -18  -2  -1   33.50    4.50
  18  -2   1   32.00    4.70
 -18   2  -1   36.10    4.60
  18   2   1   33.00    4.50
  18   2   1   30.60    3.60
 -20  -2  -1   12.90    2.90
 -20  -2  -1    8.90    1.90
  20  -2   1   11.90    3.00
  20  -2   1   12.50    2.40
  20   2   1   16.40    3.30
 -20   2  -1    9.50    2.60
  22  -2   1   16.70    2.80
  22  -2   1   11.40    3.10
 -22  -2  -1   17.40    3.50
 -22  -2  -1   12.30    2.40
 -22   2  -1   12.70    3.20
  22   2   1   13.20    3.20
  24  -2   1   17.60    3.00
  24  -2   1   22.40    4.40
 -24  -2  -1   10.80    3.10
 -24  -2  -1   17.30    2.90
  24   2   1   21.80    4.30
 -24   2  -1   19.70    4.00
 -26  -2  -1   37.50    4.60
 -26  -2  -1   34.40    5.50
  26  -2   1   37.50    4.90
  26  -2   1   44.80    6.40
  26   2   1   30.30    5.50
 -26   2  -1   49.70    6.10
  28  -2   1   34.90    5.90
 -28  -2  -1   26.10    5.00
  28   2   1   18.80    4.80
 -28   2  -1   29.50    5.00
 -28   2  -1   34.30    4.80
 -30  -2  -1   -2.20    2.50
  30  -2   1    4.70    3.10
 -30   2  -1   -4.20    2.80
 -30   2  -1    0.30    2.60
  30   2   1    2.00    2.40
  32  -2   1   10.20    4.10
 -32  -2  -1   10.50    4.10
  32   2   1   12.30    4.40
 -32   2  -1   19.40    5.00
 -32   2  -1   11.00    3.60
 -34  -2  -1    2.60    3.20
  34  -2   1    0.20    3.10
 -34   2  -1    4.40    3.50
  34   2   1    0.90    3.00
 -36  -2  -1    3.90    3.80
  36  -2   1    0.60    4.00
  36   2   1    3.50    3.60
  38  -2   1    7.30    4.60
 -38  -2  -1   -5.80    3.60
  38   2   1    6.00    3.90
 -40  -2  -1    5.70    4.70
  40  -2   1    0.50    3.30
  40   2   1   -2.50    3.40
 -42  -2  -1   -2.30    4.40
  42  -2   1   -1.80    4.30
  42   2   1   -0.10    3.40
 -41  -3   1   -1.70    4.60
  41  -3  -1    2.60    4.70
  41   3  -1    3.00    4.20
  39  -3  -1   -0.40    3.50
 -39  -3   1    1.30    4.40
  39   3  -1    7.60    4.40
  37  -3  -1    8.00    4.40
 -37  -3   1   -6.20    3.50
  37   3  -1   -0.80    3.20
 -37   3   1    4.90    4.40
 -35  -3   1   -2.60    3.60
  35  -3  -1    0.20    3.30
 -35   3   1    1.70    4.00
  35   3  -1   -1.20    2.90
  33  -3  -1    5.70    3.80
 -33  -3   1    0.20    3.30
 -33   3   1    8.20    4.50
  33   3  -1    2.70    3.30
  31  -3  -1    3.20    2.60
  31  -3  -1    8.00    3.90
 -31  -3   1    3.70    3.60
 -31   3   1    7.20    3.90
  31   3  -1    4.70    3.00
 -29  -3   1    0.10    2.90
  29  -3  -1   10.30    3.80
  29  -3  -1    6.20    2.60
  29   3  -1    7.90    3.40
 -29   3   1   16.80    4.80
  29   3  -1    0.30    1.60
  27  -3  -1   27.10    4.20
  27  -3  -1   31.10    5.40
 -27  -3   1   27.80    5.30
 -27   3   1   29.00    5.20
  27   3  -1   24.20    4.90
  27   3  -1   29.90    4.30
  25  -3  -1   34.20    4.60
  25  -3  -1   41.80    5.90
 -25  -3   1   33.40    5.70
 -25   3   1   41.40    6.10
  25   3  -1   38.60    5.00
  25   3  -1   31.10    5.20
 -23  -3   1    3.60    2.80
  23  -3  -1    1.30    1.60
  23  -3  -1    9.40    2.80
 -23   3   1    6.10    3.10
  23   3  -1    4.80    2.30
  23   3  -1    5.50    2.10
 -21  -3   1   80.79    8.90
  21  -3  -1   88.19    7.50
  21  -3  -1   75.99    8.00
  21   3  -1   78.19    7.70
 -21   3   1   80.79    8.90
  21   3  -1   92.49    7.70
  19  -3  -1   21.20    3.10
 -19  -3   1   15.10    3.60
  19  -3  -1   18.40    3.40
  19   3  -1   19.00    3.40
 -19   3   1   26.90    3.90
  19   3  -1   15.30    3.10
  17  -3  -1   35.50    4.20
  17  -3  -1   29.60    4.30
 -17  -3   1   30.30    4.70
  17   3  -1   29.30    4.10
 -17   3   1   19.90    4.00
  17   3  -1   40.10    4.60
 -15  -3   1   18.40    3.50
  15  -3  -1   14.70    2.90
  15  -3  -1   14.30    2.70
  15   3  -1   14.80    2.60
 -15   3   1   13.70    3.00
  15   3  -1   10.80    2.50
  13  -3  -1   71.59    6.60
 -13  -3   1   77.99    7.30
  13  -3  -1   78.79    6.70
  13   3  -1   71.89    6.80
  13   3  -1   76.29    6.40
 -13   3   1   68.59    6.90
  11  -3  -1   18.60    3.00
  11  -3  -1   22.40    3.00
 -11  -3   1   14.10    3.30
  11   3  -1   20.40    3.20
  11   3  -1   17.80    2.50
 -11   3   1   20.40    3.40
   9  -3  -1   51.39    5.10
   9  -3  -1   38.30    3.90
  -9  -3   1   39.20    5.10
   9   3  -1   38.70    4.90
  -9   3   1   44.90    5.10
   9   3  -1   40.80    3.70
  -7  -3   1   35.20    4.90
   7  -3  -1   39.40    3.80
   7  -3  -1   41.40    4.90
   7   3  -1   41.90    4.90
   7   3  -1   45.90    3.60
  -7   3   1   45.30    5.10
   5  -3  -1   13.80    1.90
   5  -3  -1   11.80    2.50
  -5  -3   1   13.90    2.90
   5   3  -1    9.60    2.20
  -5   3   1   15.50    2.70
  -3  -3   1   24.00    3.70
   3  -3  -1   24.40    2.50
   3  -3  -1   26.60    3.60
  -3   3   1   18.90    3.10
   3   3  -1   21.20    3.40
  -1  -3   1   15.00    2.90
   1  -3  -1   14.30    1.80
   1  -3  -1   14.40    2.70
  -1   3   1   15.40    2.70
   1   3  -1   15.30    2.70
  -1  -3  -1    6.20    2.00
   1  -3   1    7.40    2.10
  -1   3  -1    6.80    2.00
   1   3   1    5.30    1.40
   1   3   1    7.30    2.00
  -3  -3  -1   23.20    3.60
   3  -3   1   22.40    3.40
   3  -3   1   24.20    2.10
   3   3   1   19.20    2.60
  -3   3  -1   23.70    3.40
   3   3   1   21.20    3.30
   5  -3   1  173.08   12.50
   5  -3   1  163.48   13.50
  -5  -3  -1  185.78   13.90
   5   3   1  178.38   13.40
   5   3   1  163.08   12.80
  -5   3  -1  166.28   13.40
   7  -3   1  168.38   12.80
  -7  -3  -1  184.38   14.00
   7  -3   1  171.58   13.50
   7   3   1  182.98   13.10
  -7   3  -1  149.19   13.40
   7   3   1  176.68   13.40
   9  -3   1   19.10    2.70
   9  -3   1   21.00    3.20
  -9  -3  -1   18.50    3.40
  -9   3  -1   16.80    3.10
   9   3   1   23.70    3.00
   9   3   1   18.10    3.00
 -11  -3  -1   10.00    2.80
  11  -3   1   20.20    2.80
  11  -3   1   13.90    2.70
  11   3   1   15.50    2.80
  11   3   1   12.80    2.50
 -11   3  -1   13.80    2.80
  13  -3   1    0.50    1.40
  13  -3   1    0.20    1.40
 -13  -3  -1   -0.30    1.60
 -13   3  -1    0.40    1.60
  13   3   1   -1.20    1.10
  13   3   1    0.10    1.30
 -15  -3  -1    1.90    1.80
  15  -3   1    1.90    1.60
  15  -3   1    2.50    1.60
 -15   3  -1    0.20    2.00
  15   3   1   -0.10    1.40
  15   3   1    2.10    1.50
 -17  -3  -1   47.00    6.90
  17  -3   1   84.69    7.00
  17  -3   1   63.19    6.20
  17   3   1   58.09    5.90
  17   3   1   72.79    6.60
 -17   3  -1   63.59    7.10
 -19  -3  -1    2.40    2.30
  19  -3   1    0.80    1.60
  19  -3   1    4.60    2.00
  19   3   1    4.10    1.70
  19   3   1    7.70    2.50
 -19   3  -1    5.70    2.40
 -21  -3  -1   22.10    4.30
  21  -3   1   23.10    4.60
  21  -3   1   19.50    3.30
  21   3   1   17.70    3.80
 -21   3  -1   16.20    3.70
 -23  -3  -1   21.70    4.40
  23  -3   1   19.50    3.40
  23  -3   1   18.80    4.10
 -23   3  -1   21.60    4.60
  23   3   1   14.70    3.20
  23   3   1   14.60    3.80
  25  -3   1   22.80    4.70
  25  -3   1   18.70    3.50
 -25  -3  -1   18.00    4.10
 -25   3  -1   17.20    4.30
  25   3   1   10.00    3.60
  27  -3   1   14.50    4.30
 -27  -3  -1   10.90    3.90
  27  -3   1   11.30    3.10
  27   3   1   11.20    3.80
 -27   3  -1    5.20    3.60
  29  -3   1   -3.70    2.60
  29  -3   1   -1.70    1.60
 -29  -3  -1    2.00    3.00
 -29   3  -1    3.80    3.20
  29   3   1   -1.30    2.50
  31  -3   1   -0.70    2.80
 -31  -3  -1    4.30    3.50
  31  -3   1   -0.10    2.40
 -31   3  -1   -5.70    3.50
  31   3   1    0.90    3.10
  33  -3   1   -2.00    3.20
 -33  -3  -1    3.80    3.70
 -33   3  -1    2.60    3.70
  33   3   1    2.10    3.40
 -35  -3  -1   -2.60    3.50
  35  -3   1   -1.10    3.50
  35   3   1   -3.60    2.50
  37  -3   1   -5.60    3.00
 -37  -3  -1    5.30    4.40
  37   3   1    3.70    4.00
  39  -3   1   -3.30    3.90
 -39  -3  -1    0.70    4.70
  39   3   1    2.10    4.10
 -38  -4   1    1.10    5.20
 -38   4   1    9.60    6.10
 -36  -4   1    2.30    4.70
 -36   4   1    1.10    4.10
 -34  -4   1    3.80    4.70
 -34   4   1   -0.40    4.10
 -32  -4   1    5.70    4.10
 -32   4   1    1.00    4.20
 -30  -4   1    0.10    3.50
 -30   4   1    7.70    4.40
 -28  -4   1    2.70    3.80
  28  -4  -1   15.30    3.60
 -28   4   1    4.60    3.80
  26  -4  -1    8.80    2.80
 -26  -4   1    3.90    3.70
 -26   4   1    5.30    3.60
  26   4  -1    6.50    3.00
 -24  -4   1    4.10    3.40
  24  -4  -1    3.70    2.40
 -24   4   1    6.30    3.50
  24   4  -1    1.80    2.50
  22  -4  -1   16.80    3.60
 -22  -4   1   13.10    4.10
  22   4  -1   20.40    3.90
 -22   4   1   14.10    4.20
  20  -4  -1   15.50    3.10
 -20  -4   1   21.10    4.80
 -20   4   1   16.00    3.80
  20   4  -1   14.90    3.40
  18  -4  -1    8.90    2.60
 -18  -4   1   10.80    3.70
 -18   4   1   10.00    3.10
  18   4  -1    8.20    2.60
  16  -4  -1    8.40    2.80
 -16  -4   1    7.30    3.40
 -16   4   1   10.90    3.30
  16   4  -1    9.20    3.00
  14  -4  -1   29.80    4.50
 -14  -4   1   31.30    5.30
 -14   4   1   29.50    4.80
  14   4  -1   35.90    5.20
  12  -4  -1   29.20    4.40
 -12  -4   1   29.70    5.10
 -12   4   1   15.50    3.60
  12   4  -1   34.10    4.60
 -10  -4   1   14.20    3.60
  10  -4  -1   24.00    3.90
 -10   4   1   12.40    3.10
  10   4  -1   14.80    3.20
  -8  -4   1  100.19    9.40
   8  -4  -1   97.89    9.10
   8   4  -1   99.09    9.00
  -8   4   1  101.49    9.00
  -6  -4   1   14.50    3.40
   6  -4  -1   14.40    3.10
   6   4  -1    4.80    2.40
  -6   4   1   10.60    2.80
   4  -4  -1    1.40    1.90
  -4  -4   1    6.00    2.50
  -4   4   1    0.20    1.70
   4   4  -1    2.10    2.10
   2  -4  -1    2.20    2.00
  -2  -4   1    5.90    2.60
   2   4  -1    1.10    1.80
  -2   4   1    2.90    2.00
   0  -4  -1    6.70    2.60
   0  -4   1    7.70    2.90
   0   4  -1    6.30    2.20
   0   4   1    5.00    2.30
  -2  -4  -1    1.70    2.20
   2  -4   1    8.80    2.60
  -2   4  -1    3.10    2.00
   2   4   1    3.90    1.90
   4  -4   1    8.80    2.60
  -4  -4  -1    6.30    2.50
  -4   4  -1    3.80    2.10
   4   4   1    4.50    2.00
   6  -4   1   48.10    6.10
  -6  -4  -1   43.10    6.00
   6   4   1   51.09    5.90
  -6   4  -1   45.60    5.80
   8  -4   1   33.90    5.30
  -8  -4  -1   53.59    6.80
  -8   4  -1   48.40    5.90
   8   4   1   47.70    5.90
 -10  -4  -1    2.00    2.30
  10  -4   1    0.10    2.00
  10   4   1    0.60    1.60
 -10   4  -1    2.90    2.20
 -12  -4  -1    8.50    3.20
  12  -4   1    5.90    2.60
 -12   4  -1    3.40    2.60
  12   4   1    5.40    2.30
  14  -4   1    0.80    1.90
 -14  -4  -1    4.30    2.50
  14   4   1    3.30    2.20
 -14   4  -1    2.20    2.10
  16  -4   1    4.10    2.50
 -16  -4  -1   12.50    3.60
  16   4   1    4.70    2.30
 -16   4  -1    5.70    2.70
  18  -4   1    2.40    2.00
 -18  -4  -1   -2.30    2.30
  18   4   1    0.50    1.90
 -18   4  -1    1.20    2.80
 -20  -4  -1   12.10    3.90
  20  -4   1   19.20    3.80
  20   4   1   10.90    3.10
 -20   4  -1   17.10    4.10
  22  -4   1    6.50    2.90
 -22  -4  -1   11.50    4.00
  22   4   1    6.90    2.70
 -22   4  -1    7.10    3.60
  24  -4   1    2.10    2.40
 -24  -4  -1    5.10    3.50
 -24   4  -1    5.30    3.10
  26  -4   1   -3.50    2.20
 -26  -4  -1    4.50    3.40
 -26   4  -1   -1.20    3.40
 -28  -4  -1    3.20    3.50
  28  -4   1   -1.20    2.40
 -28   4  -1    2.30    3.40
 -30  -4  -1    2.40    3.90
  30  -4   1    0.00    2.70
 -30   4  -1    3.40    3.70
 -32  -4  -1    0.00    4.00
 -32   4  -1    5.80    4.60
 -34  -4  -1    3.50    4.40
 -34   4  -1   -3.70    4.50
 -36  -4  -1    4.30    4.70
 -31  -5   1    3.60    4.80
 -31   5   1    4.40    4.50
 -29  -5   1    5.50    4.50
 -29   5   1    3.70    4.20
 -27  -5   1   -4.00    3.20
 -27   5   1    0.40    3.50
 -25  -5   1    8.60    4.70
  25  -5  -1   -0.60    2.80
 -25   5   1    2.20    3.40
  25   5  -1    5.40    3.10
  23  -5  -1    2.70    2.90
 -23  -5   1   -3.50    3.60
  23   5  -1    3.30    3.20
 -23   5   1    0.30    2.80
  21  -5  -1    1.00    2.30
 -21  -5   1   -3.60    3.10
 -21   5   1    0.70    2.90
  21   5  -1   -0.70    2.60
  19  -5  -1    4.60    2.50
 -19  -5   1   -1.40    3.00
 -19   5   1    1.40    2.80
  19   5  -1   -1.10    2.30
  17  -5  -1   -0.30    2.30
 -17  -5   1    0.40    3.10
 -17   5   1   -3.20    2.00
  17   5  -1    0.70    2.50
  15  -5  -1    0.60    2.40
 -15  -5   1    1.80    3.00
 -15   5   1   -1.70    2.20
  15   5  -1   -0.90    2.30
 -13  -5   1    4.30    3.30
  13  -5  -1   -0.70    2.30
 -13   5   1   -1.40    2.20
  13   5  -1    0.40    2.60
  11  -5  -1   10.70    3.50
 -11  -5   1   10.60    3.80
 -11   5   1   18.20    4.10
  11   5  -1   11.60    3.50
  -9  -5   1   29.70    5.50
   9  -5  -1   24.10    4.70
  -9   5   1   31.30    5.20
   9   5  -1   19.80    4.30
  -7  -5   1   36.60    6.20
   7  -5  -1   38.10    5.70
   7   5  -1   37.10    5.70
  -7   5   1   37.00    5.60
  -5  -5   1   10.40    3.70
   5  -5  -1    1.00    2.60
   5   5  -1    4.60    2.50
  -5   5   1    9.90    3.00
   3  -5  -1   14.50    4.00
  -3  -5   1    8.60    3.40
  -3   5   1   12.70    3.50
   3   5  -1    9.90    3.40
   1  -5  -1    6.50    3.30
  -1  -5   1    2.60    2.80
   1   5  -1    4.90    2.50
  -1   5   1    1.90    2.80
   1  -5   1   11.00    3.70
  -1  -5  -1   11.20    3.70
   1   5   1   13.20    3.50
  -1   5  -1    2.90    2.60
   3  -5   1    9.10    3.50
  -3  -5  -1    9.80    3.60
  -3   5  -1    8.80    3.10
   3   5   1    9.60    3.00
   5  -5   1    4.60    2.90
  -5  -5  -1    1.20    2.90
  -5   5  -1    6.40    3.00
   5   5   1    1.10    2.50
   7  -5   1   32.60    5.50
  -7  -5  -1   38.40    6.40
  -7   5  -1   41.20    5.80
   7   5   1   36.60    5.50
   9  -5   1   34.80    5.50
  -9  -5  -1   27.70    5.40
  -9   5  -1   23.80    4.70
   9   5   1   34.60    5.20
 -11  -5  -1    1.20    2.60
  11  -5   1    3.60    2.80
  11   5   1    2.60    2.30
 -11   5  -1    3.30    2.90
  13  -5   1    6.20    2.70
 -13  -5  -1    7.40    3.30
 -13   5  -1    2.30    2.50
  13   5   1    4.70    2.70
 -15  -5  -1    0.30    2.80
  15  -5   1    2.60    2.60
 -15   5  -1    3.10    3.30
  15   5   1    3.60    2.50
  17  -5   1    2.90    3.00
 -17  -5  -1   14.50    4.20
 -17   5  -1    4.20    3.00
  17   5   1    3.10    2.90
  19  -5   1    2.90    2.90
 -19  -5  -1   -0.10    3.00
  19   5   1   -1.00    2.30
 -19   5  -1    9.50    3.40
  21  -5   1   -2.10    2.50
 -21  -5  -1    0.10    3.30
 -21   5  -1    1.40    2.80
  21   5   1    0.50    2.60
  23  -5   1    4.90    3.20
 -23  -5  -1    6.30    4.20
 -23   5  -1    4.70    3.50
 -25  -5  -1   -2.40    4.00
  25  -5   1    0.50    2.80
 -25   5  -1   -2.80    3.60
  27  -5   1   -1.90    2.70
 -27  -5  -1    4.70    4.60
 -27   5  -1   -2.10    3.30
  29  -5   1    3.80    5.10
 -29  -5  -1   -0.70    4.20
 -29   5  -1   -2.90    3.70
  22  -6  -1    0.00    3.20
 -22  -6   1    4.10    4.60
  22   6  -1    1.70    3.60
 -22   6   1    3.60    3.40
 -20  -6   1   -1.50    3.90
  20  -6  -1    0.60    3.40
 -20   6   1   -2.60    3.10
  20   6  -1   -1.40    3.10
  18  -6  -1   -0.10    3.10
 -18  -6   1    1.40    4.10
 -18   6   1    3.40    3.50
  18   6  -1   -2.00    2.40
  16  -6  -1    1.20    3.50
 -16  -6   1   -0.70    3.70
  16   6  -1    5.60    3.50
 -16   6   1    1.60    3.20
  14  -6  -1   -0.70    3.20
 -14  -6   1    1.50    3.40
 -14   6   1    3.90    3.00
  14   6  -1    2.30    2.70
 -12  -6   1   -0.30    3.50
  12  -6  -1   -5.40    2.80
 -12   6   1   -0.40    3.30
  12   6  -1   -0.90    2.60
 -10  -6   1    0.00    3.20
  10  -6  -1   -1.00    2.70
 -10   6   1    1.40    3.10
  10   6  -1   -1.80    2.40
  -8  -6   1    2.80    3.30
   8  -6  -1   -3.10    2.90
   8   6  -1    4.10    3.30
  -8   6   1    4.10    3.20
  -6  -6   1   -1.30    2.90
   6  -6  -1    4.40    3.30
   6   6  -1    1.70    2.60
  -6   6   1   -1.50    2.90
  -4  -6   1    0.30    3.00
   4  -6  -1    1.90    2.90
  -4   6   1    1.40    2.80
   4   6  -1    6.70    3.30
  -2  -6   1   -5.30    3.10
   2  -6  -1   -1.20    3.20
   2   6  -1   -3.40    2.30
  -2   6   1    1.70    2.80
   0  -6   1    7.00    3.70
   0  -6  -1    8.10    3.80
   0   6   1    1.90    2.90
   0   6  -1    7.90    3.80
   2  -6   1   -0.20    3.00
  -2  -6  -1   -3.70    3.00
  -2   6  -1    2.70    2.90
   2   6   1   -2.40    2.20
   4  -6   1    0.80    3.00
  -4  -6  -1    2.80    3.50
  -4   6  -1    2.20    3.10
   4   6   1   -3.70    2.30
   6  -6   1    0.60    3.00
  -6  -6  -1    5.70    3.50
   6   6   1    2.30    3.20
  -6   6  -1    1.20    2.80
  -8  -6  -1    7.10    3.60
   8  -6   1    9.80    3.90
   8   6   1    6.20    3.50
  -8   6  -1    1.10    2.70
 -10  -6  -1    1.10    3.50
  10  -6   1    2.70    3.20
  10   6   1    3.20    3.00
 -10   6  -1   -0.50    2.60
 -12  -6  -1    1.10    3.50
  12  -6   1    3.30    3.40
  12   6   1    0.60    3.00
 -12   6  -1    1.90    3.20
 -14  -6  -1   -4.30    3.30
  14  -6   1   -1.70    2.70
  14   6   1   -2.20    2.80
 -14   6  -1    4.90    3.90
 -16  -6  -1   -4.30    3.10
  16  -6   1    3.20    3.20
 -16   6  -1    1.30    3.10
  16   6   1    2.10    3.20
 -18  -6  -1   -1.70    3.20
  18  -6   1    1.40    3.40
  18   6   1   -0.20    3.10
 -18   6  -1    0.40    3.50
  20  -6   1    1.50    3.10
 -20  -6  -1    2.80    4.60
  20   6   1    3.60    4.00
 -20   6  -1    7.10    4.00
  46   0  -2    9.60    5.20
  44   0  -2   -1.80    3.60
  42   0  -2    6.70    3.90
  40   0  -2    0.20    2.90
  38   0  -2    2.80    3.00
 -36   0   2    3.60    2.90
  36   0  -2    7.40    3.60
 -34   0   2   17.00    3.70
 -34   0   2   17.90    4.00
  34   0  -2   18.30    4.70
 -32   0   2   23.30    4.20
  32   0  -2   17.10    4.30
 -32   0   2   13.10    3.10
  30   0  -2   59.89    8.20
 -30   0   2   63.89    7.10
  28   0  -2   36.60    5.60
 -28   0   2   28.10    4.20
 -28   0   2   48.60    5.40
 -26   0   2  169.08   12.60
 -26   0   2  134.99   12.00
  26   0  -2  172.38   13.30
 -24   0   2   36.20    4.70
 -24   0   2   39.60    4.30
  24   0  -2   38.30    5.30
 -22   0   2  827.52   55.29
  22   0  -2  761.02   55.79
 -22   0   2  743.73   54.79
  20   0  -2   15.60    3.00
 -20   0   2    6.60    1.70
 -20   0   2    7.00    2.00
 -18   0   2   98.19    8.00
  18   0  -2  107.09    8.80
 -18   0   2  107.49    8.50
 -16   0   2   93.59    7.20
  16   0  -2   94.39    7.40
 -16   0   2   75.39    6.60
 -14   0   2    1.80    1.10
 -14   0   2    1.70    0.80
  14   0  -2    0.20    1.00
  12   0  -2   27.50    3.00
 -12   0   2   22.00    2.30
 -12   0   2   27.50    3.00
 -10   0   2 1376.66   98.19
  10   0  -2 1429.06   98.69
 -10   0   2 1433.86   98.69
   8   0  -2  207.68   15.10
  -8   0   2  208.88   15.10
  -6   0   2  569.84   43.70
   6   0  -2  678.93   43.80
   4   0  -2 2161.58  159.68
  -4   0   2 2297.27  159.68
   4   0  -2 2436.36  159.68
  -2   0   2  207.18   14.80
   0   0   2  842.22   59.09
   0   0   2  834.32   59.19
   2   0   2  187.98   14.10
  -2   0  -2  197.98   13.90
   4   0   2  241.58   18.00
  -4   0  -2  256.77   17.80
   6   0   2  180.88   14.40
  -6   0  -2  210.88   14.20
   8   0   2  932.91   64.09
  -8   0  -2  888.01   63.69
  10   0   2 1123.69   80.79
 -10   0  -2 1169.28   80.19
 -12   0  -2  122.89   10.00
 -12   0  -2  135.29    9.80
  12   0   2  143.89   10.70
 -14   0  -2 1024.50   70.29
 -14   0  -2  982.50   70.59
  14   0   2 1006.10   71.29
  16   0   2    2.90    1.80
 -16   0  -2    1.30    1.20
 -16   0  -2    1.40    1.00
  18   0   2   43.30    5.60
 -18   0  -2   46.60    4.30
 -18   0  -2   50.79    4.70
 -20   0  -2   18.70    2.60
  20   0   2   21.50    3.80
 -20   0  -2   15.10    2.70
 -22   0  -2    5.10    1.60
  22   0   2    4.90    2.40
 -22   0  -2    7.70    2.20
 -24   0  -2   -0.30    1.70
 -24   0  -2    1.30    1.40
  24   0   2    2.30    2.20
 -26   0  -2  117.19    9.80
 -26   0  -2  118.39   10.30
  26   0   2  113.49   11.00
 -28   0  -2  290.57   21.10
  28   0   2  246.58   21.90
  30   0   2    1.00    2.80
 -30   0  -2    3.80    3.00
  32   0   2   27.80    5.90
 -32   0  -2   30.80    5.30
 -34   0  -2    3.10    3.50
  34   0   2    2.60    3.70
  36   0   2   -1.10    2.60
 -36   0  -2   -7.50    3.30
  38   0   2    2.20    3.30
 -38   0  -2    4.70    4.20
  40   0   2    4.50    3.90
 -40   0  -2    7.70    5.30
  42   0   2    9.40    5.00
  44   0   2    1.10    3.90
  47  -1  -2   -0.70    4.50
  47   1  -2    2.60    5.30
  45  -1  -2    1.00    3.80
  45   1  -2   -1.80    3.20
  43  -1  -2   -3.60    3.30
  43   1  -2   -0.50    3.70
  41  -1  -2    5.90    4.20
  41   1  -2    3.20    3.50
  39  -1  -2    3.20    3.30
  39   1  -2    6.20    3.90
  37  -1  -2   -2.00    2.90
 -37  -1   2    0.00    2.90
 -37   1   2   -3.00    3.10
  37   1  -2   -1.60    2.20
  35  -1  -2   39.50    7.40
 -35  -1   2   47.50    7.00
 -35  -1   2   60.09    6.90
 -35   1   2   69.59    8.00
  35   1  -2   50.19    7.80
  33  -1  -2   11.00    3.90
 -33  -1   2   15.50    3.50
 -33  -1   2   16.50    3.80
 -33   1   2    8.20    3.30
 -33   1   2   17.50    5.40
  33   1  -2   14.10    4.20
 -31  -1   2  103.09    8.70
 -31  -1   2   85.19    8.40
  31  -1  -2  101.19    9.60
  31   1  -2   86.69   10.40
 -31   1   2   91.49    8.40
 -31   1   2   86.49    9.70
  29  -1  -2   56.19    7.30
 -29  -1   2   49.10    5.70
 -29  -1   2   58.89    6.20
 -29   1   2   50.29    5.70
  29   1  -2   60.39    7.70
 -29   1   2   41.30    6.10
  27  -1  -2   78.49    8.80
 -27  -1   2   88.09    7.40
 -27  -1   2   81.99    7.20
 -27   1   2   70.39    6.90
 -27   1   2   71.59    7.50
  27   1  -2   82.39    9.20
 -25  -1   2   10.50    2.40
 -25  -1   2   13.40    2.60
  25  -1  -2    9.80    3.00
  25   1  -2   15.60    3.40
 -25   1   2   10.20    2.50
 -25   1   2    8.10    2.00
 -23  -1   2   52.39    5.10
  23  -1  -2   55.59    6.30
 -23  -1   2   54.49    5.20
 -23   1   2   46.70    4.70
  23   1  -2   59.89    6.50
 -23   1   2   49.20    5.60
 -21  -1   2  237.98   18.60
 -21  -1   2  281.17   18.80
  21  -1  -2  250.17   19.30
  21   1  -2  255.47   19.20
 -21   1   2  204.08   18.70
 -21   1   2  277.47   18.40
  19  -1  -2  200.98   17.60
 -19  -1   2  289.07   17.60
 -19  -1   2  245.38   17.30
 -19   1   2  245.28   16.90
 -19   1   2  188.18   17.20
  19   1  -2  223.88   17.60
 -17  -1   2  388.06   27.10
  17  -1  -2  362.46   27.40
  17  -1  -2  402.76   26.60
  17   1  -2  387.06   27.40
 -17   1   2  327.57   27.00
 -15  -1   2  166.38   11.10
  15  -1  -2  138.29   11.20
  15  -1  -2  131.79   10.40
 -15  -1   2  139.09   10.90
 -15   1   2  153.18   11.10
  15   1  -2  134.79   11.00
 -13  -1   2   18.20    2.30
  13  -1  -2   15.70    2.40
  13  -1  -2   14.50    1.80
 -13  -1   2   15.10    2.20
 -13   1   2   18.60    2.50
  13   1  -2   15.10    2.30
 -11  -1   2   55.59    4.30
  11  -1  -2   51.99    4.40
  11  -1  -2   39.00    3.70
 -11  -1   2   47.90    4.10
  11   1  -2   44.40    4.10
 -11   1   2   51.09    4.30
  -9  -1   2  926.11   61.29
   9  -1  -2  908.91   61.39
   9  -1  -2  869.71   60.99
  -9  -1   2  923.21   61.29
   9   1  -2  852.41   61.19
  -9   1   2  762.92   61.19
  -7  -1   2  385.46   27.80
  -7  -1   2  396.76   27.80
   7  -1  -2  427.36   27.60
   7  -1  -2  412.06   27.80
  -7   1   2  365.96   27.70
   7   1  -2  357.06   27.50
  -5  -1   2 2466.45  169.68
   5  -1  -2 2543.75  169.58
  -5  -1   2 2442.56  169.68
   5  -1  -2 2521.15  169.68
   5   1  -2 2330.57  169.38
  -5   1   2 2333.37  169.68
   3  -1  -2  443.86   29.50
  -3  -1   2  410.36   29.50
  -3  -1   2  391.96   29.60
  -3   1   2  401.56   29.60
  -3   1   2  438.16   29.50
  -1  -1   2 4883.71  353.36
   1  -1  -2 4905.51  353.26
  -1   1   2 5026.90  353.16
   1   1  -2 4863.81  353.26
  -1   1   2 5762.72  353.36
   1  -1   2 4824.62  347.67
  -1  -1  -2 5326.47  347.67
   1  -1   2 5002.20  347.57
   1   1   2 5069.99  347.67
   1   1   2 4799.22  347.47
  -1   1  -2 5020.20  347.57
   3  -1   2 1209.58   87.29
   3  -1   2 1256.27   87.19
  -3  -1  -2 1216.68   87.29
   3   1   2 1252.37   87.39
  -3   1  -2 1315.57   87.29
   5  -1   2  273.47   20.80
  -5  -1  -2  279.07   20.90
   5   1   2  285.77   20.60
   5   1   2  303.37   21.00
  -5   1  -2  311.17   20.80
  -7  -1  -2   55.39    4.60
   7  -1   2   50.39    4.40
   7  -1   2   47.60    4.50
   7   1   2   55.69    4.10
  -7   1  -2   50.09    4.40
   7   1   2   56.29    4.70
   9  -1   2  294.07   24.10
   9  -1   2  363.36   23.90
  -9  -1  -2  329.77   24.10
   9   1   2  346.97   23.60
  -9   1  -2  307.97   23.80
   9   1   2  358.46   24.40
 -11  -1  -2  430.06   31.30
  11  -1   2  467.45   31.10
  11  -1   2  453.25   31.60
 -11  -1  -2  435.16   30.80
 -11   1  -2  405.96   31.00
  11   1   2  432.66   31.60
  13  -1   2  505.25   33.50
 -13  -1  -2  457.25   33.70
 -13  -1  -2  429.46   33.00
  13  -1   2  474.15   34.10
 -13   1  -2  450.15   33.40
  13   1   2  515.25   34.20
  15  -1   2  496.45   34.10
 -15  -1  -2  491.05   32.90
  15  -1   2  488.25   33.30
 -15  -1  -2  463.65   33.50
 -15   1  -2  415.46   33.10
  15   1   2  434.66   33.90
 -17  -1  -2   25.30    2.70
  17  -1   2   25.20    3.10
  17  -1   2   17.80    3.50
 -17  -1  -2   21.50    3.30
 -17   1  -2   25.30    3.20
  17   1   2   22.60    3.70
  19  -1   2    2.00    1.80
 -19  -1  -2    4.00    1.20
 -19  -1  -2    2.50    1.60
  19   1   2    2.20    1.90
 -19   1  -2    1.10    1.60
 -19   1  -2    3.00    1.50
  21  -1   2   91.49    8.30
 -21  -1  -2   97.89    7.80
 -21  -1  -2   76.19    6.60
  21   1   2   79.29    8.00
 -21   1  -2   78.99    7.10
 -21   1  -2   80.59    7.30
 -23  -1  -2    9.00    2.60
  23  -1   2    6.40    2.80
 -23  -1  -2    7.50    1.70
 -23   1  -2    4.30    2.10
 -23   1  -2    6.20    2.00
  23   1   2    6.50    2.80
 -25  -1  -2    6.10    2.20
  25  -1   2   -0.30    2.20
 -25   1  -2    3.90    1.90
 -25   1  -2    0.20    1.90
  25   1   2    1.70    2.40
  27  -1   2   68.19    8.70
 -27  -1  -2   70.19    7.40
 -27   1  -2   59.79    6.80
  27   1   2   62.89    8.30
 -27   1  -2   57.89    6.70
 -29  -1  -2    7.90    3.20
  29  -1   2    1.70    3.10
 -29   1  -2    8.70    3.10
  29   1   2    5.10    3.10
  31  -1   2   31.30    6.10
 -31  -1  -2   35.40    5.70
  31   1   2   27.90    5.90
 -31   1  -2   29.70    5.20
  33  -1   2    8.30    4.00
 -33  -1  -2   23.30    5.00
 -33   1  -2   10.70    3.80
  33   1   2   10.20    4.00
  35  -1   2    6.60    4.10
 -35  -1  -2    6.00    3.90
  35   1   2    5.80    3.80
 -35   1  -2   13.30    4.40
 -37  -1  -2    0.20    3.60
  37  -1   2   -0.20    3.30
  37   1   2    5.30    4.00
 -37   1  -2    4.70    3.80
  39  -1   2    7.20    4.20
 -39  -1  -2    7.60    4.70
  39   1   2   11.50    4.70
  41  -1   2    2.90    4.00
 -41  -1  -2    2.10    4.60
  41   1   2    1.70    3.70
  43  -1   2   -0.80    3.70
  43   1   2   -0.60    3.80
  44  -2  -2    3.70    3.70
  44   2  -2    3.00    4.70
  42  -2  -2    2.50    4.30
  42   2  -2   -0.30    3.60
  40  -2  -2    0.20    3.30
  40   2  -2   -1.50    3.50
 -38  -2   2    1.50    3.40
  38  -2  -2    2.80    3.90
  38   2  -2    2.70    3.20
 -38   2   2    5.20    4.30
 -36  -2   2    2.80    3.40
  36  -2  -2    2.50    3.10
  36   2  -2    1.20    2.70
 -36   2   2   -3.10    3.30
  34  -2  -2   -2.80    2.00
 -34  -2   2    0.00    4.10
 -34  -2   2   -1.60    2.70
 -34   2   2    4.30    3.50
  34   2  -2   -0.60    2.90
  32  -2  -2    7.40    3.30
 -32  -2   2    8.20    3.40
 -32  -2   2    2.10    2.40
  32   2  -2   17.40    4.40
 -32   2   2   13.10    4.10
 -30  -2   2   97.39    9.80
 -30  -2   2  101.79    9.30
  30  -2  -2  102.99   10.30
 -30   2   2  111.39   11.20
 -30   2   2  111.59    9.40
  30   2  -2   96.79   10.10
  28  -2  -2  119.49   11.80
 -28  -2   2  120.29   11.20
 -28  -2   2  134.79   10.90
  28   2  -2  131.29   11.70
 -28   2   2  143.49   10.80
 -28   2   2  111.39   11.30
  26  -2  -2   54.39    5.30
  26  -2  -2   42.90    6.30
 -26  -2   2   38.70    5.60
 -26  -2   2   50.19    5.60
  26   2  -2   39.80    5.90
 -26   2   2   58.79    6.80
  24  -2  -2    4.60    2.20
 -24  -2   2    4.60    2.10
  24  -2  -2    1.70    1.40
 -24  -2   2    4.90    2.00
 -24   2   2    2.00    2.50
  24   2  -2    1.60    1.90
 -22  -2   2    3.40    1.80
  22  -2  -2    1.50    1.30
  22  -2  -2    6.10    2.30
 -22  -2   2    4.70    2.20
  22   2  -2    2.90    1.80
 -22   2   2    7.20    2.50
  20  -2  -2   29.60    3.60
 -20  -2   2   31.20    4.10
  20  -2  -2   35.50    4.70
 -20  -2   2   30.00    4.40
  20   2  -2   37.30    4.60
 -20   2   2   38.40    4.80
  18  -2  -2   59.69    6.20
  18  -2  -2   52.19    4.90
 -18  -2   2   56.19    5.40
 -18  -2   2   61.09    6.40
 -18   2   2   62.29    5.90
  18   2  -2   52.49    5.50
 -16  -2   2   63.19    6.30
 -16  -2   2   68.69    6.10
  16  -2  -2   66.49    6.20
  16  -2  -2   71.79    5.60
  16   2  -2   62.69    6.00
 -16   2   2   67.19    6.30
  14  -2  -2  461.25   34.60
  14  -2  -2  435.96   35.00
 -14  -2   2  485.35   35.00
 -14  -2   2  486.85   35.30
 -14   2   2  569.84   35.40
  14   2  -2  498.65   35.00
  12  -2  -2   55.49    5.00
  12  -2  -2   58.49    4.80
 -12  -2   2   53.59    5.00
 -12  -2   2   53.19    5.40
  12   2  -2   53.79    4.80
 -12   2   2   56.29    5.20
 -10  -2   2  289.57   20.80
  10  -2  -2  276.37   20.60
 -10  -2   2  291.27   21.20
 -10   2   2  338.57   21.20
  10   2  -2  257.57   20.70
  10   2  -2  269.97   20.50
   8  -2  -2  124.89    9.10
   8  -2  -2  115.59    9.00
  -8  -2   2  112.59    9.40
  -8   2   2  114.39    9.20
   8   2  -2  119.99    8.70
   8   2  -2  111.09    9.10
   6  -2  -2   59.39    4.60
   6  -2  -2   45.20    4.70
  -6  -2   2   56.29    5.00
   6   2  -2   51.59    4.10
  -6   2   2   57.89    4.90
   6   2  -2   57.09    4.90
   4  -2  -2   93.29    7.40
   4  -2  -2   91.69    7.00
   4  -2  -2   90.89    7.00
  -4  -2   2   90.29    7.50
   4   2  -2   89.29    7.40
  -4   2   2   89.19    7.30
  -2  -2   2  579.74   41.20
   2  -2  -2  607.14   41.20
   2   2  -2  571.14   41.10
  -2   2   2  593.94   40.90
  -2   2   2  540.45   41.00
   0  -2   2   26.90    3.40
   0  -2  -2   24.10    3.10
   0   2   2   23.80    2.80
   0   2  -2   33.40    3.40
   0   2   2   25.20    3.00
   2  -2   2  348.17   25.40
   2  -2   2  343.57   26.20
  -2  -2  -2  370.76   26.30
   2   2   2  407.16   26.00
  -2   2  -2  325.07   26.00
   2   2   2  379.86   26.00
   4  -2   2  346.07   25.10
  -4  -2  -2  339.47   25.20
   4  -2   2  342.57   24.50
   4   2   2  355.96   24.90
  -4   2  -2  340.77   25.00
   4   2   2  348.27   24.90
  -6  -2  -2  516.45   34.40
   6  -2   2  483.75   33.80
   6  -2   2  507.15   34.20
  -6   2  -2  514.35   34.10
   6   2   2  422.36   33.90
   6   2   2  424.46   33.80
   8  -2   2  241.88   18.60
  -8  -2  -2  243.08   18.90
   8  -2   2  256.47   18.60
   8   2   2  247.98   18.40
  -8   2  -2  262.17   18.80
   8   2   2  265.87   18.80
 -10  -2  -2  156.48   11.90
  10  -2   2  165.98   11.80
  10  -2   2  150.68   11.60
  10   2   2  141.99   11.70
 -10   2  -2  139.09   11.60
  12  -2   2   18.50    3.30
 -12  -2  -2   35.80    4.10
  12  -2   2   25.20    3.40
  12   2   2   28.80    3.20
  12   2   2   28.70    3.80
 -12   2  -2   29.80    3.70
  14  -2   2   27.20    3.80
 -14  -2  -2   23.60    3.70
  14  -2   2   29.00    3.60
  14   2   2   32.80    3.40
  14   2   2   28.20    4.00
 -14   2  -2   25.60    3.70
 -16  -2  -2   66.39    6.70
  16  -2   2   57.79    7.10
  16  -2   2   61.69    6.10
 -16   2  -2   78.39    6.70
  16   2   2   74.09    5.90
  16   2   2   85.89    7.10
 -18  -2  -2   -0.20    1.60
  18  -2   2    0.70    1.60
  18  -2   2   -1.00    1.10
  18   2   2    0.10    1.50
 -18   2  -2   -0.20    1.50
  18   2   2   -0.40    1.00
  20  -2   2   24.20    4.50
  20  -2   2   24.10    3.70
 -20  -2  -2   27.20    4.20
 -20   2  -2   26.20    4.20
  20   2   2   30.70    4.70
  20   2   2   27.90    3.30
  22  -2   2    7.90    2.80
  22  -2   2    9.60    2.40
 -22  -2  -2    9.00    2.70
  22   2   2    5.70    2.70
 -22   2  -2    4.70    2.60
  22   2   2    5.90    1.80
  24  -2   2    0.20    1.70
  24  -2   2    1.90    2.00
 -24  -2  -2    0.30    2.20
 -24   2  -2    1.90    2.20
  24   2   2   -1.50    1.90
  26  -2   2    3.70    2.70
 -26  -2  -2    4.70    2.90
  26   2   2    7.90    3.10
 -26   2  -2    4.90    2.50
 -26   2  -2    1.40    2.60
  28  -2   2   50.49    7.30
 -28  -2  -2   46.90    6.40
 -28   2  -2   33.30    5.50
 -28   2  -2   39.20    5.50
  28   2   2   47.30    7.00
 -30  -2  -2    9.70    3.70
  30  -2   2   12.60    4.50
 -30   2  -2   12.80    3.70
  30   2   2    7.70    3.60
  32  -2   2   17.10    4.80
 -32  -2  -2   14.60    4.50
  32   2   2   13.20    4.50
 -32   2  -2   27.20    4.90
  34  -2   2    6.60    4.00
 -34  -2  -2    6.30    3.90
  34   2   2    3.70    3.20
 -34   2  -2    5.10    3.70
  36  -2   2   -2.20    3.10
 -36  -2  -2   -0.20    3.50
  36   2   2    0.00    2.90
  38  -2   2   -1.00    3.50
 -38  -2  -2    5.90    4.40
  38   2   2   -1.10    3.00
 -40  -2  -2   -0.90    4.70
  40  -2   2    1.30    3.80
  40   2   2    2.70    4.10
 -42  -2  -2   -3.50    4.70
  42  -2   2   -1.00    3.60
  42   2   2    2.00    4.40
  43  -3  -2    2.00    4.70
  43   3  -2   -2.30    3.90
 -41  -3   2    1.20    4.30
  41  -3  -2   -0.60    3.50
  41   3  -2   -1.50    3.90
 -39  -3   2   -3.90    3.70
  39   3  -2    6.20    4.20
 -39   3   2   -8.40    4.30
 -37  -3   2    5.70    4.20
  37  -3  -2    3.50    3.90
  37   3  -2    1.50    3.40
 -37   3   2    2.80    3.80
 -35  -3   2    1.20    3.50
  35  -3  -2    1.00    3.10
  35   3  -2    3.50    3.30
 -35   3   2   -3.10    3.70
  33  -3  -2    0.70    2.80
 -33  -3   2    0.70    3.30
 -33   3   2    0.00    3.50
  33   3  -2    3.30    3.10
  31  -3  -2   -1.50    2.40
 -31  -3   2    0.90    2.30
 -31  -3   2   -0.70    2.90
  31   3  -2   -1.20    2.50
  31   3  -2   -0.10    2.10
 -31   3   2    0.60    3.30
 -29  -3   2    3.70    3.20
 -29  -3   2    3.30    2.30
  29  -3  -2    2.30    2.10
  29  -3  -2   -0.70    2.20
  29   3  -2    2.80    2.20
  29   3  -2   -0.60    2.30
 -29   3   2    6.10    3.40
  27  -3  -2   22.50    3.60
 -27  -3   2   32.80    5.20
  27  -3  -2   15.60    4.20
  27   3  -2   16.30    3.40
  27   3  -2   14.10    3.80
 -27   3   2   21.10    4.70
  25  -3  -2    2.20    2.00
 -25  -3   2    9.70    3.50
  25  -3  -2    5.10    2.60
  25   3  -2    9.20    2.50
 -25   3   2    8.30    3.50
  25   3  -2    4.40    2.30
  23  -3  -2    9.30    2.30
 -23  -3   2   14.60    3.80
  23  -3  -2    7.60    2.80
  23   3  -2    6.00    2.30
  23   3  -2   12.60    3.20
 -23   3   2    9.90    3.30
 -21  -3   2   17.90    4.00
  21  -3  -2   16.20    3.40
  21  -3  -2   20.30    3.20
 -21   3   2   19.70    4.00
  21   3  -2   12.10    3.00
  21   3  -2   19.60    3.50
  19  -3  -2    8.80    2.30
 -19  -3   2   10.40    3.10
  19  -3  -2   11.80    2.90
 -19   3   2   20.20    3.70
  19   3  -2    9.30    2.50
  19   3  -2    9.70    2.30
 -17  -3   2   31.40    4.70
  17  -3  -2   33.50    3.90
  17   3  -2   30.90    4.10
 -17   3   2   22.10    4.10
  17   3  -2   29.00    3.80
 -15  -3   2   27.00    4.50
  15  -3  -2   26.90    3.70
  15  -3  -2   33.10    4.00
  15   3  -2   35.20    3.80
  15   3  -2   32.60    4.20
 -15   3   2   22.40    3.90
  13  -3  -2   13.20    2.50
  13  -3  -2   14.50    2.50
 -13  -3   2   15.80    3.20
 -13   3   2    8.90    2.40
  13   3  -2   13.20    2.20
  13   3  -2   13.30    2.70
  11  -3  -2   55.39    4.90
  11  -3  -2   52.49    5.20
 -11  -3   2   49.00    6.10
  11   3  -2   51.79    5.80
  11   3  -2   54.29    4.60
 -11   3   2   45.80    5.60
   9  -3  -2    1.70    1.50
   9  -3  -2    1.50    1.10
  -9  -3   2    2.50    1.60
   9   3  -2    0.00    0.70
   9   3  -2    1.70    1.50
  -9   3   2    4.20    1.50
   7  -3  -2    7.70    2.10
   7  -3  -2    4.70    1.40
  -7  -3   2    4.60    2.00
  -7   3   2    4.10    1.80
   7   3  -2    9.00    2.30
   5  -3  -2  290.17   20.00
   5  -3  -2  287.37   20.80
  -5  -3   2  293.27   21.00
  -5   3   2  251.47   20.50
   5   3  -2  254.77   20.60
  -3  -3   2  131.59   10.60
   3  -3  -2  118.19    9.50
   3  -3  -2  131.59   10.40
   3  -3  -2  124.89    9.50
   3   3  -2  115.79   10.30
  -3   3   2  147.79   10.50
   1  -3  -2    5.10    1.90
  -1  -3   2    4.10    1.80
   1   3  -2    3.60    1.70
  -1   3   2    4.40    1.50
  -1   3   2    2.80    1.60
  -1  -3  -2   61.79    6.00
   1  -3   2   63.49    6.10
   1   3   2   63.99    5.70
  -1   3  -2   63.09    5.90
   1   3   2   58.69    5.40
   3  -3   2   26.10    3.80
  -3  -3  -2   26.90    4.00
   3   3   2   27.80    3.50
   3   3   2   22.20    3.00
  -3   3  -2   23.90    3.50
   5  -3   2   30.50    2.90
   5  -3   2   30.90    4.10
  -5  -3  -2   33.60    4.40
   5   3   2   32.60    4.00
   5   3   2   28.20    3.70
  -5   3  -2   40.80    4.60
   7  -3   2    9.10    2.20
   7  -3   2    8.50    1.70
  -7  -3  -2   12.50    2.70
   7   3   2   11.30    2.20
  -7   3  -2    8.10    2.30
   7   3   2    8.60    2.10
  -9  -3  -2   61.99    6.40
   9  -3   2   53.49    5.80
   9  -3   2   51.09    4.80
  -9   3  -2   51.49    5.80
   9   3   2   46.20    4.90
   9   3   2   54.59    5.20
  11  -3   2    6.50    1.80
 -11  -3  -2    3.60    2.00
  11  -3   2    3.60    1.70
  11   3   2    4.10    1.80
  11   3   2    3.00    1.70
 -11   3  -2    6.10    2.10
  13  -3   2   12.10    2.70
 -13  -3  -2   10.10    2.90
  13  -3   2   16.60    2.80
 -13   3  -2   15.50    3.10
  13   3   2   14.40    2.60
  13   3   2   12.60    2.60
 -15  -3  -2   29.50    4.60
  15  -3   2   25.70    3.90
  15  -3   2   25.00    3.70
 -15   3  -2   22.90    4.10
  15   3   2   27.80    3.70
  15   3   2   21.60    3.80
  17  -3   2    5.50    2.10
 -17  -3  -2    4.10    2.50
  17  -3   2    1.50    1.80
 -17   3  -2    1.70    2.00
  17   3   2    0.20    1.00
  17   3   2    2.70    1.90
  19  -3   2   11.20    3.10
  19  -3   2   10.50    2.70
 -19  -3  -2    9.50    3.10
 -19   3  -2   10.90    3.10
  19   3   2   17.60    3.50
  19   3   2   15.00    2.70
  21  -3   2   12.10    2.80
 -21  -3  -2    4.70    2.80
  21  -3   2    7.00    2.80
 -21   3  -2    5.20    2.70
  21   3   2    7.70    2.70
  21   3   2   10.60    2.50
 -23  -3  -2    8.20    3.30
  23  -3   2   12.70    3.00
  23  -3   2   15.60    4.10
 -23   3  -2   15.00    4.20
  23   3   2   14.70    3.70
 -25  -3  -2   20.80    4.40
  25  -3   2   19.70    4.90
  25  -3   2   25.50    4.20
  25   3   2   22.70    4.60
 -25   3  -2   17.30    4.50
  27  -3   2   20.30    4.80
 -27  -3  -2   15.10    4.20
  27  -3   2   10.00    3.10
 -27   3  -2    8.70    4.00
  27   3   2    5.40    3.10
  29  -3   2    4.10    2.70
 -29  -3  -2    6.00    3.40
  29  -3   2    3.70    3.50
  29   3   2    5.60    3.20
 -29   3  -2   -0.10    3.30
  31  -3   2   -4.70    2.30
 -31  -3  -2    2.40    3.10
  31  -3   2    0.70    3.40
  31   3   2    3.70    3.10
 -31   3  -2   -0.10    3.80
 -33  -3  -2   -0.10    3.60
  33  -3   2   -0.30    3.30
 -33   3  -2    9.80    4.30
  33   3   2    2.80    3.50
  35  -3   2    4.10    4.30
 -35  -3  -2    7.20    4.30
  35   3   2    6.10    4.10
  37  -3   2    8.20    4.80
 -37  -3  -2    0.60    4.40
  37   3   2    6.50    4.50
 -39  -3  -2   -1.70    4.60
  39  -3   2    3.10    4.30
  39   3   2    4.30    4.20
 -38  -4   2    0.10    4.90
 -38   4   2   -2.30    5.10
 -36  -4   2    3.80    4.50
 -36   4   2    9.60    5.20
 -34  -4   2    9.10    4.70
 -34   4   2    6.50    5.00
 -32  -4   2   -1.90    3.60
 -32   4   2    0.70    3.80
 -30  -4   2    1.50    3.70
 -30   4   2    1.30    3.10
  30   4  -2   -0.60    4.10
  28  -4  -2    7.00    4.00
 -28  -4   2   11.40    4.50
  28   4  -2    8.20    3.10
 -28   4   2    7.20    4.10
 -26  -4   2   13.50    4.70
  26  -4  -2   11.80    3.20
 -26   4   2   10.70    3.70
  26   4  -2    8.20    3.30
  24  -4  -2   11.40    3.00
 -24  -4   2   -2.20    2.90
  24   4  -2    8.50    3.00
 -24   4   2    5.20    3.30
 -22  -4   2   28.70    5.70
  22  -4  -2   21.10    3.90
  22   4  -2   33.50    4.90
 -22   4   2   24.80    5.00
  20  -4  -2    6.50    2.60
 -20  -4   2    8.10    3.50
 -20   4   2    8.20    3.10
  20   4  -2    3.60    2.40
 -18  -4   2   27.80    5.10
  18  -4  -2   26.90    4.30
 -18   4   2   27.40    4.80
  18   4  -2   30.80    4.90
  16  -4  -2   11.40    2.80
 -16  -4   2    9.00    3.40
 -16   4   2    3.20    2.60
  16   4  -2    7.00    2.60
 -14  -4   2    4.40    2.80
  14  -4  -2    4.20    2.10
  14   4  -2    2.20    2.00
 -14   4   2    2.30    2.20
 -12  -4   2   10.70    3.20
  12  -4  -2    8.90    2.70
 -12   4   2    9.70    2.70
  12   4  -2   15.90    3.30
  10  -4  -2   22.30    3.70
 -10  -4   2   20.50    4.10
 -10   4   2   27.90    4.30
  10   4  -2   18.80    3.70
  -8  -4   2    5.00    2.70
   8  -4  -2   12.80    3.20
  -8   4   2    5.80    2.30
   8   4  -2    6.80    2.40
   6  -4  -2    1.60    2.20
  -6  -4   2    0.80    2.20
   6   4  -2   -1.40    1.50
  -6   4   2    1.50    1.80
   4  -4  -2   11.00    2.90
  -4  -4   2   12.70    3.30
   4   4  -2   13.70    3.10
  -4   4   2    9.80    2.80
  -2  -4   2   10.50    3.00
   2  -4  -2   16.40    3.40
   2   4  -2    9.50    2.70
  -2   4   2   14.10    3.00
   0  -4  -2   20.30    3.80
   0  -4   2   25.10    4.20
   0   4   2   18.50    3.40
   0   4  -2   18.40    3.50
  -2  -4  -2   -0.10    1.90
   2  -4   2    1.80    2.10
   2   4   2    1.00    1.70
  -2   4  -2    0.80    1.90
  -4  -4  -2    9.70    2.90
   4  -4   2    8.20    2.70
   4   4   2    9.20    2.70
  -4   4  -2    7.00    2.40
  -6  -4  -2   36.50    5.20
   6  -4   2   41.00    5.10
  -6   4  -2   27.30    4.40
   6   4   2   27.60    4.20
   8  -4   2   70.69    7.60
  -8  -4  -2   58.89    7.60
  -8   4  -2   61.39    7.30
   8   4   2   73.09    6.70
  10  -4   2    4.10    2.30
 -10  -4  -2    5.80    2.80
  10   4   2    4.00    2.00
 -10   4  -2    1.70    2.10
 -12  -4  -2    1.70    2.10
  12  -4   2    0.50    1.90
 -12   4  -2   -1.80    1.80
  12   4   2    1.20    1.80
 -14  -4  -2    2.80    2.60
  14  -4   2    3.30    2.20
 -14   4  -2    3.20    2.50
  14   4   2   10.00    2.70
  16  -4   2   47.50    6.20
 -16  -4  -2   49.90    7.00
 -16   4  -2   47.70    6.50
  16   4   2   53.09    6.20
 -18  -4  -2   70.09    9.10
  18  -4   2   88.89    8.10
 -18   4  -2   63.69    8.40
  18   4   2   86.09    7.70
  20  -4   2    3.00    2.60
 -20  -4  -2    5.00    3.00
  20   4   2    3.80    2.40
 -20   4  -2    4.40    2.80
 -22  -4  -2   16.10    4.30
  22  -4   2    7.10    2.90
 -22   4  -2    9.70    3.90
  24  -4   2    6.90    3.10
 -24  -4  -2    2.30    3.20
 -24   4  -2   13.10    4.20
 -26  -4  -2    0.30    3.00
  26  -4   2    3.60    2.60
 -26   4  -2   -2.20    3.60
 -28  -4  -2    6.90    4.00
  28  -4   2   -1.70    2.40
 -28   4  -2    0.40    3.80
  30  -4   2   -1.30    2.70
 -30  -4  -2    5.70    4.10
 -30   4  -2    3.40    4.10
 -32  -4  -2    5.70    4.10
  32  -4   2   -2.30    2.90
 -32   4  -2    0.20    4.70
 -34  -4  -2   -3.10    3.80
 -33  -5   2   -0.60    4.80
 -33   5   2   -4.70    4.20
 -31  -5   2    5.50    4.70
 -31   5   2    4.80    4.30
 -29  -5   2    1.70    4.00
 -29   5   2    0.60    3.30
 -27  -5   2    1.90    4.50
 -27   5   2    0.90    3.70
  27   5  -2    1.10    2.80
 -25  -5   2    6.00    4.30
  25  -5  -2   -3.10    2.60
  25   5  -2    1.80    2.90
 -25   5   2    4.30    3.60
  23  -5  -2    4.10    2.80
 -23  -5   2    5.00    3.90
 -23   5   2   -0.20    2.70
  23   5  -2   -3.10    2.40
  21  -5  -2    2.40    2.90
 -21  -5   2    2.10    3.40
 -21   5   2    1.70    2.50
  21   5  -2    3.40    2.90
  19  -5  -2   -1.10    2.20
 -19  -5   2    2.60    3.10
  19   5  -2   -1.00    2.60
 -19   5   2    0.00    2.80
  17  -5  -2    3.90    2.70
 -17  -5   2    3.70    3.40
  17   5  -2    0.20    2.20
 -17   5   2    1.80    2.40
  15  -5  -2    3.10    2.60
 -15  -5   2    2.20    3.30
 -15   5   2    5.80    3.10
  15   5  -2    1.70    2.50
 -13  -5   2   19.50    4.80
  13  -5  -2   27.90    4.70
  13   5  -2   21.50    4.30
 -13   5   2   14.40    3.90
 -11  -5   2   52.29    7.40
  11  -5  -2   42.00    6.50
  11   5  -2   52.09    6.90
 -11   5   2   56.99    7.20
  -9  -5   2   44.80    6.80
   9  -5  -2   41.70    6.20
   9   5  -2   43.50    6.30
  -9   5   2   37.50    6.00
  -7  -5   2    6.00    3.10
   7  -5  -2    0.90    2.50
  -7   5   2    3.20    2.80
   7   5  -2    0.40    2.10
   5  -5  -2    7.40    3.30
  -5  -5   2    6.40    3.20
  -5   5   2    6.50    3.00
   5   5  -2    7.70    3.00
  -3  -5   2   13.80    4.00
   3  -5  -2    6.60    3.30
  -3   5   2    5.20    2.80
   3   5  -2    6.90    2.80
   1  -5  -2    1.30    2.30
  -1  -5   2    2.50    2.70
   1   5  -2    1.50    2.20
  -1   5   2   -0.10    2.30
  -1  -5  -2   10.50    3.50
   1  -5   2    4.90    2.90
   1   5   2    4.10    2.90
  -1   5  -2    2.00    2.50
   3  -5   2    4.30    2.90
  -3  -5  -2    0.40    2.50
  -3   5  -2    5.80    2.60
   3   5   2    2.10    2.50
  -5  -5  -2    0.20    2.40
   5  -5   2   -2.00    2.20
   5   5   2   -0.60    2.20
  -5   5  -2   -0.90    2.20
   7  -5   2    8.30    3.30
  -7  -5  -2   16.90    4.40
  -7   5  -2   12.00    3.60
   7   5   2    9.00    3.20
   9  -5   2   19.30    4.20
  -9  -5  -2   12.80    4.00
   9   5   2   12.80    3.50
  -9   5  -2   10.70    3.40
  11  -5   2   33.50    5.50
 -11  -5  -2   29.90    5.70
 -11   5  -2   28.80    5.20
  11   5   2   38.20    5.40
  13  -5   2   20.60    4.30
 -13  -5  -2   16.80    4.60
  13   5   2   21.00    4.20
 -13   5  -2   13.80    4.00
  15  -5   2    2.10    2.60
 -15  -5  -2    0.40    2.90
  15   5   2    4.00    2.50
 -15   5  -2   -0.90    2.30
 -17  -5  -2   -2.60    2.80
  17  -5   2    1.00    2.30
 -17   5  -2   -1.20    2.50
  17   5   2   -1.10    2.30
  19  -5   2    3.30    2.60
 -19  -5  -2    2.50    3.60
 -19   5  -2    2.80    3.20
  19   5   2    6.00    2.90
 -21  -5  -2   -1.30    3.10
  21  -5   2    0.80    2.70
 -21   5  -2    2.40    3.50
  23  -5   2   -0.20    2.60
 -23  -5  -2    4.40    4.00
 -23   5  -2    1.30    3.60
  25  -5   2    2.50    3.00
 -25  -5  -2    4.10    4.30
 -25   5  -2    0.60    3.80
  27  -5   2    0.90    3.30
 -27  -5  -2    4.90    3.90
 -27   5  -2   -3.40    3.10
  29  -5   2    0.00    3.30
 -29  -5  -2    5.70    4.60
 -29   5  -2   -4.00    3.10
 -22  -6   2    3.10    4.40
  22  -6  -2   -3.80    3.00
 -22   6   2    1.70    3.90
  22   6  -2   -2.90    3.40
 -20  -6   2   -0.80    4.30
  20  -6  -2    2.40    3.40
  20   6  -2   -3.10    3.20
 -20   6   2   -1.40    3.00
 -18  -6   2    0.30    3.70
  18  -6  -2    4.20    3.30
  18   6  -2   -1.00    2.80
 -18   6   2    2.60    3.80
  16  -6  -2    2.40    3.50
 -16  -6   2    4.40    4.30
 -16   6   2    8.60    3.80
  16   6  -2   -2.50    2.40
 -14  -6   2    0.00    3.20
  14  -6  -2    3.80    3.40
  14   6  -2   -2.40    2.90
 -14   6   2    0.80    2.80
 -12  -6   2    3.90    3.90
  12  -6  -2    5.00    3.50
  12   6  -2   -1.40    2.20
 -12   6   2    2.90    3.50
 -10  -6   2    5.60    3.70
  10  -6  -2   14.10    3.90
 -10   6   2    0.70    2.90
  10   6  -2    2.90    2.90
   8  -6  -2   13.80    4.50
  -8  -6   2    8.40    4.20
   8   6  -2    5.00    3.30
  -8   6   2   10.00    3.80
  -6  -6   2   -0.60    3.20
   6  -6  -2    2.90    3.10
   6   6  -2   -3.00    2.40
  -6   6   2    4.40    3.00
   4  -6  -2    3.10    3.20
  -4  -6   2    3.00    3.50
  -4   6   2   -1.40    3.20
   4   6  -2    1.70    3.00
   2  -6  -2    0.90    3.60
  -2  -6   2   -0.80    2.70
  -2   6   2    3.20    3.00
   2   6  -2   -0.70    2.40
   0  -6   2   -3.70    2.90
   0  -6  -2   -5.00    2.70
   0   6  -2   -0.70    2.90
   0   6   2   -0.10    2.40
  -2  -6  -2    3.10    3.30
   2  -6   2   -3.60    2.50
   2   6   2    0.70    3.10
  -2   6  -2   -1.90    3.00
  -4  -6  -2    2.90    3.10
   4  -6   2   -3.10    2.60
   4   6   2   -0.80    2.50
  -4   6  -2   -1.50    2.60
  -6  -6  -2    3.10    3.30
   6  -6   2    0.30    3.00
   6   6   2   -2.20    2.60
  -6   6  -2    1.00    2.80
   8  -6   2    1.30    3.20
  -8  -6  -2    2.50    3.80
  -8   6  -2    3.20    3.20
   8   6   2    4.20    3.00
  10  -6   2   -1.50    2.80
 -10  -6  -2   -1.10    3.20
 -10   6  -2   -0.60    2.90
  10   6   2    4.50    3.20
 -12  -6  -2   -2.10    3.20
  12  -6   2    0.20    3.30
 -12   6  -2    2.20    3.40
  12   6   2   -2.80    2.70
 -14  -6  -2   -2.20    3.00
  14  -6   2    2.50    3.50
 -14   6  -2   -4.50    2.70
  14   6   2   -1.70    2.80
  16  -6   2   -1.00    3.10
 -16  -6  -2   -1.40    3.70
 -16   6  -2   -2.60    3.30
  16   6   2   -2.70    2.90
 -18  -6  -2   12.10    5.00
  18  -6   2    6.40    3.80
  18   6   2   -1.00    4.50
 -18   6  -2    7.20    4.20
 -20  -6  -2    2.30    4.70
  20  -6   2    3.80    3.80
 -20   6  -2    1.80    4.10
  48   0  -3    1.10    4.30
  46   0  -3   -2.40    3.00
  44   0  -3    3.00    3.50
  42   0  -3    3.20    4.00
  40   0  -3    4.40    3.60
 -38   0   3    1.90    3.20
  38   0  -3   -1.00    2.80
 -36   0   3    6.30    3.20
  36   0  -3   -1.80    2.90
 -34   0   3   23.60    4.40
 -34   0   3   10.10    4.60
  34   0  -3   13.60    3.90
 -32   0   3   10.00    2.60
  32   0  -3   10.80    3.50
 -32   0   3    5.20    2.80
 -30   0   3   40.90    5.40
 -30   0   3   35.20    4.50
  30   0  -3   30.80    5.30
 -28   0   3   -2.70    1.20
  28   0  -3   -2.70    1.40
 -28   0   3    2.30    1.80
 -26   0   3   -0.40    1.30
  26   0  -3    0.40    1.60
 -26   0   3    0.70    1.70
 -24   0   3    1.20    1.20
  24   0  -3   -1.70    1.00
 -24   0   3   -2.30    1.20
 -22   0   3    2.50    1.30
  22   0  -3    0.10    1.50
 -22   0   3    0.10    1.50
 -20   0   3  608.74   47.70
 -20   0   3  639.64   47.20
  20   0  -3  781.82   48.40
 -18   0   3 2411.76  187.78
  18   0  -3 2994.60  188.28
 -18   0   3 2682.03  187.28
 -16   0   3  215.68   16.50
 -16   0   3  217.68   16.00
  16   0  -3  235.18   16.70
  14   0  -3  164.88   11.40
 -14   0   3  134.79   10.60
 -14   0   3  149.69   11.20
 -12   0   3   49.99    4.10
 -12   0   3   58.09    4.80
  12   0  -3   59.09    4.90
 -10   0   3   11.00    1.90
  10   0  -3   10.30    1.70
  -8   0   3  216.68   16.70
   8   0  -3  246.98   16.80
  -6   0   3    1.40    0.80
   6   0  -3    2.00    0.80
   6   0  -3    1.60    0.80
  -4   0   3  146.59   11.10
  -4   0   3  161.18   11.40
  -2   0   3  223.68   16.30
   0   0   3    1.20    0.90
   0   0   3   -0.50    0.50
  -2   0  -3   60.79    5.00
   2   0   3   70.79    5.30
   4   0   3 8093.19  539.75
  -4   0  -3 7457.85  539.35
   6   0   3  157.38   11.50
  -6   0  -3  144.79   11.10
  -8   0  -3  133.19   10.00
   8   0   3  131.59   10.30
 -10   0  -3  375.86   24.20
  10   0   3  359.76   24.70
 -10   0  -3  292.77   23.60
 -12   0  -3  316.87   25.10
 -12   0  -3  363.06   25.60
  12   0   3  417.36   26.50
  14   0   3  252.77   19.30
 -14   0  -3  252.37   18.10
 -14   0  -3  255.07   18.70
  16   0   3  125.09    9.70
 -16   0  -3  100.09    8.20
 -16   0  -3  109.99    8.80
 -18   0  -3  207.48   16.00
 -18   0  -3  229.78   16.70
  18   0   3  229.98   17.50
  20   0   3   54.79    7.00
 -20   0  -3   61.19    5.20
 -20   0  -3   59.79    5.80
 -22   0  -3  226.78   16.20
  22   0   3  223.68   17.30
 -22   0  -3  185.78   15.30
  24   0   3   15.70    3.90
 -24   0  -3   13.40    3.20
  26   0   3   -1.30    1.80
 -26   0  -3    3.90    2.30
 -28   0  -3   26.60    4.90
  28   0   3   29.50    5.60
 -30   0  -3    6.00    3.40
  30   0   3   12.20    3.90
 -32   0  -3   -3.40    2.80
  32   0   3    3.80    3.30
 -34   0  -3    7.10    3.80
  34   0   3    1.50    2.90
  36   0   3   -0.90    3.10
 -36   0  -3    3.30    4.30
 -38   0  -3    2.60    4.60
  38   0   3    0.50    3.40
  40   0   3    2.90    3.80
 -40   0  -3   -6.00    4.20
  42   0   3    4.40    4.40
  47  -1  -3   10.50    5.20
  47   1  -3    2.70    4.20
  45  -1  -3   12.40    5.60
  45   1  -3    4.70    4.40
  43  -1  -3   -3.30    2.90
  43   1  -3    0.20    3.20
  41  -1  -3    1.90    3.40
  41   1  -3    5.40    3.70
  39  -1  -3    3.90    3.60
 -39   1   3    8.20    3.90
  39   1  -3    0.50    3.00
 -37  -1   3    2.10    2.60
  37  -1  -3    0.90    3.10
  37   1  -3   -1.20    2.40
 -37   1   3    2.50    3.40
 -35  -1   3    9.50    3.30
  35  -1  -3    7.80    3.30
 -35  -1   3    0.50    2.00
  35   1  -3    8.60    3.70
 -35   1   3   12.40    3.80
 -33  -1   3   36.20    5.20
  33  -1  -3   50.29    7.10
 -33  -1   3   21.90    4.40
  33   1  -3   46.10    6.80
 -33   1   3   49.40    6.60
 -31  -1   3    5.10    2.50
 -31  -1   3   16.20    3.30
  31  -1  -3   17.50    4.10
 -31   1   3   14.00    2.80
 -31   1   3   17.80    4.20
  31   1  -3   11.30    3.90
 -29  -1   3  125.79   10.10
  29  -1  -3  116.59   10.70
 -29  -1   3   92.99    9.50
 -29   1   3  124.79   10.50
  29   1  -3  126.89   11.00
 -29   1   3  112.39    9.40
  27  -1  -3  126.89   11.60
 -27  -1   3  105.89   10.50
 -27  -1   3  133.99   10.90
 -27   1   3  130.89   10.30
  27   1  -3  169.58   12.10
 -27   1   3  134.89   11.30
 -25  -1   3   63.39    5.60
 -25  -1   3   47.60    5.60
  25  -1  -3   53.69    6.60
 -25   1   3   53.89    6.10
  25   1  -3   54.79    6.40
 -25   1   3   47.60    4.70
  23  -1  -3   69.69    8.20
 -23  -1   3   99.79    7.50
 -23  -1   3   76.59    7.10
  23   1  -3   78.79    7.60
 -23   1   3   90.19    7.60
 -23   1   3   80.49    6.70
 -21  -1   3   21.50    3.20
 -21  -1   3   20.50    3.30
  21  -1  -3   19.60    3.50
 -21   1   3   28.40    2.90
 -21   1   3   25.40    3.60
  21   1  -3   31.00    4.20
 -19  -1   3   11.90    2.20
 -19  -1   3    8.90    2.00
  19  -1  -3    8.60    2.40
 -19   1   3   12.80    2.60
  19   1  -3   15.20    2.60
 -19   1   3   16.30    1.90
  17  -1  -3   75.19    6.60
 -17  -1   3   80.49    6.40
  17  -1  -3   71.79    5.70
 -17  -1   3   73.09    6.20
  17   1  -3   70.69    6.40
 -17   1   3   70.19    6.40
 -15  -1   3  117.09    9.00
  15  -1  -3  109.19    8.40
 -15  -1   3  118.29    8.90
  15  -1  -3  124.29    9.40
  15   1  -3  114.79    9.10
 -15   1   3  106.39    9.00
 -13  -1   3   31.00    3.60
  13  -1  -3   30.20    2.80
  13  -1  -3   35.80    3.80
 -13  -1   3   42.50    3.50
 -13   1   3   39.20    3.90
  13   1  -3   32.60    3.30
  11  -1  -3  139.49   10.30
 -11  -1   3  153.88   10.80
 -11  -1   3  138.89   10.70
  11  -1  -3  133.69   10.90
 -11   1   3  151.18   10.90
  11   1  -3  143.19   10.70
  -9  -1   3 1253.17   84.39
   9  -1  -3 1285.87   83.99
   9  -1  -3 1042.80   84.39
  -9  -1   3 1217.18   84.39
   9   1  -3 1158.88   84.29
  -9   1   3 1275.97   84.39
  -7  -1   3   63.09    5.00
  -7  -1   3   59.19    4.90
   7  -1  -3   57.19    4.60
   7  -1  -3   64.09    5.00
   7  -1  -3   59.29    4.90
   7   1  -3   58.79    4.70
  -7   1   3   60.29    4.90
  -5  -1   3 2107.89  151.38
   5  -1  -3 2130.79  151.08
  -5  -1   3 2184.08  151.38
  -5   1   3 2310.67  151.28
  -5   1   3 2114.29  151.58
   5   1  -3 2193.28  151.08
  -3  -1   3  833.42   59.49
   3  -1  -3  840.62   59.39
  -3  -1   3  831.52   59.49
  -3  -1   3  830.42   59.39
  -3   1   3  899.61   59.69
  -3   1   3  858.81   59.39
   1  -1  -3 2434.06  173.28
  -1  -1   3 2446.66  173.28
  -1  -1   3 2404.26  173.08
  -1   1   3 2506.05  173.48
   1   1  -3 2503.75  173.28
  -1   1   3 2652.43  173.18
   1  -1   3 1569.54  111.09
  -1  -1  -3 1616.44  111.29
   1  -1   3 1592.34  111.29
  -1   1  -3 1597.54  111.19
   1   1   3 1603.24  111.39
  -3  -1  -3 1120.59   79.69
   3  -1   3 1129.69   79.59
   3   1   3 1039.90   79.29
  -3   1  -3 1145.99   79.59
   3   1   3 1273.57   79.99
   5  -1   3 1804.82  134.19
  -5  -1  -3 1932.61  134.29
   5  -1   3 1978.50  134.29
  -5   1  -3 1933.11  134.09
   5   1   3 1953.80  133.89
   5   1   3 1951.20  134.49
   7  -1   3   27.30    3.00
  -7  -1  -3   24.30    3.10
   7  -1   3   24.30    3.20
   7   1   3   27.60    3.40
   7   1   3   27.70    2.30
  -7   1  -3   28.40    2.90
   9  -1   3   59.29    4.70
   9  -1   3   48.70    4.80
  -9  -1  -3   44.60    4.70
  -9   1  -3   56.99    4.60
   9   1   3   55.69    5.10
   9   1   3   53.39    4.10
  11  -1   3  285.67   19.60
  11  -1   3  274.67   20.10
 -11  -1  -3  235.38   19.60
  11   1   3  242.28   19.90
  11   1   3  272.87   19.00
 -11   1  -3  285.87   19.40
  13  -1   3   40.20    4.80
 -13  -1  -3   39.10    4.40
 -13  -1  -3   35.60    3.10
  13  -1   3   41.40    3.90
  13   1   3   35.10    4.60
 -13   1  -3   36.70    3.70
  15  -1   3   42.60    5.00
  15  -1   3   27.90    3.50
 -15  -1  -3   31.90    2.80
 -15  -1  -3   28.60    3.80
 -15   1  -3   23.60    3.20
  15   1   3   30.70    4.30
  17  -1   3  120.19   11.10
 -17  -1  -3  122.79   10.70
 -17  -1  -3  140.59    9.70
 -17   1  -3  133.59   10.40
 -17   1  -3  129.59   10.10
  17   1   3  126.29   11.00
  19  -1   3   11.90    3.40
 -19  -1  -3   16.70    2.10
 -19  -1  -3   18.40    3.20
 -19   1  -3   13.00    2.40
 -19   1  -3   21.80    3.10
  19   1   3   17.20    3.50
 -21  -1  -3    0.50    1.10
  21  -1   3    0.30    1.70
 -21  -1  -3    2.50    2.00
 -21   1  -3    0.20    1.60
 -21   1  -3    1.10    1.50
  21   1   3    5.10    2.30
  23  -1   3    6.30    2.80
 -23  -1  -3   13.70    3.10
 -23   1  -3    8.60    2.30
 -23   1  -3   16.30    3.10
  23   1   3    9.70    2.90
 -25  -1  -3  140.89   11.90
  25  -1   3  137.19   12.50
 -25   1  -3  132.39   11.40
  25   1   3  131.49   12.40
  27  -1   3  148.79   14.10
 -27  -1  -3  148.49   13.30
  27   1   3  155.88   14.30
 -27   1  -3  169.78   13.20
 -29  -1  -3    3.50    3.00
  29  -1   3    3.10    2.90
 -29   1  -3    2.40    3.00
  29   1   3    8.80    3.30
  31  -1   3    3.40    3.30
 -31  -1  -3    7.70    3.60
 -31   1  -3    5.20    3.20
  31   1   3    4.50    3.10
  33  -1   3   16.90    5.10
 -33  -1  -3   26.40    5.00
  33   1   3   11.80    4.10
 -33   1  -3   27.20    5.00
 -35  -1  -3    3.60    3.70
  35  -1   3    4.00    3.70
  35   1   3    1.30    3.20
 -35   1  -3    5.40    4.00
  37  -1   3    2.30    3.70
 -37  -1  -3    3.30    4.20
 -37   1  -3    7.70    4.40
  37   1   3    3.10    3.40
 -39  -1  -3   10.10    5.30
  39  -1   3    5.20    4.20
  39   1   3    8.10    4.90
 -39   1  -3    6.00    6.30
 -41  -1  -3   -5.40    4.80
  41  -1   3   -2.50    4.00
  41   1   3   -2.50    3.20
  46  -2  -3   -4.70    3.20
  46   2  -3    4.90    4.90
  44  -2  -3   -1.50    4.20
  44   2  -3   -4.30    3.90
  42  -2  -3   -4.60    3.10
  42   2  -3    0.30    3.60
  40  -2  -3    0.30    3.60
  40   2  -3    4.70    3.20
 -40   2   3    4.30    4.40
  38  -2  -3   -0.50    3.10
 -38  -2   3    2.20    3.70
  38   2  -3    2.20    3.30
 -38   2   3    0.20    3.80
  36  -2  -3   23.50    5.50
 -36  -2   3   19.60    5.10
 -36  -2   3   27.50    5.00
 -36   2   3   14.90    4.70
  36   2  -3   22.40    5.50
 -34  -2   3   22.70    4.80
  34  -2  -3   12.90    4.10
 -34  -2   3   19.00    4.10
 -34   2   3   24.90    5.40
  34   2  -3   33.40    5.80
  32  -2  -3   14.00    3.60
 -32  -2   3   13.60    3.80
 -32  -2   3    8.50    3.30
 -32   2   3   10.90    3.70
  32   2  -3    9.40    3.60
  30  -2  -3   29.30    5.50
 -30  -2   3   36.40    5.10
 -30  -2   3   40.70    5.70
  30   2  -3   39.10    6.10
 -30   2   3   45.20    6.60
 -28  -2   3   67.29    7.60
  28  -2  -3   58.39    7.60
 -28  -2   3   68.49    7.10
  28   2  -3   47.20    7.10
 -28   2   3   68.69    6.20
 -28   2   3   71.19    8.10
  26  -2  -3   60.99    8.10
 -26  -2   3   77.29    7.30
  26  -2  -3   78.09    6.80
 -26  -2   3   87.79    8.10
 -26   2   3   86.19    8.80
  26   2  -3   91.29    8.30
  24  -2  -3    5.60    2.40
 -24  -2   3    7.30    2.30
 -24  -2   3   10.20    2.80
  24  -2  -3    8.50    2.00
 -24   2   3    5.70    2.60
  24   2  -3    6.80    2.50
 -22  -2   3    4.70    2.30
  22  -2  -3    6.00    1.70
  22  -2  -3    6.00    2.30
 -22  -2   3   11.10    2.50
 -22   2   3    7.10    2.60
  22   2  -3    9.30    2.60
 -20  -2   3   -0.10    1.60
 -20  -2   3    0.30    1.40
  20  -2  -3    2.20    1.10
  20  -2  -3   -0.30    1.30
 -20   2   3    0.80    1.50
  20   2  -3    1.00    1.50
 -18  -2   3   26.90    3.50
  18  -2  -3   23.00    3.50
  18  -2  -3   19.80    2.60
 -18  -2   3   19.80    3.40
  18   2  -3   25.50    3.40
 -18   2   3   21.60    3.50
 -16  -2   3  152.28   11.80
  16  -2  -3  137.89   10.90
  16  -2  -3  155.58   11.70
 -16  -2   3  161.28   11.60
 -16   2   3  131.69   11.50
  16   2  -3  137.89   11.30
  14  -2  -3   42.30    4.50
 -14  -2   3   37.40    4.40
 -14  -2   3   35.10    4.50
  14  -2  -3   37.40    3.60
  14   2  -3   41.30    3.90
 -14   2   3   41.70    4.60
 -12  -2   3  165.68   12.60
  12  -2  -3  185.28   12.20
  12  -2  -3  161.28   12.50
 -12  -2   3  154.28   12.70
  12   2  -3  153.08   12.10
 -12   2   3  156.58   12.50
 -10  -2   3   44.80    4.20
 -10  -2   3   43.70    4.80
  10  -2  -3   42.40    4.00
  10   2  -3   39.90    3.60
 -10   2   3   46.00    4.30
   8  -2  -3   23.60    3.10
   8  -2  -3   33.20    3.40
  -8  -2   3   26.80    3.40
   8   2  -3   32.90    3.50
   8   2  -3   25.60    2.40
  -8   2   3   35.50    3.70
   6  -2  -3   98.89    7.60
   6  -2  -3   99.49    7.80
   6  -2  -3   97.39    7.70
  -6  -2   3   98.59    8.00
   6   2  -3   93.49    7.80
  -6   2   3   95.99    7.80
   4  -2  -3  419.06   30.30
  -4  -2   3  392.66   30.50
   4   2  -3  409.06   30.40
  -4   2   3  441.56   30.30
  -4   2   3  452.75   30.50
   2  -2  -3   64.39    5.60
  -2  -2   3   64.09    5.70
   2   2  -3   71.89    5.70
  -2   2   3   60.49    5.40
  -2   2   3   61.89    5.50
   0  -2  -3   49.50    4.60
   0  -2   3   53.09    4.60
   0   2   3   40.30    4.20
   0   2   3   48.60    4.30
   0   2  -3   46.30    4.40
  -2  -2  -3   15.40    2.60
   2  -2   3   14.60    1.80
   2  -2   3   17.30    2.60
  -2   2  -3   15.30    2.40
   2   2   3   16.30    2.40
   2   2   3   15.90    2.20
   4  -2   3   10.90    1.60
  -4  -2  -3   11.70    2.20
   4  -2   3    6.40    1.80
   4   2   3    9.40    2.00
   4   2   3    9.70    1.80
  -4   2  -3   13.00    2.10
   6  -2   3  113.39    9.10
  -6  -2  -3  117.39    9.50
   6  -2   3  112.39    9.30
   6   2   3  132.39    9.60
  -6   2  -3  118.89    9.40
   8  -2   3   29.50    3.50
  -8  -2  -3   32.90    4.00
   8  -2   3   29.50    3.50
  -8   2  -3   27.70    3.60
   8   2   3   23.80    3.00
   8   2   3   38.20    4.00
  10  -2   3   95.39    8.40
 -10  -2  -3  100.39    8.80
  10   2   3  112.59    8.20
  10   2   3  105.59    8.80
 -10   2  -3  105.49    8.60
 -12  -2  -3   87.29    7.90
  12  -2   3   88.89    7.80
  12  -2   3   94.29    7.50
 -12   2  -3   84.69    7.60
  12   2   3   88.79    7.80
  12   2   3   90.29    7.10
 -14  -2  -3   30.40    4.50
  14  -2   3   41.50    4.90
  14  -2   3   34.20    4.20
  14   2   3   38.20    3.60
  14   2   3   38.80    4.90
 -14   2  -3   37.20    4.50
 -16  -2  -3    1.90    1.80
  16  -2   3    6.40    2.40
  16  -2   3    4.70    1.70
  16   2   3    8.40    1.60
  16   2   3    3.50    2.00
 -16   2  -3    7.70    2.20
 -18  -2  -3   19.30    3.60
  18  -2   3   19.60    3.30
  18  -2   3   20.20    3.70
  18   2   3   24.80    4.10
 -18   2  -3   21.60    3.50
  18   2   3   26.40    3.10
  20  -2   3    4.90    2.30
  20  -2   3    2.80    1.70
 -20  -2  -3    6.50    2.30
 -20   2  -3   11.60    3.00
  20   2   3    5.20    2.30
  20   2   3    2.60    1.40
  22  -2   3   60.59    5.80
 -22  -2  -3   59.19    6.90
  22  -2   3   61.69    7.80
 -22   2  -3   54.69    6.60
  22   2   3   53.89    7.20
 -24  -2  -3    0.20    2.10
  24  -2   3    6.00    3.10
  24  -2   3    2.60    2.00
 -24   2  -3    6.70    2.70
  24   2   3    2.70    2.60
 -26  -2  -3   18.70    4.10
  26  -2   3   16.90    4.50
 -26   2  -3   13.60    3.30
  26   2   3   14.60    4.10
 -26   2  -3   14.70    3.70
  28  -2   3    8.90    3.80
 -28  -2  -3   17.50    4.10
  28   2   3   12.00    3.70
 -28   2  -3   15.70    3.80
  30  -2   3    2.30    3.00
 -30  -2  -3    1.50    2.90
  30   2   3    3.40    3.00
 -30   2  -3   -2.50    2.70
  32  -2   3    5.70    3.80
 -32  -2  -3   10.00    4.00
  32   2   3    1.10    2.80
 -32   2  -3    0.90    3.20
  34  -2   3   -4.80    2.20
 -34  -2  -3    0.60    3.60
  34   2   3    3.00    3.70
 -34   2  -3    0.70    3.30
 -36  -2  -3   -1.30    4.10
  36  -2   3    1.60    3.30
 -36   2  -3   -5.20    3.40
  36   2   3   -0.60    2.80
  38  -2   3    6.70    4.60
 -38  -2  -3    5.20    5.00
  38   2   3    2.00    3.60
  40  -2   3   -2.50    3.50
 -40  -2  -3   -7.70    4.30
  40   2   3   -1.10    3.80
  43  -3  -3    5.80    4.70
  43   3  -3    9.00    5.10
  41  -3  -3    2.80    3.60
 -41   3   3    0.10    5.00
  41   3  -3    0.90    3.90
  39  -3  -3    4.80    4.30
 -39  -3   3    1.70    4.00
 -39   3   3    0.70    4.80
  39   3  -3    3.00    3.80
 -37  -3   3   -1.60    3.70
  37  -3  -3    0.90    3.40
 -37   3   3    3.10    3.70
  37   3  -3    6.30    3.80
 -35  -3   3    8.50    4.30
 -35  -3   3    2.20    3.50
  35  -3  -3    5.00    3.50
  35   3  -3    4.70    3.40
 -35   3   3   10.30    4.80
  33  -3  -3    7.40    3.70
 -33  -3   3    7.40    4.10
 -33  -3   3    4.30    3.10
 -33   3   3    6.10    4.20
  33   3  -3    4.10    3.00
 -31  -3   3    5.10    3.60
 -31  -3   3    0.00    2.40
  31  -3  -3   -0.30    2.30
  31   3  -3    5.70    3.00
 -31   3   3    8.40    4.20
 -29  -3   3   12.90    3.30
 -29  -3   3   14.60    4.20
  29  -3  -3   11.20    3.50
 -29   3   3   13.70    3.70
  29   3  -3    9.60    3.50
 -27  -3   3    6.20    3.00
  27  -3  -3    1.00    1.90
 -27  -3   3    1.20    2.00
  27   3  -3   -3.90    1.70
 -27   3   3    4.80    3.20
  25  -3  -3   37.30    5.40
  25  -3  -3   30.70    4.10
 -25  -3   3   33.90    5.60
 -25  -3   3   36.10    4.90
 -25   3   3   31.70    5.30
  25   3  -3   23.20    4.50
 -23  -3   3  143.99   11.30
  23  -3  -3  128.09   11.60
  23  -3  -3  138.69   10.70
 -23  -3   3  140.09   12.00
  23   3  -3  120.09   11.10
 -23   3   3  123.79   11.60
  21  -3  -3   43.30    4.50
  21  -3  -3   29.30    4.80
 -21  -3   3   50.39    6.10
  21   3  -3   32.50    4.60
 -21   3   3   34.20    5.20
  21   3  -3   34.80    4.80
  19  -3  -3    7.60    2.10
  19  -3  -3    5.90    2.20
 -19  -3   3   15.10    3.50
  19   3  -3    8.50    2.20
 -19   3   3    6.20    2.60
  19   3  -3    7.50    2.30
  17  -3  -3   18.10    2.80
 -17  -3   3   17.70    3.50
  17   3  -3   14.60    2.70
 -17   3   3   12.30    3.00
  17   3  -3   15.00    2.90
  15  -3  -3   24.50    3.40
 -15  -3   3   25.00    4.10
  15  -3  -3   22.70    3.40
  15   3  -3   21.60    3.00
  15   3  -3   25.40    3.80
 -15   3   3   25.20    3.90
 -13  -3   3    1.70    2.10
  13  -3  -3    2.50    1.50
  13  -3  -3    2.70    1.50
  13   3  -3    2.20    1.10
 -13   3   3    4.80    1.90
  13   3  -3    3.50    1.80
  11  -3  -3   30.50    3.50
 -11  -3   3   25.60    3.90
  11  -3  -3   33.30    3.90
  11   3  -3   25.50    2.70
 -11   3   3   33.30    4.20
  11   3  -3   24.80    3.70
  -9  -3   3   47.60    5.70
   9  -3  -3   46.10    5.30
   9  -3  -3   50.99    4.60
  -9   3   3   48.10    5.40
   9   3  -3   47.70    3.80
   9   3  -3   50.39    5.50
   7  -3  -3   53.49    5.20
  -7  -3   3   54.49    5.90
   7  -3  -3   44.20    4.40
   7   3  -3   47.20    5.50
  -7   3   3   54.79    5.70
  -5  -3   3  147.59   11.80
   5  -3  -3  132.29   10.80
   5  -3  -3  141.59   11.50
  -5   3   3  163.28   11.50
   5   3  -3  135.19   11.50
   3  -3  -3   80.49    7.00
   3  -3  -3   80.39    6.40
  -3  -3   3   71.29    7.00
   3   3  -3   75.19    6.90
  -3   3   3   73.69    6.70
  -1  -3   3   61.29    6.20
   1  -3  -3   61.89    6.10
  -1   3   3   65.99    5.90
   1   3  -3   67.89    6.20
  -1   3   3   62.49    5.80
  -1  -3  -3  112.49    9.40
   1  -3   3  115.39    9.50
   1   3   3  115.59    9.10
   1   3   3   98.99    8.80
  -1   3  -3  109.69    9.20
   3  -3   3   30.70    2.60
   3  -3   3   23.70    3.70
  -3  -3  -3   21.60    3.70
   3   3   3   26.60    3.70
   3   3   3   28.30    3.70
  -3   3  -3   29.20    3.90
  -5  -3  -3    1.00    1.50
   5  -3   3    1.10    1.50
   5  -3   3    1.00    0.80
  -5   3  -3    1.80    1.50
   5   3   3    3.50    1.50
   5   3   3    7.60    2.00
  -7  -3  -3   22.00    3.80
   7  -3   3   30.70    3.30
   7  -3   3   30.40    4.10
  -7   3  -3   23.50    3.70
   7   3   3   30.30    3.70
   7   3   3   32.40    4.00
   9  -3   3   34.40    4.60
   9  -3   3   44.50    4.10
  -9  -3  -3   55.69    5.90
  -9   3  -3   41.40    4.90
   9   3   3   34.60    4.70
   9   3   3   36.90    4.50
 -11  -3  -3    5.80    2.40
  11  -3   3    3.40    1.70
  11  -3   3    6.10    2.10
  11   3   3    2.70    1.70
 -11   3  -3    4.90    2.10
  11   3   3    5.80    1.80
  13  -3   3   10.40    2.60
 -13  -3  -3   11.50    3.00
  13  -3   3   16.80    2.90
  13   3   3   10.80    2.70
 -13   3  -3   19.50    3.50
  15  -3   3   24.00    3.90
 -15  -3  -3   17.80    3.70
  15  -3   3   30.10    4.00
 -15   3  -3   24.70    4.10
  15   3   3   17.50    3.50
  15   3   3   16.40    3.00
 -17  -3  -3   28.50    4.80
  17  -3   3   33.70    4.60
  17  -3   3   33.60    4.90
  17   3   3   34.50    4.30
  17   3   3   43.00    5.30
 -17   3  -3   29.90    4.70
  19  -3   3   43.40    5.20
 -19  -3  -3   33.20    5.40
  19  -3   3   29.30    5.10
  19   3   3   49.60    6.30
 -19   3  -3   46.80    5.90
  19   3   3   38.10    4.60
  21  -3   3    2.90    2.30
  21  -3   3    1.00    1.70
 -21  -3  -3   -1.00    2.10
  21   3   3   -0.30    2.30
 -21   3  -3    2.00    2.40
  23  -3   3   20.00    4.50
  23  -3   3   11.10    3.10
 -23  -3  -3   10.70    3.60
 -23   3  -3   17.60    4.30
  23   3   3   11.90    3.60
  25  -3   3    2.50    3.00
 -25  -3  -3    3.90    3.00
  25  -3   3    5.70    2.50
  25   3   3    4.80    2.70
 -25   3  -3    4.20    3.40
  27  -3   3    5.70    3.50
 -27  -3  -3    9.00    3.60
  27  -3   3    6.60    2.90
 -27   3  -3    9.30    3.90
  27   3   3    3.40    2.90
  29  -3   3    1.40    2.60
  29  -3   3    0.30    3.10
 -29  -3  -3   -2.90    2.90
  29   3   3   -1.50    2.30
 -29   3  -3   -4.40    4.40
 -31  -3  -3    8.80    4.40
  31  -3   3    6.20    3.80
  31   3   3    3.50    3.40
 -31   3  -3    6.10    3.40
  33  -3   3   10.10    5.00
 -33  -3  -3   -2.10    3.40
  33   3   3   17.20    5.10
 -33   3  -3    3.00    3.90
 -35  -3  -3    9.60    4.90
  35  -3   3   -1.30    3.70
  35   3   3    5.40    4.00
 -37  -3  -3   -2.40    4.40
  37  -3   3   -3.00    3.10
  37   3   3    6.60    4.10
 -38  -4   3    3.80    5.20
 -38   4   3   14.90    5.50
 -36  -4   3    3.10    4.70
 -36   4   3    0.20    4.40
 -34  -4   3   -2.00    4.10
 -34   4   3   -1.50    4.70
 -32  -4   3   19.00    4.80
  32   4  -3    7.10    4.00
 -32   4   3    4.30    3.80
 -30  -4   3   14.90    5.00
 -30   4   3   10.60    4.10
  30   4  -3    9.60    3.50
 -28  -4   3   -1.50    3.80
 -28   4   3    2.10    2.90
  28   4  -3    4.90    3.00
  26  -4  -3   20.30    3.70
 -26  -4   3   15.40    5.10
  26   4  -3   14.60    3.50
 -26   4   3   14.50    4.30
  24  -4  -3    9.20    2.80
 -24  -4   3    5.10    3.30
 -24   4   3   -0.40    2.70
  24   4  -3    9.20    3.20
 -22  -4   3   11.70    3.90
  22  -4  -3    5.90    2.40
  22   4  -3    7.60    2.80
 -22   4   3   10.20    3.40
  20  -4  -3   28.40    4.20
 -20  -4   3   32.80    5.80
  20   4  -3   29.90    4.90
 -20   4   3   23.20    4.70
 -18  -4   3    4.30    3.20
  18  -4  -3    2.00    1.90
 -18   4   3    2.20    2.40
  18   4  -3    6.90    2.50
 -16  -4   3    7.90    3.20
  16  -4  -3   10.40    2.80
 -16   4   3    4.60    2.50
  16   4  -3    3.40    2.60
  14  -4  -3    1.80    1.80
 -14  -4   3   -2.40    2.10
 -14   4   3    0.80    1.90
  14   4  -3    1.70    2.00
  12  -4  -3   20.80    3.70
 -12  -4   3   23.60    4.40
 -12   4   3   17.10    3.70
  12   4  -3   16.50    3.60
 -10  -4   3    6.40    2.80
  10  -4  -3    2.10    1.90
  10   4  -3    4.80    2.10
 -10   4   3    6.60    2.50
   8  -4  -3   51.59    6.20
  -8  -4   3   48.10    6.20
  -8   4   3   41.00    5.50
   8   4  -3   36.80    5.40
   6  -4  -3   69.19    7.00
  -6  -4   3   49.10    6.50
  -6   4   3   38.50    5.60
   6   4  -3   54.29    6.30
  -4  -4   3   27.50    4.40
   4  -4  -3   16.80    3.60
   4   4  -3   18.90    3.60
  -4   4   3   14.10    3.10
   2  -4  -3    3.60    2.30
  -2  -4   3    1.90    2.20
  -2   4   3    4.50    2.10
   2   4  -3    3.40    2.00
   0  -4   3   26.80    4.60
   0  -4  -3   37.00    5.00
   0   4   3   27.90    4.40
   0   4  -3   30.80    4.50
   2  -4   3   -1.30    1.70
  -2  -4  -3   -0.40    1.80
   2   4   3   -0.10    1.80
  -2   4  -3    0.00    1.50
   4  -4   3    9.30    2.70
  -4  -4  -3    3.10    2.40
   4   4   3    6.10    2.40
  -4   4  -3    4.80    2.40
  -6  -4  -3   22.20    4.20
   6  -4   3   20.10    3.80
   6   4   3   20.80    3.70
  -6   4  -3   20.90    4.00
  -8  -4  -3   32.00    5.20
   8  -4   3   30.00    4.70
  -8   4  -3   31.40    4.80
   8   4   3   32.50    4.40
  10  -4   3   11.00    3.10
 -10  -4  -3   15.10    3.80
 -10   4  -3   16.30    3.70
  10   4   3   12.10    2.80
  12  -4   3    2.80    2.10
 -12  -4  -3    2.60    2.50
  12   4   3   -0.30    1.70
 -12   4  -3    1.30    2.40
 -14  -4  -3   15.00    3.90
  14  -4   3   10.50    3.00
  14   4   3   11.60    2.90
 -14   4  -3    7.30    3.00
 -16  -4  -3   18.30    4.30
  16  -4   3   18.20    3.60
  16   4   3   20.70    3.70
 -16   4  -3   15.30    4.00
 -18  -4  -3   27.00    5.30
  18  -4   3   24.50    4.70
  18   4   3   31.90    4.70
 -18   4  -3   39.20    5.70
  20  -4   3   31.00    4.90
 -20  -4  -3   29.20    5.40
 -20   4  -3   19.80    4.40
  22  -4   3    4.00    2.40
 -22  -4  -3    0.10    2.70
 -22   4  -3    6.70    3.50
 -24  -4  -3    6.90    3.60
  24  -4   3   -2.70    2.40
 -24   4  -3   -4.90    2.90
 -26  -4  -3   -0.30    3.10
  26  -4   3    1.60    2.70
 -26   4  -3   -1.80    3.30
 -28  -4  -3    3.00    4.00
  28  -4   3    1.90    2.80
 -28   4  -3   -4.40    3.30
  30  -4   3    1.20    3.10
 -30  -4  -3    1.90    3.80
 -32  -4  -3    5.30    4.70
  32  -4   3    1.50    3.20
 -34  -4  -3    7.00    5.10
 -33  -5   3    2.40    4.70
 -33   5   3    0.10    4.40
 -31  -5   3   -2.60    4.20
 -31   5   3   -0.40    3.80
 -29  -5   3   -4.60    4.00
  29   5  -3   -3.40    2.70
 -29   5   3    2.40    3.60
 -27  -5   3    9.90    4.80
  27   5  -3    1.40    2.70
 -27   5   3    1.00    3.10
 -25  -5   3   -3.90    3.30
  25   5  -3    0.80    2.80
 -25   5   3   -2.50    2.60
  23  -5  -3    1.30    2.70
 -23  -5   3   11.80    4.70
 -23   5   3    8.20    3.60
  23   5  -3    3.60    3.00
 -21  -5   3   -1.40    3.10
  21  -5  -3    4.20    2.80
 -21   5   3   -0.30    2.40
  21   5  -3    7.70    3.60
  19  -5  -3    6.00    3.10
 -19  -5   3   10.20    4.20
  19   5  -3    9.30    3.50
 -19   5   3   11.70    3.50
  17  -5  -3    0.60    2.40
 -17  -5   3   -2.80    2.40
 -17   5   3    2.70    2.60
  17   5  -3   -0.90    2.20
  15  -5  -3   13.90    3.50
 -15  -5   3    8.00    3.70
  15   5  -3    7.10    3.30
 -15   5   3    8.60    3.40
 -13  -5   3    2.20    3.00
  13  -5  -3    5.60    2.90
 -13   5   3    6.40    3.10
  13   5  -3    6.30    2.90
  11  -5  -3   16.60    4.30
 -11  -5   3   23.10    4.90
  11   5  -3   31.30    5.10
 -11   5   3   19.30    4.30
  -9  -5   3   28.10    5.50
   9  -5  -3   26.10    5.10
  -9   5   3   31.80    5.10
   9   5  -3   31.00    5.20
   7  -5  -3   32.60    5.50
  -7  -5   3   23.40    5.20
   7   5  -3   23.40    4.50
  -7   5   3   29.60    5.00
   5  -5  -3   12.00    3.60
  -5  -5   3    9.20    3.60
   5   5  -3    8.10    3.00
  -5   5   3    6.80    3.00
  -3  -5   3   -1.00    2.40
   3  -5  -3   -1.40    2.40
   3   5  -3    0.40    2.10
  -3   5   3    2.60    2.20
   1  -5  -3   16.70    4.20
  -1  -5   3   16.10    4.10
   1   5  -3   13.10    3.60
  -1   5   3   16.70    3.80
   1  -5   3   11.00    3.50
  -1  -5  -3    8.80    3.70
  -1   5  -3    5.00    2.70
   1   5   3    3.00    2.60
  -3  -5  -3    2.20    2.60
   3  -5   3    3.70    2.40
   3   5   3    0.50    2.30
  -3   5  -3    2.60    2.60
   5  -5   3   11.00    3.50
  -5  -5  -3    9.60    3.70
   5   5   3    7.70    2.90
  -5   5  -3   14.90    3.80
  -7  -5  -3    3.90    3.10
   7  -5   3    2.70    2.80
  -7   5  -3    4.20    2.70
   7   5   3    6.20    2.80
  -9  -5  -3    2.60    3.10
   9  -5   3    6.00    3.10
   9   5   3    4.70    2.40
  -9   5  -3    2.50    3.00
  11  -5   3    9.20    3.10
 -11  -5  -3    6.20    3.30
 -11   5  -3    5.60    3.20
  11   5   3    7.30    2.80
 -13  -5  -3    2.30    3.00
  13  -5   3    5.30    2.80
 -13   5  -3    2.10    2.60
  13   5   3    0.50    2.40
  15  -5   3    6.60    3.40
 -15  -5  -3    8.50    3.70
 -15   5  -3    6.40    3.50
  15   5   3    3.40    2.60
  17  -5   3    0.60    2.50
 -17  -5  -3    1.80    3.20
 -17   5  -3   -1.00    3.20
  17   5   3    0.10    2.00
  19  -5   3   -2.20    2.60
 -19  -5  -3    8.70    4.10
 -19   5  -3   -0.60    3.00
  21  -5   3    0.90    2.80
 -21  -5  -3    5.30    3.70
 -21   5  -3   -2.40    2.70
 -23  -5  -3   -0.80    3.00
  23  -5   3    5.40    2.80
 -23   5  -3    1.80    3.80
  25  -5   3   -0.10    3.30
 -25  -5  -3   -1.70    3.60
 -25   5  -3    2.50    4.00
  27  -5   3   -1.30    2.90
 -27  -5  -3   -0.30    4.10
 -27   5  -3   -1.80    4.30
 -24  -6   3   -1.90    4.50
  24   6  -3    1.70    3.60
 -24   6   3    1.60    3.90
 -22  -6   3    0.90    4.60
 -22   6   3    2.50    3.20
  22   6  -3    2.00    3.60
  20  -6  -3    0.20    3.10
 -20  -6   3    2.70    4.10
 -20   6   3   -2.20    3.00
  20   6  -3   -1.00    2.70
 -18  -6   3    1.20    3.90
  18  -6  -3   -0.80    2.90
  18   6  -3   -1.80    2.70
 -18   6   3    1.50    3.30
 -16  -6   3   -3.40    3.80
  16  -6  -3   -1.60    3.00
  16   6  -3    0.50    3.00
 -16   6   3   -2.50    2.50
 -14  -6   3    1.70    3.90
  14  -6  -3   13.00    4.40
 -14   6   3    2.10    3.10
  14   6  -3   -2.10    2.80
  12  -6  -3   -2.30    2.70
 -12  -6   3    0.40    3.80
 -12   6   3    2.40    3.40
  12   6  -3    3.70    3.20
 -10  -6   3    0.00    3.50
  10  -6  -3    5.40    3.50
  10   6  -3   -1.60    2.70
 -10   6   3   -1.90    2.90
  -8  -6   3    4.90    3.50
   8  -6  -3    7.40    3.80
   8   6  -3   -1.20    2.40
  -8   6   3    1.80    3.10
   6  -6  -3    9.10    4.10
  -6  -6   3    4.20    3.70
   6   6  -3    4.50    3.00
  -6   6   3    0.40    2.90
  -4  -6   3    3.20    3.50
   4  -6  -3    1.30    3.50
   4   6  -3    0.70    2.60
  -4   6   3    2.40    2.90
   2  -6  -3    2.20    3.80
  -2  -6   3   -1.60    2.70
   2   6  -3    5.50    3.20
  -2   6   3    1.80    3.00
   0  -6   3   -1.20    2.80
   0  -6  -3    5.50    3.60
   0   6   3    2.40    2.70
   0   6  -3    5.10    3.30
  -2  -6  -3   -0.40    2.70
   2  -6   3   -1.00    2.80
  -2   6  -3    2.80    3.00
   2   6   3    0.50    2.90
   4  -6   3    0.60    2.80
  -4  -6  -3    2.30    2.90
   4   6   3   -1.10    2.30
  -4   6  -3   -0.60    3.10
  -6  -6  -3    3.10    3.90
   6  -6   3    3.50    3.30
   6   6   3    2.30    2.90
  -6   6  -3    1.00    3.20
   8  -6   3    4.60    3.50
  -8  -6  -3    2.30    3.70
   8   6   3    0.10    2.80
  -8   6  -3    0.80    3.20
  10  -6   3    7.40    3.50
 -10  -6  -3    1.50    3.30
 -10   6  -3   -3.50    2.90
  10   6   3   -2.40    2.80
  12  -6   3   12.40    4.00
 -12  -6  -3    2.30    3.30
  12   6   3   -1.20    3.10
 -12   6  -3    5.10    3.50
  14  -6   3   -0.80    3.20
 -14  -6  -3    8.80    4.40
  14   6   3    3.30    3.40
 -14   6  -3    1.50    3.30
  16  -6   3    6.70    3.30
 -16  -6  -3    4.30    4.40
 -16   6  -3   -1.80    2.80
 -18  -6  -3    3.80    4.30
  18  -6   3   -0.90    2.80
 -18   6  -3   -3.40    3.20
  48   0  -4    2.30    4.40
  46   0  -4    1.70    3.40
  44   0  -4   -2.70    3.30
  42   0  -4   -2.20    3.20
  40   0  -4    3.10    3.80
 -40   0   4   -3.20    2.60
 -38   0   4    6.80    3.20
  38   0  -4    8.30    3.90
 -36   0   4   35.80    5.70
  36   0  -4   29.20    5.60
 -34   0   4   17.70    4.00
  34   0  -4   13.40    3.90
 -32   0   4   19.80    4.10
 -32   0   4   17.20    3.30
  32   0  -4   27.00    4.80
 -30   0   4   -0.70    2.00
  30   0  -4    6.60    2.80
 -30   0   4    4.50    1.90
 -28   0   4    6.00    2.40
  28   0  -4    9.80    2.90
 -28   0   4    2.90    1.70
 -26   0   4   69.89    7.10
 -26   0   4   52.99    5.10
  26   0  -4   59.59    6.90
  24   0  -4    1.10    1.50
 -24   0   4    1.20    1.20
 -24   0   4    5.80    2.00
 -22   0   4   83.09    7.50
 -22   0   4  110.19    8.60
  22   0  -4  114.69    8.80
  20   0  -4  422.66   29.70
 -20   0   4  354.56   28.60
 -20   0   4  457.35   29.60
 -18   0   4 2190.18  162.98
 -18   0   4 2455.75  163.88
  18   0  -4 2401.96  163.98
 -16   0   4   79.39    6.70
  16   0  -4   87.29    6.80
 -16   0   4   71.69    5.80
 -14   0   4  289.77   20.40
  14   0  -4  305.47   20.50
 -14   0   4  254.27   19.70
 -12   0   4    4.50    1.40
  12   0  -4    4.60    1.40
 -10   0   4   37.60    3.50
  10   0  -4   35.40    3.50
   8   0  -4  117.69    9.00
  -8   0   4  110.19    9.00
   8   0  -4  131.59    9.10
  -6   0   4   -0.70    0.80
  -6   0   4   -2.10    1.10
  -4   0   4  412.96   28.40
  -4   0   4  382.56   28.20
  -4   0   4  412.06   28.70
  -2   0   4  979.30   67.69
  -2   0   4  952.60   67.29
   0   0   4 6709.83  468.75
   0   0  -4 6746.23  468.95
   0   0   4 6822.52  469.35
  -2   0  -4 1416.56   98.79
   2   0   4 1418.36   99.19
  -4   0  -4 1661.73  113.49
   4   0   4 1591.04  113.79
   6   0   4  135.49   10.70
  -6   0  -4  139.09   10.30
   8   0   4  400.16   27.70
  -8   0  -4  361.16   27.10
  10   0   4  341.87   24.40
 -10   0  -4  320.57   23.80
  12   0   4   73.99    6.40
 -12   0  -4   60.49    4.90
 -12   0  -4   71.39    5.70
 -14   0  -4  116.59    9.40
  14   0   4  143.59   11.00
 -14   0  -4  143.99   10.30
 -16   0  -4   90.09    7.50
 -16   0  -4  117.19    8.60
  16   0   4  109.69    9.20
 -18   0  -4    3.60    1.20
 -18   0  -4   10.30    2.20
  18   0   4    9.00    2.60
 -20   0  -4   23.10    3.60
 -20   0  -4   17.30    2.40
  20   0   4   28.10    4.60
 -22   0  -4  155.28   11.90
  22   0   4  124.79   12.30
 -24   0  -4   13.10    3.20
  24   0   4   10.30    3.30
 -26   0  -4   84.49    8.80
  26   0   4   78.79    9.90
  28   0   4   -0.40    2.30
 -28   0  -4    1.20    2.80
 -30   0  -4   11.50    3.80
  30   0   4    5.00    3.10
  32   0   4    6.70    3.50
 -32   0  -4    2.20    3.30
  34   0   4   64.59    9.70
 -34   0  -4   79.89    9.50
 -36   0  -4   25.30    6.00
  36   0   4   16.80    5.50
  38   0   4   -0.90    3.50
 -38   0  -4   -1.20    4.50
  40   0   4    7.20    5.00
 -40   0  -4    2.20    5.30
  42   0   4   16.30    6.40
  47  -1  -4    3.90    4.50
  47   1  -4    8.70    5.00
  45  -1  -4    4.60    4.00
  45   1  -4    0.50    3.40
  43  -1  -4    2.60    3.80
  43   1  -4    2.80    3.80
  41  -1  -4    9.40    4.20
 -41   1   4    9.70    4.60
  41   1  -4   11.70    4.90
  39  -1  -4    3.70    3.80
 -39  -1   4    7.40    3.70
 -39   1   4   11.40    4.20
  39   1  -4    6.30    3.40
  37  -1  -4    3.70    3.20
 -37  -1   4    5.40    3.20
  37   1  -4    8.50    4.00
 -37   1   4    0.90    3.60
  35  -1  -4   23.30    5.50
 -35  -1   4   28.00    4.90
 -35  -1   4   19.90    4.70
 -35   1   4   40.70    6.10
  35   1  -4   37.40    6.40
  33  -1  -4   78.19    9.60
 -33  -1   4   81.99    8.10
 -33  -1   4   90.99    8.00
 -33   1   4   63.49    8.90
  33   1  -4   82.09    9.80
 -31  -1   4   88.09    8.50
  31  -1  -4   93.09   10.10
 -31  -1   4   94.49    8.30
  31   1  -4   77.49    9.50
 -31   1   4   88.99    9.90
  29  -1  -4   24.10    4.50
 -29  -1   4   28.50    4.20
 -29  -1   4   28.60    4.30
 -29   1   4   27.60    3.50
  29   1  -4   26.30    4.90
 -29   1   4   39.40    5.50
 -27  -1   4    2.00    1.80
 -27  -1   4   -1.90    1.50
  27  -1  -4    0.30    1.80
  27   1  -4   -0.10    1.50
 -27   1   4    0.90    1.30
 -27   1   4    4.30    2.40
 -25  -1   4   51.69    5.90
 -25  -1   4   56.99    5.20
  25  -1  -4   52.99    6.30
 -25   1   4   49.80    6.00
  25   1  -4   49.80    6.20
 -25   1   4   49.10    4.60
 -23  -1   4   42.90    4.90
  23  -1  -4   48.10    5.60
 -23  -1   4   37.90    4.40
 -23   1   4   41.80    5.10
 -23   1   4   39.60    3.70
  23   1  -4   41.30    5.20
 -21  -1   4   10.90    2.30
  21  -1  -4    9.10    2.30
 -21  -1   4   11.00    2.00
 -21   1   4    9.90    2.30
  21   1  -4    8.30    2.40
 -21   1   4    9.70    1.60
  19  -1  -4  294.77   23.90
 -19  -1   4  313.07   23.60
 -19   1   4  343.77   23.90
  19   1  -4  326.17   23.90
 -19   1   4  328.87   22.80
  17  -1  -4  347.07   24.20
 -17  -1   4  338.17   24.90
  17  -1  -4  326.37   25.20
 -17   1   4  373.56   25.20
  17   1  -4  327.57   25.00
  15  -1  -4   99.29    7.40
  15  -1  -4   96.19    8.30
 -15  -1   4   98.69    8.10
 -15   1   4  108.89    8.30
  15   1  -4  108.89    8.30
  13  -1  -4   14.00    1.50
 -13  -1   4   12.00    2.20
  13  -1  -4   13.60    2.30
 -13   1   4   14.20    2.20
  13   1  -4   16.20    2.30
 -11  -1   4  204.08   14.90
  11  -1  -4  202.08   15.00
  11  -1  -4  209.68   14.20
  11   1  -4  191.18   14.70
 -11   1   4  192.08   14.80
   9  -1  -4  133.29   10.10
   9  -1  -4  135.59   10.10
  -9  -1   4  131.59    9.80
  -9  -1   4  127.99    9.90
   9  -1  -4  127.09    9.50
   9   1  -4  129.89    9.80
  -9   1   4  138.49    9.90
  -7  -1   4  426.86   29.60
  -7  -1   4  414.86   29.70
   7  -1  -4  412.46   29.30
   7  -1  -4  438.66   29.90
  -7   1   4  418.96   29.60
   7   1  -4  396.16   29.50
  -5  -1   4  295.87   21.70
  -5  -1   4  280.67   21.60
   5  -1  -4  284.57   21.50
  -5  -1   4  291.97   21.70
  -5   1   4  331.37   22.10
  -5   1   4  339.27   21.70
  -3  -1   4 2400.46  170.78
  -3  -1   4 2254.57  170.58
  -3  -1   4 2393.76  170.78
   3  -1  -4 2372.86  170.68
  -3   1   4 2836.52  171.18
  -3   1   4 2481.75  170.58
  -1  -1   4  236.48   16.70
  -1  -1   4  226.88   16.70
   1  -1  -4  228.88   16.70
  -1  -1   4  236.58   16.70
  -1   1   4  215.48   16.90
   1   1  -4  239.68   16.70
  -1  -1  -4    3.70    1.10
   1  -1   4    1.70    1.00
   1  -1   4    3.90    1.10
  -1   1  -4    4.90    1.10
   1   1   4    3.10    0.80
   1   1   4    1.90    1.30
  -3  -1  -4  978.30   66.29
   3  -1   4  933.01   66.19
   3   1   4  927.71   65.79
  -3   1  -4  939.81   65.99
   3   1   4  941.11   66.49
  -5  -1  -4 1372.76   93.69
   5  -1   4 1214.28   93.39
   5  -1   4 1322.47   93.69
  -5   1  -4 1362.66   93.29
   5   1   4 1318.57   92.99
   5   1   4 1440.86   93.99
  -7  -1  -4  367.16   27.60
   7  -1   4  402.36   27.80
   7  -1   4  368.36   27.40
   7   1   4  407.96   26.90
  -7   1  -4  372.26   27.20
   7   1   4  373.06   27.90
   9  -1   4  891.91   65.19
   9  -1   4  905.01   65.59
  -9  -1  -4  936.81   65.49
  -9   1  -4  969.40   65.09
   9   1   4  937.71   64.59
   9   1   4  920.01   65.79
  11  -1   4  638.14   47.50
  11  -1   4  643.14   47.00
 -11  -1  -4  642.54   47.20
 -11   1  -4  674.03   46.70
  11   1   4  689.23   47.70
  11   1   4  681.03   46.30
  13  -1   4  459.05   30.40
 -13  -1  -4  416.46   30.60
  13  -1   4  429.36   31.00
  13   1   4  403.56   29.50
 -13   1  -4  443.86   30.00
  13   1   4  368.16   30.80
  15  -1   4    5.10    1.60
  15  -1   4    5.30    2.10
 -15  -1  -4    4.00    1.90
  15   1   4    6.30    2.30
  15   1   4    3.90    0.90
 -15   1  -4    6.50    1.70
 -17  -1  -4   14.30    3.00
  17  -1   4   22.40    4.00
  17   1   4   16.90    3.50
  17   1   4   17.40    1.90
 -17   1  -4   18.20    2.80
 -17   1  -4   12.20    2.20
  19  -1   4   11.90    3.10
 -19  -1  -4   10.10    1.80
 -19  -1  -4   16.70    3.20
  19   1   4   17.50    3.50
 -19   1  -4   18.30    3.00
 -19   1  -4   10.80    2.10
  21  -1   4   25.90    4.70
 -21  -1  -4   31.80    4.50
  21   1   4   20.40    4.20
 -21   1  -4   24.40    3.40
 -21   1  -4   26.40    3.80
  23  -1   4   28.10    5.00
 -23  -1  -4   19.80    3.90
  23   1   4   15.20    3.90
 -23   1  -4   20.70    3.70
  25  -1   4   22.80    5.00
 -25  -1  -4   29.90    4.80
 -25   1  -4   27.00    4.30
  25   1   4   26.60    5.20
  27  -1   4  117.49   14.20
 -27  -1  -4  154.48   12.90
  27   1   4  140.79   13.40
 -27   1  -4  149.88   12.40
 -29  -1  -4   10.40    3.80
  29  -1   4   18.70    4.90
  29   1   4   11.60    4.10
 -29   1  -4   21.60    4.60
 -31  -1  -4    1.30    3.10
  31  -1   4   -0.20    3.00
 -31   1  -4    5.20    3.30
  31   1   4    5.70    3.60
 -33  -1  -4    5.20    3.80
  33  -1   4    5.70    3.70
 -33   1  -4    7.40    3.60
  33   1   4    5.50    3.40
 -35  -1  -4    6.40    4.30
  35  -1   4   -1.00    2.90
 -35   1  -4    7.10    3.90
  35   1   4   -0.70    3.00
 -37  -1  -4    2.30    4.00
  37  -1   4   -2.70    3.40
  37   1   4    2.40    3.00
 -37   1  -4   -2.20    4.00
 -39  -1  -4    3.70    4.50
  39  -1   4   -0.40    4.40
  39   1   4   -1.40    3.90
 -39   1  -4    1.30    5.00
  41  -1   4   -0.20    3.70
 -41  -1  -4    2.40    5.60
  41   1   4   -2.30    3.60
  46  -2  -4    8.00    5.40
  46   2  -4    2.80    4.60
  44  -2  -4    6.10    4.10
  44   2  -4    2.70    3.80
  42  -2  -4   -5.80    3.00
  42   2  -4    6.40    4.00
 -42   2   4   -0.80    4.70
  40  -2  -4   -2.70    2.60
  40   2  -4    0.90    3.30
 -40   2   4    0.40    4.40
  38  -2  -4    2.50    3.00
 -38  -2   4    1.20    3.00
 -38   2   4   -2.00    3.80
  38   2  -4   -4.40    2.30
 -36  -2   4   39.30    5.70
  36  -2  -4   33.50    6.50
 -36  -2   4   44.10    6.40
  36   2  -4   31.80    6.20
 -36   2   4   32.20    6.30
 -34  -2   4   33.30    5.80
  34  -2  -4   36.20    6.30
 -34  -2   4   37.60    5.60
  34   2  -4   30.70    6.10
 -34   2   4   37.80    6.10
  32  -2  -4   62.49    8.20
 -32  -2   4   64.99    7.50
 -32  -2   4   53.59    7.20
 -32   2   4   61.29    7.80
  32   2  -4   62.49    8.20
  30  -2  -4   40.30    6.20
 -30  -2   4   40.80    5.60
 -30  -2   4   43.20    6.10
  30   2  -4   37.00    6.00
 -30   2   4   49.50    6.60
 -28  -2   4   36.40    5.70
 -28  -2   4   59.29    6.30
  28  -2  -4   43.90    6.40
 -28   2   4   40.10    6.00
  28   2  -4   50.49    6.60
  26  -2  -4   46.80    6.50
 -26  -2   4   58.59    6.70
 -26  -2   4   58.99    6.60
  26  -2  -4   53.29    5.00
 -26   2   4   57.69    6.90
  26   2  -4   60.09    7.10
  24  -2  -4   23.70    3.10
 -24  -2   4   24.20    3.90
 -24  -2   4   26.90    4.10
  24  -2  -4   22.90    4.00
 -24   2   4   29.20    4.60
  24   2  -4   27.90    4.30
  22  -2  -4   96.69    7.60
  22  -2  -4   91.39    8.60
 -22  -2   4  103.79    8.70
 -22  -2   4  100.49    8.40
 -22   2   4   89.39    8.60
  22   2  -4   95.39    8.50
 -20  -2   4   38.90    4.50
  20  -2  -4   29.60    4.30
  20  -2  -4   31.30    3.40
 -20  -2   4   39.50    4.80
  20   2  -4   35.00    4.30
 -20   2   4   31.90    4.50
 -18  -2   4   82.59    7.10
  18  -2  -4   77.69    6.00
 -18  -2   4   76.89    6.60
  18  -2  -4   62.19    6.60
  18   2  -4   66.89    6.40
 -18   2   4   81.89    7.00
  16  -2  -4  283.77   20.00
 -16  -2   4  275.57   20.80
 -16  -2   4  294.07   20.70
  16  -2  -4  274.27   20.70
 -16   2   4  267.37   20.60
  16   2  -4  265.97   20.40
  14  -2  -4  429.66   32.90
 -14  -2   4  432.86   32.90
 -14  -2   4  458.45   33.10
  14  -2  -4  451.55   32.40
 -14   2   4  517.25   33.20
  14   2  -4  452.95   32.60
  12  -2  -4   77.59    6.80
 -12  -2   4   76.39    7.00
  12  -2  -4   73.39    6.40
 -12  -2   4   85.49    7.00
 -12   2   4   93.49    7.00
  12   2  -4   80.69    6.40
  10  -2  -4  280.87   21.60
 -10  -2   4  277.07   21.70
 -10  -2   4  300.47   21.80
  10  -2  -4  304.67   21.40
 -10   2   4  318.47   21.70
  10   2  -4  293.67   21.10
  -8  -2   4    5.70    1.50
   8  -2  -4    1.80    1.00
  -8  -2   4    5.20    1.70
   8  -2  -4    4.20    1.20
   8  -2  -4    5.50    1.50
   8   2  -4    6.60    1.00
  -8   2   4    7.40    1.70
   6  -2  -4  348.17   25.00
  -6  -2   4  356.76   25.40
  -6   2   4  348.67   25.10
   6   2  -4  343.37   24.40
  -6   2   4  333.07   25.30
   6   2  -4  354.66   25.20
  -4  -2   4  330.87   23.20
   4  -2  -4  311.57   22.90
  -4   2   4  310.77   22.80
   4   2  -4  319.97   23.00
  -4   2   4  307.97   23.10
   2  -2  -4  524.25   36.40
  -2  -2   4  538.55   36.50
  -2   2   4  468.95   36.30
  -2   2   4  513.35   36.20
   2   2  -4  497.55   36.40
   0  -2   4  113.49    7.50
   0  -2   4   98.89    8.10
   0  -2  -4   95.69    8.10
   0   2   4   90.89    7.70
   0   2  -4   96.59    8.00
   0   2   4   90.69    8.00
   2  -2   4   78.59    6.00
   2  -2   4   80.19    6.60
  -2  -2  -4   73.19    6.50
   2   2   4   71.29    6.10
  -2   2  -4   67.69    6.30
   2   2   4   84.39    6.60
   4  -2   4  352.86   25.40
  -4  -2  -4  359.86   25.50
   4  -2   4  343.17   25.00
  -4   2  -4  328.07   25.20
   4   2   4  359.56   25.50
   6  -2   4  104.89    8.60
  -6  -2  -4  119.29    9.20
   6  -2   4  114.99    9.00
  -6   2  -4  117.99    8.80
   6   2   4   89.89    8.90
   6   2   4  113.69    8.40
   8  -2   4   48.30    5.00
  -8  -2  -4   53.89    5.40
   8  -2   4   51.09    5.00
   8   2   4   56.29    5.50
  -8   2  -4   66.59    5.30
   8   2   4   55.09    4.70
  10  -2   4  280.77   21.90
 -10  -2  -4  291.27   22.20
  10   2   4  325.07   22.50
 -10   2  -4  307.67   21.90
  10   2   4  286.97   21.40
  12  -2   4   51.29    5.10
 -12  -2  -4   43.30    5.50
  12  -2   4   58.59    5.50
 -12   2  -4   51.69    5.60
  12   2   4   59.59    6.40
  12   2   4   54.89    4.60
  14  -2   4   51.09    5.30
  14  -2   4   49.70    5.90
 -14  -2  -4   49.80    5.70
 -14   2  -4   48.70    5.40
  14   2   4   46.30    4.30
  14   2   4   50.99    6.00
 -16  -2  -4   27.10    3.90
  16  -2   4   22.30    3.50
  16  -2   4   24.90    4.10
 -16   2  -4   22.80    3.60
  16   2   4   24.20    4.20
  16   2   4   21.60    2.80
  18  -2   4   41.90    5.20
  18  -2   4   54.59    6.60
 -18  -2  -4   40.70    5.60
 -18   2  -4   46.30    5.40
  18   2   4   49.30    6.10
  20  -2   4    0.20    1.70
  20  -2   4   -0.80    1.80
 -20  -2  -4    0.10    1.80
  20   2   4    3.70    2.40
 -20   2  -4    2.00    2.20
  22  -2   4   17.70    3.30
  22  -2   4   15.10    3.80
 -22  -2  -4   16.40    3.70
  22   2   4   13.80    3.60
 -22   2  -4   15.70    3.40
  24  -2   4   52.79    6.30
  24  -2   4   63.79    8.00
 -24  -2  -4   49.70    6.80
 -24   2  -4   49.30    6.20
  24   2   4   53.19    7.30
 -26  -2  -4    2.10    2.60
  26  -2   4    7.40    3.60
  26   2   4   10.00    3.60
 -26   2  -4    5.70    3.00
 -28  -2  -4    4.70    3.00
  28  -2   4   10.50    3.30
 -28   2  -4    1.10    2.60
  28   2   4    5.20    3.20
  30  -2   4   16.80    5.20
 -30  -2  -4    6.10    3.60
 -30   2  -4   18.40    4.40
  30   2   4   14.10    4.30
  32  -2   4   14.00    4.60
 -32  -2  -4   12.40    4.40
 -32   2  -4   18.30    4.60
  32   2   4   16.50    5.10
  34  -2   4   -0.20    3.60
 -34  -2  -4    0.80    4.00
 -34   2  -4    4.80    3.70
  34   2   4   -2.20    3.40
 -36  -2  -4    1.70    4.40
  36  -2   4   -0.30    3.50
  36   2   4    1.10    3.40
 -36   2  -4   -3.80    4.00
 -38  -2  -4    6.10    5.20
  38  -2   4    5.50    4.90
  38   2   4    3.60    4.30
 -40  -2  -4   -2.70    5.00
  40  -2   4    0.10    4.50
  40   2   4    6.60    4.80
  43  -3  -4   -0.50    3.20
 -43   3   4   -6.40    5.10
  43   3  -4   -1.50    4.10
  41  -3  -4    4.40    4.60
  41   3  -4    0.50    4.10
 -41   3   4    0.20    5.00
 -39  -3   4   -1.50    4.20
  39  -3  -4    3.70    3.80
  39   3  -4    3.00    3.60
 -39   3   4    5.80    5.40
 -37  -3   4    2.90    4.20
  37  -3  -4    4.20    3.10
 -37  -3   4    2.10    3.40
  37   3  -4   -0.30    3.50
 -37   3   4    7.30    4.30
 -35  -3   4   18.50    5.40
 -35  -3   4    4.10    3.30
  35  -3  -4    0.70    3.00
  35   3  -4    5.10    3.70
 -35   3   4    3.90    4.40
 -33  -3   4    8.40    4.00
 -33  -3   4    3.70    2.90
  33  -3  -4    2.00    2.80
  33   3  -4    1.70    2.80
 -33   3   4    8.90    4.40
  31  -3  -4    8.40    3.10
 -31  -3   4    4.50    3.50
 -31  -3   4    1.60    2.60
 -31   3   4    6.70    4.10
  31   3  -4    8.30    3.30
 -29  -3   4   11.40    3.90
  29  -3  -4    6.50    3.10
 -29  -3   4    6.90    2.70
  29   3  -4    0.30    2.40
 -29   3   4    7.50    3.90
  27  -3  -4   77.49    8.60
 -27  -3   4   68.79    7.90
  27  -3  -4   64.59    6.70
 -27  -3   4   73.09    8.60
 -27   3   4   69.59    8.60
  27   3  -4   65.29    7.80
 -25  -3   4    7.70    2.70
  25  -3  -4   12.30    2.50
  25  -3  -4    9.50    3.10
 -25  -3   4   10.40    3.70
 -25   3   4    7.00    3.30
  25   3  -4   11.20    3.10
 -23  -3   4   17.60    4.00
  23  -3  -4   11.50    2.50
 -23  -3   4   10.80    2.90
  23  -3  -4    8.90    2.70
 -23   3   4    8.90    3.20
  23   3  -4    6.90    2.50
 -21  -3   4   11.70    2.80
  21  -3  -4   10.50    2.20
  21  -3  -4   10.80    2.80
 -21  -3   4    8.30    3.10
  21   3  -4    2.00    1.80
 -21   3   4   11.30    3.10
 -19  -3   4   97.19    8.10
 -19  -3   4   67.09    6.70
  19  -3  -4   67.69    6.30
  19  -3  -4   64.49    6.80
 -19   3   4   88.09    7.70
  19   3  -4   60.09    7.20
  19   3  -4   76.49    6.70
  17  -3  -4   52.89    5.90
 -17  -3   4   61.59    6.80
  17  -3  -4   53.49    5.00
 -17   3   4   47.90    5.90
  17   3  -4   46.70    5.80
  17   3  -4   51.79    5.00
  15  -3  -4   15.60    2.70
 -15  -3   4   15.70    3.30
  15   3  -4   14.90    2.30
  15   3  -4   12.80    2.70
 -15   3   4   16.50    3.10
 -13  -3   4    8.10    2.50
  13  -3  -4   12.50    2.40
  13  -3  -4   19.10    2.80
  13   3  -4   14.80    2.00
 -13   3   4    8.70    2.40
  13   3  -4   14.00    2.80
  11  -3  -4   18.40    2.70
 -11  -3   4   15.40    3.10
  11  -3  -4   12.20    2.50
  11   3  -4   17.90    3.10
  11   3  -4   17.00    2.00
 -11   3   4   17.10    3.00
   9  -3  -4   45.80    4.70
   9  -3  -4   51.49    5.40
  -9  -3   4   47.00    5.70
  -9   3   4   55.79    5.80
   9   3  -4   52.19    5.80
   7  -3  -4   77.89    7.30
  -7  -3   4   88.69    8.20
   7  -3  -4   91.19    7.50
   7  -3  -4   93.39    7.80
   7   3  -4  108.29    8.20
  -7   3   4   91.99    7.80
  -5  -3   4  160.18   12.70
   5  -3  -4  166.08   12.00
   5  -3  -4  160.78   12.40
   5  -3  -4  135.79   11.90
  -5   3   4  150.68   12.20
   5   3  -4  164.88   12.60
   3  -3  -4   39.30    4.60
  -3  -3   4   34.60    4.60
   3   3  -4   37.30    4.50
  -3   3   4   38.30    4.50
  -3   3   4   28.00    3.90
  -1  -3   4   20.80    3.50
   1  -3  -4   20.00    3.40
  -1   3   4   23.60    3.30
  -1   3   4   23.30    3.30
   1   3  -4   16.90    3.10
   1  -3   4   55.49    5.60
  -1  -3  -4   45.50    5.40
  -1   3  -4   43.80    5.20
   1   3   4   39.90    4.90
   1   3   4   45.80    5.10
   3  -3   4   80.99    7.50
   3  -3   4   85.29    6.50
  -3  -3  -4   73.79    7.50
  -3   3  -4   74.39    7.30
   3   3   4   86.69    7.50
   3   3   4   92.29    7.30
   5  -3   4   24.60    2.70
  -5  -3  -4   25.10    3.80
   5  -3   4   25.00    3.70
  -5   3  -4   14.90    2.90
   5   3   4   22.40    3.20
   5   3   4   23.90    3.50
  -7  -3  -4   -1.80    1.20
   7  -3   4    0.50    1.10
   7  -3   4    1.10    1.50
   7   3   4    0.70    1.60
   7   3   4    0.00    1.00
  -7   3  -4    3.00    1.80
  -9  -3  -4    5.30    2.30
   9  -3   4    4.00    1.50
   9  -3   4    1.70    1.80
  -9   3  -4    6.70    2.30
   9   3   4    6.40    1.80
   9   3   4    5.10    2.10
  11  -3   4    3.20    1.60
  11  -3   4    6.60    2.10
 -11  -3  -4    3.30    2.00
  11   3   4    4.60    2.00
 -11   3  -4    2.50    1.70
  11   3   4    0.30    0.80
  13  -3   4   10.40    2.70
  13  -3   4   11.80    2.60
 -13  -3  -4    8.30    2.60
  13   3   4    5.60    1.90
 -13   3  -4   11.00    2.90
  13   3   4    6.60    2.30
 -15  -3  -4   -0.40    1.80
  15  -3   4    0.90    1.50
  15  -3   4   -2.90    1.20
  15   3   4   -0.70    1.30
  15   3   4   -0.90    1.50
 -15   3  -4   -0.20    1.90
  17  -3   4   72.29    6.80
 -17  -3  -4   57.19    7.40
  17   3   4   65.39    7.70
 -17   3  -4   79.09    7.20
  17   3   4   62.99    6.10
  19  -3   4   18.50    3.60
 -19  -3  -4   20.60    4.10
  19  -3   4   19.40    4.00
 -19   3  -4   14.30    3.40
  19   3   4   18.60    3.90
  21  -3   4    6.50    2.90
  21  -3   4    6.50    2.70
 -21  -3  -4   10.20    3.30
 -21   3  -4    5.80    3.00
  21   3   4   10.30    3.40
 -23  -3  -4   27.30    5.10
  23  -3   4   34.40    5.50
  23  -3   4   25.00    4.30
  23   3   4   25.10    5.00
 -23   3  -4   16.90    4.40
  25  -3   4    0.90    2.20
 -25  -3  -4   -0.40    2.60
  25  -3   4   -0.30    2.30
 -25   3  -4   -2.10    2.90
  25   3   4    2.00    2.70
 -27  -3  -4   -4.10    2.90
  27  -3   4    0.20    3.00
  27  -3   4    7.00    2.90
  27   3   4    2.60    3.00
 -29  -3  -4   -2.50    2.30
  29  -3   4   -3.00    2.30
  29  -3   4   -0.90    3.40
  29   3   4    1.60    3.30
  31  -3   4   -1.40    2.80
 -31  -3  -4    0.30    3.50
  31   3   4   -3.60    2.60
 -31   3  -4   -2.70    3.10
 -33  -3  -4    0.50    4.00
  33  -3   4   -0.70    3.70
 -33   3  -4   -5.40    3.20
  33   3   4   -4.90    3.20
 -35  -3  -4   -0.60    4.00
  35  -3   4    2.40    4.30
  35   3   4   -1.10    3.90
 -35   3  -4    3.00    4.30
 -37  -3  -4    4.30    4.90
  37  -3   4   -0.40    4.20
  37   3   4   -2.00    3.20
 -40  -4   4   -5.80    4.80
 -40   4   4    7.90    6.50
 -38  -4   4    4.30    5.30
 -38   4   4    4.90    5.30
  36  -4  -4    8.10    6.00
 -36  -4   4    2.40    5.00
 -36   4   4    4.60    4.20
 -34  -4   4   -1.50    4.40
  34  -4  -4   10.20    4.20
 -34   4   4   -1.20    4.10
  34   4  -4   -1.10    3.10
 -32  -4   4   -3.10    3.90
  32  -4  -4    1.80    3.10
 -32   4   4    7.60    4.50
  32   4  -4   -3.90    2.50
 -30  -4   4    3.80    4.10
  30  -4  -4    4.00    3.20
 -30   4   4    6.20    3.70
  30   4  -4    4.40    3.30
  28  -4  -4    3.80    2.90
 -28  -4   4    4.20    3.80
  28   4  -4   -3.00    2.30
 -28   4   4    1.40    3.30
 -26  -4   4    5.40    3.80
  26  -4  -4   -0.40    2.30
  26   4  -4   -0.60    2.60
 -26   4   4    2.50    2.70
  24  -4  -4    3.10    2.60
 -24  -4   4   18.50    4.70
  24  -4  -4   23.10    3.60
 -24   4   4   20.90    4.70
  24   4  -4   13.70    3.50
  22  -4  -4   12.80    3.10
 -22  -4   4   21.00    5.00
 -22   4   4   12.50    3.80
  22   4  -4   15.80    3.70
  20  -4  -4   14.80    3.10
 -20  -4   4   11.80    4.00
  20   4  -4   19.20    3.90
 -20   4   4    9.90    3.20
  18  -4  -4    6.80    2.40
 -18  -4   4    8.00    3.60
 -18   4   4   11.70    3.20
  18   4  -4    7.60    2.90
 -16  -4   4   -0.30    2.40
  16  -4  -4    5.30    2.40
 -16   4   4    1.70    2.10
  16   4  -4    5.40    2.60
  14  -4  -4    3.30    2.00
 -14  -4   4    3.90    2.50
 -14   4   4    0.50    1.90
  14   4  -4    4.00    2.30
 -12  -4   4   23.40    4.20
  12  -4  -4   14.60    3.30
  12   4  -4   13.10    3.00
 -12   4   4   10.40    3.00
  10  -4  -4   22.70    3.90
 -10  -4   4   14.60    3.60
  10   4  -4   14.50    3.50
 -10   4   4   22.40    4.00
   8  -4  -4   23.80    4.10
  -8  -4   4   13.50    3.60
  -8   4   4   14.60    3.20
   8   4  -4   14.60    3.40
  -6  -4   4   30.40    5.20
   6  -4  -4   39.60    5.50
   6   4  -4   44.90    5.60
  -6   4   4   38.50    5.00
  -4  -4   4   24.90    4.40
   4  -4  -4   27.00    4.40
   4   4  -4   31.30    4.60
  -4   4   4   21.20    3.80
  -2  -4   4   40.00    5.50
   2  -4  -4   38.70    5.40
   2   4  -4   38.00    5.20
  -2   4   4   28.80    4.60
   0  -4   4   14.70    3.40
   0  -4  -4   14.40    3.40
   0   4  -4   14.90    3.40
   0   4   4    9.20    2.90
  -2  -4  -4   -1.60    1.80
   2  -4   4   -0.90    1.60
   2   4   4    2.30    1.80
  -2   4  -4   -0.10    1.80
   4  -4   4   40.80    5.60
  -4  -4  -4   40.40    6.00
   4   4   4   47.40    5.70
  -4   4  -4   50.89    6.10
  -6  -4  -4   14.90    3.60
   6  -4   4   14.80    3.70
  -6   4  -4   19.90    3.80
   6   4   4   25.60    3.80
  -8  -4  -4    0.30    2.20
   8  -4   4    2.30    2.20
   8   4   4    1.00    1.50
  -8   4  -4    4.00    2.60
  10  -4   4   -3.20    1.70
 -10  -4  -4   -0.30    2.30
 -10   4  -4    1.80    2.20
  10   4   4    0.20    1.50
  12  -4   4    4.70    2.50
 -12  -4  -4    9.40    3.10
  12   4   4    5.50    2.30
 -12   4  -4    6.80    2.90
 -14  -4  -4    1.80    2.60
  14  -4   4    1.10    2.00
 -14   4  -4    1.00    2.20
  14   4   4   -0.50    1.70
 -16  -4  -4    5.70    3.10
  16  -4   4    6.80    3.00
 -16   4  -4    8.30    3.30
  16   4   4   -1.10    1.20
  18  -4   4   42.40    5.70
 -18  -4  -4   41.70    6.30
 -18   4  -4   28.40    5.20
  20  -4   4   -1.70    2.20
 -20  -4  -4    2.10    2.80
 -20   4  -4    4.10    3.00
  22  -4   4   10.20    3.40
 -22  -4  -4    3.60    3.50
 -22   4  -4   13.80    4.10
 -24  -4  -4   11.80    4.40
  24  -4   4    4.90    3.00
 -24   4  -4    2.30    3.40
  26  -4   4    0.70    2.40
 -26  -4  -4   -1.00    3.00
 -26   4  -4   -0.90    3.60
  28  -4   4   -1.60    2.40
 -28  -4  -4   -4.70    3.40
  30  -4   4   -4.20    2.70
 -30  -4  -4    7.40    4.40
 -32  -4  -4   -0.90    4.20
  32  -4   4    8.70    4.10
 -33  -5   4    0.20    4.80
 -33   5   4   -1.80    3.70
 -31  -5   4   -2.40    5.10
 -31   5   4    4.10    4.00
  31   5  -4    1.40    3.30
 -29  -5   4    5.30    4.70
  29   5  -4    7.60    3.40
 -29   5   4   10.00    4.50
 -27  -5   4    8.10    4.60
  27   5  -4    3.30    3.00
 -27   5   4    6.70    4.10
 -25  -5   4   -2.80    3.30
 -25   5   4   -0.70    2.90
  25   5  -4   -3.00    2.70
  23  -5  -4   -0.30    2.60
 -23  -5   4    4.20    3.80
 -23   5   4    0.60    2.80
  23   5  -4    2.60    2.70
 -21  -5   4    2.80    3.50
  21  -5  -4    6.80    2.80
  21   5  -4    0.60    2.40
 -21   5   4    0.20    2.60
  19  -5  -4    1.30    2.30
 -19  -5   4   -3.60    2.90
 -19   5   4   -2.20    2.10
  19   5  -4    1.30    2.60
  17  -5  -4    0.10    2.40
 -17  -5   4    3.40    3.50
 -17   5   4    0.40    2.30
  17   5  -4   -1.70    2.10
 -15  -5   4    1.60    3.20
  15  -5  -4   -0.40    2.30
  15   5  -4   -0.50    2.20
 -15   5   4   -3.60    1.90
  13  -5  -4    3.90    2.70
 -13  -5   4    6.40    3.50
  13   5  -4    3.20    2.70
 -13   5   4    4.10    2.90
  11  -5  -4   22.60    4.50
 -11  -5   4   22.50    4.90
  11   5  -4   13.70    4.00
 -11   5   4   13.80    3.90
   9  -5  -4   19.40    4.50
  -9  -5   4   23.50    5.10
  -9   5   4   18.90    4.50
   9   5  -4   21.80    4.60
  -7  -5   4    1.30    2.90
   7  -5  -4    1.80    2.80
   7   5  -4   13.10    3.80
  -7   5   4   10.00    3.30
   5  -5  -4   10.40    3.60
  -5  -5   4   -2.40    2.60
  -5   5   4   12.40    3.40
   5   5  -4    7.90    3.30
  -3  -5   4    1.80    2.60
   3  -5  -4    5.60    2.70
  -3   5   4    2.10    2.40
   3   5  -4   -2.20    1.80
  -1  -5   4   12.50    3.80
   1  -5  -4   22.80    4.40
   1   5  -4    7.10    3.00
  -1   5   4   15.10    3.50
   1  -5   4    5.30    3.10
  -1  -5  -4    1.90    2.70
  -1   5  -4    6.30    3.00
   1   5   4    6.10    2.70
  -3  -5  -4   23.60    4.90
   3  -5   4   24.10    4.70
  -3   5  -4   18.70    4.10
   3   5   4   16.20    3.70
   5  -5   4    4.20    3.00
  -5  -5  -4    8.70    3.50
   5   5   4    8.10    3.00
  -5   5  -4    5.20    3.00
  -7  -5  -4    0.90    2.70
   7  -5   4    1.80    2.50
  -7   5  -4    6.90    3.00
   7   5   4    1.00    2.40
  -9  -5  -4    3.20    2.90
   9  -5   4    5.30    3.10
  -9   5  -4   -1.50    1.90
   9   5   4   -1.70    2.30
 -11  -5  -4    9.70    4.00
  11  -5   4    7.10    2.90
 -11   5  -4    4.40    2.70
  11   5   4    1.70    2.50
  13  -5   4   -1.10    2.60
 -13  -5  -4    1.60    3.20
 -13   5  -4    3.10    3.00
  13   5   4    0.70    2.30
  15  -5   4    1.40    2.50
 -15  -5  -4    2.10    3.10
  15   5   4   -0.20    2.50
 -15   5  -4    8.00    3.70
  17  -5   4    4.50    3.40
 -17  -5  -4    6.30    3.90
 -17   5  -4    6.30    3.40
 -19  -5  -4    6.10    3.70
  19  -5   4    1.80    3.00
 -19   5  -4    2.00    3.10
 -21  -5  -4    7.20    4.40
  21  -5   4    1.30    3.10
 -21   5  -4    2.70    3.30
 -23  -5  -4    1.60    3.70
  23  -5   4   -0.70    2.60
 -23   5  -4   -0.80    3.10
 -25  -5  -4    8.50    4.70
  25  -5   4   -4.00    2.90
 -25   5  -4    4.20    4.30
  27  -5   4    2.30    3.40
 -27  -5  -4    3.80    4.60
 -27   5  -4   -0.60    4.30
 -24  -6   4    7.10    5.20
 -24   6   4    0.00    3.50
  24   6  -4   -5.30    3.30
 -22  -6   4   -0.10    3.80
  22   6  -4    0.10    3.20
 -22   6   4   -4.00    3.10
  20  -6  -4    5.90    4.00
 -20  -6   4    4.90    4.60
 -20   6   4   -1.20    2.80
  20   6  -4    5.20    3.40
  18  -6  -4    1.40    3.40
 -18  -6   4   -2.80    3.90
  18   6  -4    0.40    2.80
 -18   6   4   -1.70    2.80
  16  -6  -4    2.50    2.90
 -16  -6   4    7.00    4.70
 -16   6   4   -0.60    2.80
  16   6  -4    2.80    2.80
  14  -6  -4    7.90    3.40
 -14  -6   4   -0.40    3.50
  14   6  -4    4.30    3.40
 -14   6   4   -0.40    2.40
 -12  -6   4    1.70    3.80
  12  -6  -4    0.50    3.30
  12   6  -4    3.70    3.10
 -12   6   4    1.70    3.00
  10  -6  -4    7.70    4.10
 -10  -6   4   13.80    4.20
  10   6  -4   -1.00    2.70
 -10   6   4    1.70    2.90
  -8  -6   4   -3.80    3.00
   8  -6  -4    4.20    3.70
   8   6  -4   -4.10    1.90
  -8   6   4   -0.20    2.70
   6  -6  -4   -5.30    2.90
  -6  -6   4    1.50    3.00
  -6   6   4   -1.00    3.30
   6   6  -4    1.90    2.70
   4  -6  -4    0.30    3.90
  -4  -6   4    4.00    3.50
  -4   6   4    4.40    3.40
   4   6  -4    0.40    2.80
  -2  -6   4    2.90    3.50
   2  -6  -4   -0.80    2.90
  -2   6   4    4.00    3.30
   2   6  -4    2.00    2.90
   0  -6  -4    1.00    3.30
   0  -6   4    1.10    2.70
   0   6  -4    1.10    3.20
   0   6   4    4.30    3.00
   2  -6   4    2.10    3.10
  -2  -6  -4    5.20    3.70
   2   6   4    0.40    2.70
  -2   6  -4    1.60    2.80
  -4  -6  -4    2.40    3.40
   4  -6   4   -1.10    3.00
   4   6   4   -1.20    2.30
  -4   6  -4   -1.40    2.80
   6  -6   4   -1.60    2.80
  -6  -6  -4   -1.10    3.20
   6   6   4    1.00    2.60
  -6   6  -4   -0.10    2.70
   8  -6   4   -1.90    2.90
  -8  -6  -4   -3.50    2.80
  -8   6  -4    3.50    3.20
   8   6   4    1.90    2.70
  10  -6   4    9.70    3.70
 -10  -6  -4    4.40    3.60
 -10   6  -4   -1.20    3.50
  10   6   4    0.90    2.80
  12  -6   4    3.80    4.10
 -12  -6  -4   -0.20    3.10
 -12   6  -4    1.90    3.30
  12   6   4    3.60    3.40
  14  -6   4    3.40    3.90
 -14  -6  -4   -1.80    3.40
 -14   6  -4   -1.30    3.30
  16  -6   4    1.20    3.20
 -16  -6  -4    0.50    3.60
 -16   6  -4   -2.40    3.20
  48   0  -5   -0.90    3.90
  46   0  -5   11.00    5.20
  44   0  -5    6.10    4.20
  42   0  -5    1.60    3.00
 -42   0   5   -0.20    3.40
 -40   0   5    5.60    3.40
  40   0  -5    4.50    3.50
 -38   0   5    2.00    2.90
  38   0  -5    3.40    3.10
 -36   0   5   39.10    6.10
  36   0  -5   32.10    6.00
 -34   0   5    6.70    3.20
  34   0  -5   10.80    3.80
 -32   0   5    2.30    2.10
  32   0  -5    2.70    2.20
 -30   0   5   65.89    7.50
  30   0  -5   66.39    7.70
 -30   0   5   60.09    5.80
 -28   0   5   36.30    4.20
  28   0  -5   45.80    6.00
 -28   0   5   46.30    5.80
  26   0  -5    3.80    2.00
 -26   0   5    8.80    2.50
 -26   0   5    9.50    1.90
 -24   0   5    3.10    1.30
 -24   0   5    3.60    1.80
  24   0  -5    6.50    2.10
 -22   0   5    1.80    1.60
 -22   0   5    0.70    1.00
  22   0  -5    1.30    1.50
  20   0  -5   83.99    7.00
 -20   0   5   75.89    6.80
 -20   0   5   69.79    5.90
 -18   0   5 1741.83  116.39
 -18   0   5 1546.75  115.39
  18   0  -5 1702.03  116.49
 -16   0   5  351.56   24.40
 -16   0   5  325.87   23.40
  16   0  -5  322.67   24.30
  14   0  -5  623.94   45.30
 -14   0   5  647.64   45.30
  12   0  -5 2178.18  152.08
 -12   0   5 2179.68  152.08
 -10   0   5   45.90    4.70
  10   0  -5   56.49    4.80
  10   0  -5   64.69    4.90
  -8   0   5  284.67   21.90
   8   0  -5  308.17   22.00
  -8   0   5  324.97   22.30
  -6   0   5   33.10    3.80
  -6   0   5   33.40    3.00
  -6   0   5   30.10    2.60
  -4   0   5 9999.00  684.43
  -4   0   5 9724.13  684.53
  -2   0   5  137.79   10.90
  -2   0   5  139.89   10.40
  -2   0   5  148.49   10.40
   0   0  -5   58.79    4.70
   0   0   5   56.49    4.50
   0   0   5   67.19    5.40
  -2   0  -5  388.96   27.70
   2   0   5  391.26   28.10
  -4   0  -5    0.50    0.80
   4   0   5    0.00    1.00
  -6   0  -5   83.39    6.90
   6   0   5   88.89    7.40
   8   0   5  277.97   19.60
  -8   0  -5  244.28   18.90
 -10   0  -5  138.79   11.70
  10   0   5  180.78   12.70
 -12   0  -5  315.17   22.80
  12   0   5  308.07   23.50
 -14   0  -5    5.40    1.70
  14   0   5    4.10    1.90
 -14   0  -5    1.90    0.90
 -16   0  -5   18.90    3.00
  16   0   5   15.10    3.20
 -16   0  -5   11.80    1.50
 -18   0  -5    0.90    1.60
  18   0   5   -1.60    1.50
 -20   0  -5    2.60    1.90
  20   0   5    0.20    1.70
 -22   0  -5  131.29   11.50
  22   0   5  142.39   12.50
  24   0   5   72.29    9.10
 -24   0  -5   73.19    7.90
  26   0   5  298.17   25.20
 -26   0  -5  327.27   24.40
  28   0   5    8.20    3.50
 -28   0  -5    7.70    3.50
  30   0   5   25.80    5.80
 -30   0  -5   28.70    5.40
  32   0   5   10.20    4.40
 -32   0  -5   24.30    5.10
 -34   0  -5    9.80    4.60
  34   0   5    5.70    3.70
  36   0   5    2.90    4.40
 -36   0  -5    0.40    4.20
  38   0   5   -0.90    3.50
 -38   0  -5    1.40    4.90
  40   0   5    0.30    4.50
 -40   0  -5    5.10    5.90
  49  -1  -5    4.00    4.60
  49   1  -5    1.90    3.90
  47  -1  -5   -2.20    3.50
  47   1  -5    6.40    4.70
  45  -1  -5   -0.70    3.50
  45   1  -5    2.90    3.40
  43  -1  -5    2.30    3.80
 -43   1   5    6.80    4.10
  43   1  -5    2.50    4.10
 -41  -1   5   -1.30    3.00
  41  -1  -5   -1.40    2.30
  41   1  -5    6.20    4.00
 -41   1   5   -3.00    3.40
  39  -1  -5    2.50    2.70
 -39  -1   5    0.30    2.70
  39   1  -5   -2.90    2.80
 -39   1   5   -2.00    2.60
  37  -1  -5   15.50    4.40
 -37  -1   5   14.80    4.00
 -37   1   5   32.10    5.80
  37   1  -5   19.50    5.20
 -35  -1   5   10.10    3.30
  35  -1  -5    6.80    3.50
  35   1  -5    4.80    2.90
 -35   1   5    9.00    3.60
  33  -1  -5   15.10    4.00
 -33  -1   5   16.00    3.50
 -33  -1   5   16.00    3.70
  33   1  -5   14.90    4.00
 -33   1   5   10.60    3.60
  31  -1  -5   27.20    5.10
 -31  -1   5   24.70    4.30
 -31  -1   5   24.90    4.00
  31   1  -5   27.40    4.80
 -31   1   5   21.90    4.60
 -29  -1   5    6.40    2.20
  29  -1  -5    5.80    2.50
 -29  -1   5   15.60    3.10
 -29   1   5   12.30    3.30
  29   1  -5   11.50    3.30
 -27  -1   5   12.10    2.70
  27  -1  -5    8.30    2.90
 -27  -1   5   14.10    2.90
  27   1  -5   12.40    3.00
 -27   1   5   13.50    2.00
 -27   1   5   12.80    3.20
 -25  -1   5   15.50    3.20
  25  -1  -5   24.00    3.90
 -25  -1   5   24.40    3.40
  25   1  -5   23.70    4.00
 -25   1   5   20.40    3.70
 -25   1   5   21.10    2.40
 -23  -1   5   18.20    2.80
 -23  -1   5   18.20    3.10
  23  -1  -5   12.60    2.90
 -23   1   5   16.70    2.00
 -23   1   5   17.50    3.30
  23   1  -5   13.80    2.90
 -21  -1   5    7.40    2.00
 -21  -1   5   10.90    2.40
  21  -1  -5   12.70    2.90
  21   1  -5    6.20    2.00
 -21   1   5   10.00    2.40
 -21   1   5    9.10    1.30
 -19  -1   5   59.09    5.00
  19  -1  -5   56.09    6.10
 -19  -1   5   51.59    5.20
 -19   1   5   56.59    4.30
  19   1  -5   52.29    5.20
 -19   1   5   51.49    5.20
  17  -1  -5   74.19    6.50
 -17  -1   5   75.39    6.30
  17  -1  -5   66.79    5.20
 -17  -1   5   81.19    6.10
  17   1  -5   68.19    6.30
 -17   1   5   64.39    6.20
 -15  -1   5  102.49    8.00
  15  -1  -5   92.89    7.00
  15  -1  -5   96.29    8.10
 -15  -1   5  100.59    7.70
  15   1  -5   89.99    7.90
 -15   1   5  108.69    8.10
 -13  -1   5   47.10    5.10
  13  -1  -5   71.49    5.90
  13  -1  -5   67.49    4.80
 -13  -1   5   72.79    5.70
 -13   1   5   73.29    5.70
  13   1  -5   64.19    5.60
  11  -1  -5  253.97   18.30
  11  -1  -5  234.78   17.50
  11  -1  -5  268.07   18.30
 -11  -1   5  251.87   18.20
 -11   1   5  254.77   18.10
  11   1  -5  233.98   18.00
   9  -1  -5  478.95   32.80
   9  -1  -5  428.06   32.00
   9  -1  -5  442.46   32.70
  -9  -1   5  480.45   32.60
  -9  -1   5  397.56   32.30
  -9   1   5  504.05   32.50
   9   1  -5  475.05   32.40
  -7  -1   5  242.68   18.40
   7  -1  -5  263.67   18.10
  -7  -1   5  242.38   18.30
   7   1  -5  251.37   18.30
  -7   1   5  280.87   18.40
   7   1  -5  248.08   18.30
  -7   1   5  242.28   18.80
   5  -1  -5 1469.65  108.29
  -5  -1   5 1512.05  108.39
  -5  -1   5 1588.44  108.49
  -5  -1   5 1538.45  108.49
  -5   1   5 1616.94  108.89
  -5   1   5 1605.24  108.39
  -3  -1   5 1200.68   86.69
  -3  -1   5 1287.27   86.69
  -3  -1   5 1293.07   86.69
   3  -1  -5 1182.18   86.49
  -3   1   5 1329.57   86.49
  -3   1   5 1133.79   86.89
   1  -1  -5 1939.21  130.29
  -1  -1   5 1927.31  130.29
  -1  -1   5 1883.01  130.39
  -1   1   5 1722.33  130.69
  -1  -1  -5  301.07   19.50
   1  -1   5  248.28   19.30
  -1   1  -5  285.17   19.20
   1   1   5  219.58   19.60
   1   1   5  275.47   18.90
  -3  -1  -5  811.22   54.89
   3  -1   5  751.52   54.79
   3  -1   5  747.33   54.99
  -3   1  -5  809.22   54.59
   3   1   5  782.72   54.29
   3   1   5  765.12   55.29
   5  -1   5  674.33   48.80
   5  -1   5  648.74   48.50
  -5  -1  -5  705.53   48.70
   5   1   5  743.03   49.10
  -5   1  -5  692.63   48.20
   5   1   5  666.63   47.90
   7  -1   5  273.07   20.10
  -7  -1  -5  267.27   19.90
   7  -1   5  265.67   19.70
   7   1   5  256.47   19.00
  -7   1  -5  284.07   19.50
   7   1   5  283.47   20.40
  -9  -1  -5   82.59    7.10
   9  -1   5   77.79    6.90
   9  -1   5   83.49    7.40
   9   1   5   82.09    6.00
  -9   1  -5   86.49    6.60
   9   1   5   84.39    7.60
 -11  -1  -5   76.79    7.00
  11  -1   5   61.39    6.90
  11  -1   5   82.39    6.70
  11   1   5   69.59    7.20
 -11   1  -5   86.69    6.40
  11   1   5   79.29    5.70
  13  -1   5  148.99   12.30
 -13  -1  -5  141.39   11.90
  13  -1   5  153.98   11.70
  13   1   5  158.88   12.50
 -13   1  -5  147.29   11.20
  13   1   5  149.09   10.60
 -15  -1  -5  123.49    9.90
  15  -1   5  112.49    9.50
  15  -1   5   95.79    9.80
  15   1   5  126.29    8.40
 -15   1  -5  108.89    8.90
  15   1   5  109.19   10.20
  17  -1   5   10.40    2.80
 -17  -1  -5    4.00    2.20
  17   1   5    2.40    1.90
 -17   1  -5    0.80    1.60
 -17   1  -5    5.00    1.60
 -19  -1  -5    4.80    2.30
  19  -1   5   11.50    3.20
 -19   1  -5    7.20    1.90
 -19   1  -5    8.30    2.40
  19   1   5    8.50    2.80
 -21  -1  -5    6.30    2.60
  21  -1   5    8.90    3.20
 -21   1  -5    4.00    2.20
  21   1   5    7.30    2.90
  23  -1   5    6.10    3.10
 -23  -1  -5   18.10    3.90
  23   1   5   16.30    4.10
 -23   1  -5   19.30    3.50
 -25  -1  -5    6.30    3.10
  25  -1   5    1.80    3.10
 -25   1  -5    0.60    2.20
  25   1   5    2.00    2.90
  27  -1   5   -3.90    2.20
 -27  -1  -5    3.10    3.10
  27   1   5    6.50    3.10
 -27   1  -5    2.30    2.80
  29  -1   5   11.30    4.10
 -29  -1  -5    6.40    3.50
  29   1   5    8.50    4.10
 -29   1  -5    9.80    3.60
  31  -1   5    2.40    3.40
 -31  -1  -5   -0.70    3.20
  31   1   5    8.40    3.50
 -31   1  -5    4.90    3.30
  33  -1   5    1.10    3.50
 -33  -1  -5   -1.60    3.20
 -33   1  -5    2.70    3.70
  33   1   5    6.70    4.00
 -35  -1  -5   11.00    4.80
  35  -1   5    1.20    3.70
  35   1   5   15.00    5.10
 -35   1  -5    3.70    4.80
 -37  -1  -5   10.20    4.50
  37  -1   5   -1.00    4.10
 -37   1  -5    5.30    4.60
  37   1   5    0.50    3.50
  39  -1   5    4.70    4.80
 -39  -1  -5    2.70    5.20
  39   1   5    0.20    3.80
 -39   1  -5   -2.10    4.70
  46  -2  -5   -1.30    4.20
  46   2  -5   -3.70    3.50
  44  -2  -5   -1.90    3.20
  44   2  -5   -2.90    3.30
 -44   2   5   -3.50    4.00
  42  -2  -5    2.90    3.60
 -42   2   5   11.20    5.50
  42   2  -5    5.80    4.20
 -40  -2   5   -1.10    3.10
  40  -2  -5   -1.50    3.30
 -40   2   5    5.30    4.00
  40   2  -5   -2.30    2.60
 -38  -2   5    3.60    2.90
  38  -2  -5   -0.50    2.70
 -38   2   5    0.40    4.00
  38   2  -5    4.50    3.50
 -36  -2   5    0.40    3.00
 -36  -2   5    4.30    3.10
  36  -2  -5    2.60    3.10
  36   2  -5    6.20    3.60
 -36   2   5   22.90    5.60
  34  -2  -5    2.10    2.80
 -34  -2   5    1.40    2.30
 -34  -2   5    2.60    3.00
  34   2  -5    5.50    2.90
 -34   2   5   -0.30    2.70
  32  -2  -5   10.70    3.70
 -32  -2   5   14.10    3.90
 -32  -2   5   16.60    3.60
 -32   2   5   28.40    5.30
  32   2  -5   17.40    4.40
  30  -2  -5   19.20    4.40
 -30  -2   5   21.00    4.20
 -30  -2   5   17.70    3.80
  30   2  -5   26.60    4.70
 -30   2   5   21.70    4.60
  28  -2  -5   86.09    9.50
 -28  -2   5   90.89    8.40
 -28  -2   5   79.19    8.30
 -28   2   5   90.39    9.70
  28   2  -5   93.09    8.60
  26  -2  -5   75.79    6.40
 -26  -2   5   81.19    7.50
 -26  -2   5   79.59    8.30
  26  -2  -5   74.49    8.60
 -26   2   5   78.49    7.90
  26   2  -5   77.79    7.60
 -24  -2   5   72.49    7.30
 -24  -2   5   81.69    7.30
  24  -2  -5   63.29    7.70
  24  -2  -5   73.79    6.20
 -24   2   5   84.29    7.80
  24   2  -5   80.89    7.40
  22  -2  -5   62.69    6.80
 -22  -2   5   56.49    6.30
 -22  -2   5   57.09    6.40
  22  -2  -5   53.79    4.80
  22   2  -5   61.09    6.40
 -22   2   5   54.69    6.50
 -20  -2   5   38.80    4.70
  20  -2  -5   40.30    5.00
  20  -2  -5   33.50    3.40
 -20  -2   5   45.10    5.20
  20   2  -5   36.30    4.50
 -20   2   5   35.10    4.70
 -18  -2   5   61.39    6.20
 -18  -2   5   72.19    6.20
  18  -2  -5   60.59    6.00
  18  -2  -5   59.69    5.10
  18   2  -5   66.19    5.80
 -18   2   5   63.59    6.00
 -16  -2   5   78.19    7.00
  16  -2  -5   75.39    6.10
 -16  -2   5   72.69    6.80
  16  -2  -5   72.79    6.90
  16   2  -5   76.59    6.50
 -16   2   5   90.29    7.10
  14  -2  -5  268.57   19.00
 -14  -2   5  256.57   19.60
 -14  -2   5  253.77   19.60
  14  -2  -5  277.47   19.70
  14   2  -5  262.57   19.20
 -14   2   5  257.47   19.60
 -12  -2   5   81.29    7.20
 -12  -2   5   90.29    7.40
  12  -2  -5   83.29    6.70
  12  -2  -5   79.89    7.20
 -12   2   5   88.99    7.30
  12   2  -5   84.99    6.70
  10  -2  -5   67.99    5.70
 -10  -2   5   57.89    5.70
  10  -2  -5   63.49    5.70
  10  -2  -5   62.29    5.30
 -10  -2   5   64.19    5.80
 -10   2   5   66.59    5.60
  10   2  -5   60.99    5.10
   8  -2  -5  745.73   56.29
   8  -2  -5  799.22   56.69
   8  -2  -5  864.81   56.69
  -8  -2   5  834.72   56.69
  -8  -2   5  788.62   56.59
   8   2  -5  806.52   55.89
  -8   2   5  761.02   56.39
   6  -2  -5    1.90    1.20
  -6  -2   5    6.70    1.80
   6   2  -5    4.00    0.90
  -6   2   5    3.90    1.70
  -6   2   5    3.50    1.30
   6   2  -5   -0.90    0.90
   4  -2  -5    5.70    1.60
  -4  -2   5    7.70    1.50
  -4  -2   5    8.80    1.90
   4   2  -5    6.40    1.70
  -4   2   5    7.30    1.50
  -4   2   5    6.00    1.80
   2  -2  -5   38.40    4.10
  -2  -2   5   36.20    4.10
  -2  -2   5   34.50    3.20
   2   2  -5   32.60    3.90
  -2   2   5   34.80    3.40
  -2   2   5   39.90    4.50
   0  -2  -5   47.80    4.50
   0  -2   5   44.00    4.80
   0  -2   5   48.90    4.10
   0   2   5   45.70    4.10
   0   2  -5   41.30    4.30
   0   2   5   48.70    5.20
  -2  -2  -5  152.98   12.30
   2  -2   5  172.28   12.40
   2  -2   5  159.08   11.90
  -2   2  -5  144.59   12.10
   2   2   5  167.68   12.50
   4  -2   5    4.60    1.60
   4  -2   5    7.70    1.70
  -4  -2  -5    6.70    1.80
   4   2   5    4.90    1.80
  -4   2  -5    2.80    1.40
   4   2   5    6.70    1.40
  -6  -2  -5  139.69   11.10
   6  -2   5  127.59   10.70
   6  -2   5  133.99   10.90
   6   2   5  137.19   11.30
  -6   2  -5  153.48   10.80
   6   2   5  136.79   10.40
   8  -2   5   96.09    8.20
   8  -2   5   93.19    8.20
  -8  -2  -5  105.59    8.50
   8   2   5   88.29    8.40
   8   2   5  102.19    7.60
  -8   2  -5  100.99    8.10
 -10  -2  -5  259.17   20.20
  10  -2   5  293.37   20.10
  10   2   5  292.67   20.60
  10   2   5  263.77   19.30
 -10   2  -5  240.28   19.80
 -12  -2  -5  114.99    9.60
  12  -2   5  111.39    9.20
  12  -2   5  108.59    9.50
  12   2   5  108.79    8.50
  12   2   5  115.79    9.90
 -12   2  -5  109.19    9.10
  14  -2   5   17.30    3.40
 -14  -2  -5   14.00    3.00
  14  -2   5   13.20    2.70
  14   2   5   17.60    3.50
  14   2   5   22.00    2.50
 -14   2  -5   15.20    3.00
  16  -2   5   32.30    4.40
  16  -2   5   35.80    5.30
 -16  -2  -5   34.20    4.90
 -16   2  -5   39.50    4.70
  16   2   5   39.10    5.50
 -18  -2  -5    9.20    2.80
  18  -2   5    6.60    2.70
  18  -2   5    5.30    2.10
  18   2   5    9.40    3.10
 -18   2  -5    4.10    2.40
  20  -2   5    7.30    2.40
  20  -2   5    9.30    3.10
 -20  -2  -5    4.30    2.60
 -20   2  -5    3.30    2.40
  20   2   5    3.50    2.40
  22  -2   5   14.50    4.00
  22  -2   5    9.70    2.90
 -22  -2  -5   16.30    3.90
  22   2   5   11.40    3.40
 -22   2  -5   10.70    3.10
  24  -2   5    6.80    3.10
 -24  -2  -5    4.50    3.00
 -24   2  -5   19.40    3.70
  24   2   5    3.00    2.70
 -26  -2  -5   19.10    4.50
  26  -2   5   18.50    4.70
 -26   2  -5   17.60    4.10
  26   2   5   18.50    4.60
  28  -2   5    8.00    3.80
 -28  -2  -5    4.90    3.60
  28   2   5   11.10    4.20
 -28   2  -5   12.00    3.50
  30  -2   5   -1.50    2.50
 -30  -2  -5    3.70    3.60
 -30   2  -5    1.50    3.00
  30   2   5    0.60    2.70
  32  -2   5    7.70    4.00
 -32  -2  -5    4.50    3.40
  32   2   5    0.20    3.30
 -32   2  -5    5.70    3.70
 -34  -2  -5    4.80    4.00
  34  -2   5    4.10    3.70
 -34   2  -5    8.20    4.00
  34   2   5   -0.70    3.70
  36  -2   5   -4.00    3.70
 -36  -2  -5   -1.70    4.10
 -36   2  -5   -0.70    4.50
  36   2   5   -1.90    3.50
  38  -2   5    4.20    5.00
 -38  -2  -5   15.70    6.10
 -38   2  -5   12.60    5.50
  38   2   5    6.80    4.50
  43  -3  -5    6.80    4.50
  43   3  -5    5.10    5.10
 -43   3   5   -3.40    4.90
  41  -3  -5    3.30    3.50
  41   3  -5    1.80    4.10
 -41   3   5   -1.20    4.80
  39  -3  -5    4.80    3.60
 -39  -3   5    2.90    3.60
 -39   3   5    4.50    4.30
  39   3  -5    3.70    3.70
 -37  -3   5    1.40    3.90
 -37  -3   5    1.40    3.30
  37  -3  -5    0.20    3.00
  37   3  -5    5.70    3.60
 -37   3   5    6.60    4.50
  35  -3  -5   32.80    6.10
 -35  -3   5   27.00    5.90
 -35  -3   5   20.30    4.80
  35   3  -5   28.10    5.70
 -35   3   5   31.00    6.40
 -33  -3   5    8.00    3.80
  33  -3  -5    1.10    2.30
 -33  -3   5    6.60    3.60
  33   3  -5    4.00    3.10
 -33   3   5    3.70    4.20
 -31  -3   5   17.10    4.50
 -31  -3   5   14.90    3.90
  31  -3  -5    9.80    3.40
 -31   3   5    8.50    3.70
  31   3  -5   12.00    3.70
 -29  -3   5    3.70    2.50
 -29  -3   5    4.90    3.50
  29  -3  -5    4.80    2.70
 -29   3   5    5.30    3.60
  29   3  -5    6.00    2.70
  27  -3  -5   19.20    4.30
 -27  -3   5   33.80    5.70
 -27  -3   5   32.00    5.10
 -27   3   5   23.60    4.80
  27   3  -5   25.20    4.60
  25  -3  -5  115.29   10.90
 -25  -3   5  129.09   11.00
 -25  -3   5  130.89   11.70
  25  -3  -5  123.59   10.00
  25   3  -5  125.69   10.90
 -25   3   5  119.09   11.20
 -23  -3   5   84.39    8.40
  23  -3  -5   89.69    7.70
  23  -3  -5   89.19    8.70
 -23  -3   5  105.19    9.30
 -23   3   5  109.69    9.50
  23   3  -5   86.69    8.20
  21  -3  -5   52.39    5.10
 -21  -3   5   36.70    5.30
 -21  -3   5   54.59    6.40
  21  -3  -5   45.70    5.70
 -21   3   5   43.20    5.80
  21   3  -5   39.00    5.10
 -19  -3   5   18.40    3.30
  19  -3  -5   18.40    2.70
 -19  -3   5    3.50    2.50
  19  -3  -5   21.50    3.50
  19   3  -5   13.70    2.60
 -19   3   5   15.00    3.30
  17  -3  -5    7.30    2.00
 -17  -3   5    5.80    2.30
 -17  -3   5    8.30    2.80
  17  -3  -5   10.50    2.40
  17   3  -5    8.00    2.40
  17   3  -5    6.70    1.80
 -17   3   5   10.90    2.80
 -15  -3   5    2.70    2.00
  15  -3  -5    3.50    1.60
  15  -3  -5    0.70    1.00
  15   3  -5    2.50    1.90
 -15   3   5    2.00    1.80
  15   3  -5    2.40    1.20
 -13  -3   5   52.49    6.00
  13  -3  -5   44.30    5.10
 -13   3   5   59.49    5.30
  13   3  -5   41.60    4.00
  13   3  -5   49.50    5.70
  11  -3  -5   84.19    7.20
 -11  -3   5   84.69    7.80
  11  -3  -5   81.19    7.20
  11   3  -5   86.59    7.60
 -11   3   5   96.69    7.60
  11   3  -5   74.69    6.20
   9  -3  -5   87.89    7.70
   9  -3  -5   88.69    7.50
  -9  -3   5   80.39    8.00
   9  -3  -5   90.69    7.50
  -9   3   5   86.99    7.70
   9   3  -5   98.89    8.10
   7  -3  -5    2.30    1.40
   7  -3  -5    0.50    1.30
  -7  -3   5    2.80    1.90
   7  -3  -5    5.80    1.40
   7   3  -5    1.60    1.50
  -7   3   5    0.00    1.20
  -5  -3   5   -0.90    1.40
   5  -3  -5   -1.20    1.20
  -5   3   5   -1.90    0.90
   5   3  -5   -0.90    1.10
  -5   3   5   -2.70    1.30
  -3  -3   5   26.20    3.80
   3  -3  -5   18.20    3.10
   3   3  -5   17.80    3.30
  -3   3   5   17.10    2.90
  -3   3   5   19.20    3.30
   1  -3  -5   39.00    4.90
  -1  -3   5   38.80    4.80
  -1   3   5   42.80    4.60
  -1   3   5   37.60    4.70
   1   3  -5   35.00    4.60
   1  -3   5    6.90    2.20
  -1  -3  -5    8.90    2.40
  -1   3  -5    7.20    2.30
   1   3   5   11.00    2.60
   1   3   5   10.50    2.30
  -3  -3  -5   63.09    6.20
   3  -3   5   60.99    6.10
   3  -3   5   74.19    5.40
  -3   3  -5   50.19    6.20
   3   3   5   51.99    6.40
   3   3   5   55.09    5.50
   5  -3   5    1.90    1.60
  -5  -3  -5    3.20    1.90
   5  -3   5    5.70    1.50
  -5   3  -5   -0.10    1.60
   5   3   5    4.60    1.70
   5   3   5    4.20    1.90
   7  -3   5    8.70    2.40
  -7  -3  -5    8.90    2.70
   7  -3   5    8.60    2.00
  -7   3  -5   12.20    2.70
   7   3   5   14.10    2.90
   7   3   5   11.10    2.20
   9  -3   5   11.30    2.30
   9  -3   5   14.70    2.90
  -9  -3  -5    6.30    2.40
   9   3   5    5.00    1.70
   9   3   5   15.90    3.10
  -9   3  -5   14.40    2.80
  11  -3   5    5.50    2.10
 -11  -3  -5    8.90    2.90
  11  -3   5    9.80    2.60
  11   3   5   11.00    2.20
  11   3   5   13.00    3.20
 -11   3  -5   16.00    3.20
  13  -3   5    3.90    1.90
  13  -3   5    5.40    2.40
 -13  -3  -5    9.00    2.90
  13   3   5    9.50    2.00
 -13   3  -5   11.00    2.70
  13   3   5    6.20    2.50
 -15  -3  -5    4.10    2.60
  15  -3   5    5.80    2.40
  15  -3   5    5.70    2.30
  15   3   5    8.60    2.10
  15   3   5    2.70    2.40
 -15   3  -5    4.70    2.50
  17  -3   5    0.00    1.30
  17  -3   5    0.50    2.10
 -17  -3  -5    4.70    2.70
 -17   3  -5    2.60    2.20
  17   3   5    0.40    1.90
  19  -3   5   14.00    3.60
  19  -3   5   13.40    3.30
 -19  -3  -5   18.50    4.10
 -19   3  -5   17.40    3.80
  19   3   5   23.20    4.40
  21  -3   5   14.10    3.20
  21  -3   5   18.60    4.20
 -21  -3  -5   16.40    4.00
 -21   3  -5   19.00    4.10
  21   3   5   15.10    4.20
 -23  -3  -5   14.40    4.00
  23  -3   5   13.00    3.60
  23  -3   5   23.60    5.00
 -23   3  -5   12.90    4.10
  23   3   5   11.70    3.70
  25  -3   5    5.80    3.30
 -25  -3  -5   -2.40    2.30
  25  -3   5   -2.10    2.00
  25   3   5    4.80    3.20
  27  -3   5   -0.40    2.70
  27  -3   5    4.00    3.40
 -27  -3  -5    4.60    3.40
  27   3   5    4.60    3.40
 -29  -3  -5    7.10    4.10
  29  -3   5    5.00    3.80
 -29   3  -5    3.30    3.30
  29   3   5    3.10    3.70
 -31  -3  -5    5.60    4.20
  31  -3   5    8.90    4.40
  31   3   5    2.80    3.80
 -31   3  -5    8.60    4.00
  33  -3   5    3.40    4.30
 -33  -3  -5   -3.10    3.40
  33   3   5    4.90    4.10
 -33   3  -5   -1.20    3.50
 -35  -3  -5    5.10    4.90
  35  -3   5    3.90    4.20
  35   3   5    6.00    4.50
 -35   3  -5    0.60    4.20
  40  -4  -5    2.90    4.70
 -40   4   5    7.90    5.70
 -38  -4   5   11.20    5.50
  38  -4  -5    2.50    3.60
 -38   4   5   14.50    5.80
  36  -4  -5    3.20    3.70
 -36  -4   5   -0.70    4.20
  36   4  -5   -1.90    2.90
 -36   4   5   -0.60    4.30
 -34  -4   5    8.00    5.10
  34  -4  -5   -0.50    3.00
  34   4  -5    3.90    2.90
 -34   4   5    1.20    3.40
 -32  -4   5    0.70    4.10
  32  -4  -5   14.20    4.00
  32   4  -5    1.40    3.10
 -32   4   5    2.20    3.80
  30  -4  -5   10.50    3.80
 -30  -4   5   10.90    4.60
 -30   4   5   16.60    5.00
  30   4  -5    5.00    3.30
  28  -4  -5    3.60    2.80
 -28  -4   5    5.30    4.20
 -28   4   5    3.60    3.60
  28   4  -5    6.10    3.10
 -26  -4   5   -0.10    3.20
  26  -4  -5    0.80    2.40
 -26   4   5   -1.20    2.90
  26   4  -5    3.20    2.40
 -24  -4   5    4.20    3.50
  24  -4  -5   -1.60    1.40
  24  -4  -5    0.10    2.40
  24   4  -5    0.50    2.30
 -24   4   5    5.60    3.00
  22  -4  -5    5.10    2.40
  22  -4  -5    6.00    2.30
 -22  -4   5    3.20    3.20
 -22   4   5    2.40    2.80
  22   4  -5    5.20    2.80
 -20  -4   5   53.99    7.50
  20  -4  -5   53.59    6.30
  20  -4  -5   42.10    5.70
 -20   4   5   59.89    7.30
  20   4  -5   50.89    6.60
 -18  -4   5   28.20    5.00
  18  -4  -5   20.40    3.60
  18  -4  -5   17.40    3.80
  18   4  -5   15.00    3.70
 -18   4   5   17.80    3.90
  16  -4  -5   18.50    3.40
 -16  -4   5   20.70    4.50
  16   4  -5   19.10    4.00
 -16   4   5   11.20    3.30
  14  -4  -5    8.50    2.60
 -14  -4   5    2.60    2.80
  14   4  -5    5.20    2.50
 -14   4   5    6.50    2.50
 -12  -4   5   20.80    4.40
  12  -4  -5   18.70    3.60
  12   4  -5   16.10    3.60
 -12   4   5    9.70    3.00
  10  -4  -5   13.00    3.20
 -10  -4   5   16.10    3.80
  10   4  -5   10.10    3.00
 -10   4   5   13.50    3.10
   8  -4  -5   64.19    7.00
  -8  -4   5   46.20    6.50
  -8   4   5   69.79    7.00
   8   4  -5   38.20    5.90
  -6  -4   5   42.00    5.80
   6  -4  -5   40.50    5.40
   6   4  -5   34.40    5.10
  -6   4   5   35.80    5.00
   4  -4  -5   29.70    4.50
  -4  -4   5   18.90    4.10
  -4   4   5   28.20    4.20
   4   4  -5   27.50    4.60
  -2  -4   5   24.50    4.20
   2  -4  -5   20.50    4.10
  -2   4   5   22.90    5.70
   2   4  -5   29.70    4.60
  -2   4   5   21.30    3.70
   0  -4   5    2.90    2.10
   0  -4  -5    2.20    2.20
   0   4   5   -2.40    3.50
   0   4  -5    1.40    2.10
   0   4   5    0.80    1.50
  -2  -4  -5   12.00    3.30
   2  -4   5   11.10    3.20
  -2   4  -5   12.90    3.10
   2   4   5    9.70    3.80
   2   4   5   17.60    3.20
   4  -4   5   36.40    5.30
  -4  -4  -5   41.80    5.70
   4   4   5   37.90    5.80
   4   4   5   34.10    4.80
  -4   4  -5   39.60    5.30
   6  -4   5   35.30    4.90
  -6  -4  -5   29.50    5.00
   6   4   5   23.10    3.90
  -6   4  -5   17.50    3.90
   6   4   5   26.40    4.60
   8  -4   5    1.00    2.30
  -8  -4  -5    4.30    2.70
   8   4   5    4.70    2.90
   8   4   5    6.30    2.20
  -8   4  -5    6.50    2.70
 -10  -4  -5    7.30    3.00
  10  -4   5    8.80    2.90
  10   4   5    4.20    2.10
  10   4   5    5.40    2.60
 -10   4  -5    6.20    2.60
 -12  -4  -5    3.40    2.60
  12  -4   5    8.30    2.80
  12   4   5    4.20    2.00
  12   4   5    3.30    2.50
 -12   4  -5    4.10    2.70
 -14  -4  -5    5.50    3.00
  14  -4   5    4.50    2.80
  14   4   5    0.20    1.50
 -14   4  -5    1.80    2.30
  14   4   5    3.10    2.60
 -16  -4  -5   21.50    4.70
  16  -4   5   22.70    4.40
 -16   4  -5   14.20    3.80
  16   4   5   26.00    4.80
 -18  -4  -5    2.20    3.10
  18  -4   5    6.60    2.90
  18   4   5    5.30    3.10
 -18   4  -5    3.60    2.70
  20  -4   5   -0.90    2.20
 -20  -4  -5    5.70    3.70
 -20   4  -5    3.90    2.70
  20   4   5    3.50    3.00
  22  -4   5    3.40    2.80
 -22  -4  -5    4.10    3.30
  22   4   5    1.50    2.90
 -22   4  -5    3.80    3.10
  24  -4   5   -2.60    2.30
 -24  -4  -5    3.40    3.40
  24   4   5   -1.20    2.90
 -24   4  -5   -1.00    3.10
 -26  -4  -5    0.90    3.30
  26  -4   5   -2.80    2.50
  26   4   5    1.00    3.00
  28  -4   5    4.10    3.30
 -28  -4  -5    2.90    4.00
  28   4   5    3.60    4.40
 -30  -4  -5   -0.70    4.10
  30  -4   5    3.00    3.30
  32  -4   5    3.20    4.10
 -32  -4  -5    0.40    4.20
 -33  -5   5    1.70    5.20
  33   5  -5    0.40    3.40
 -33   5   5   -2.00    3.50
 -31  -5   5   -1.60    4.70
 -31   5   5    9.00    4.40
  31   5  -5    1.40    3.60
 -29  -5   5   -0.70    4.20
 -29   5   5    1.20    3.30
  29   5  -5    3.00    3.00
 -27  -5   5   -0.40    4.00
 -27   5   5   -2.40    3.20
  27   5  -5   -3.30    2.60
 -25  -5   5    0.80    3.50
  25   5  -5    3.60    3.40
 -25   5   5    2.20    3.10
 -23  -5   5   -0.40    3.80
  23   5  -5    0.40    2.50
 -23   5   5    6.20    3.30
 -21  -5   5    1.40    3.80
  21  -5  -5   -0.80    2.50
 -21   5   5    0.20    2.40
  21   5  -5   -2.10    2.30
 -19  -5   5    4.30    3.60
  19  -5  -5    2.50    2.70
  19   5  -5    3.60    2.90
 -19   5   5   -1.20    2.70
  17  -5  -5   -0.40    2.40
 -17  -5   5    4.50    3.60
  17   5  -5    0.30    2.50
 -17   5   5    2.10    2.20
 -15  -5   5    1.00    3.40
  15  -5  -5    5.40    3.00
 -15   5   5    7.80    3.20
  15   5  -5    5.50    3.30
  13  -5  -5    4.10    2.90
 -13  -5   5    2.70    3.10
  13   5  -5    0.50    2.60
 -13   5   5    2.50    2.40
 -11  -5   5   50.59    7.60
  11  -5  -5   57.99    7.20
 -11   5   5   46.20    6.60
  11   5  -5   43.50    6.70
  -9  -5   5   70.19    8.40
   9  -5  -5   61.09    8.00
   9   5  -5   52.49    7.60
  -9   5   5   52.39    7.20
   7  -5  -5   25.60    5.20
  -7  -5   5   30.30    5.60
  -7   5   5   38.20    5.70
   7   5  -5   31.00    5.40
  -5  -5   5   32.00    5.60
   5  -5  -5   31.80    5.50
  -5   5   5   28.00    4.80
   5   5  -5   25.80    5.10
  -3  -5   5    3.50    3.00
   3  -5  -5    1.10    2.70
   3   5  -5    6.70    2.90
  -3   5   5   -0.80    2.10
   1  -5  -5   10.10    3.40
  -1  -5   5    5.40    3.00
   1   5  -5    2.60    2.60
  -1   5   5    5.20    2.70
  -1  -5  -5    7.50    3.50
   1  -5   5    0.90    2.60
  -1   5  -5    3.30    2.70
   1   5   5    2.20    2.30
   3  -5   5   12.40    3.80
  -3  -5  -5   13.30    3.90
   3   5   5    8.50    2.80
  -3   5  -5   14.70    3.80
   5  -5   5    7.00    3.20
  -5  -5  -5   -1.20    2.50
   5   5   5    4.60    2.50
  -5   5  -5    0.90    2.30
   7  -5   5   10.00    3.60
  -7  -5  -5    4.20    3.10
   7   5   5    0.40    2.20
  -7   5  -5    7.50    3.30
   9  -5   5   16.80    4.20
  -9  -5  -5   19.80    4.90
  -9   5  -5   15.70    4.20
   9   5   5   18.30    3.90
  11  -5   5    1.80    2.80
 -11  -5  -5   -0.40    2.90
 -11   5  -5    5.40    2.90
  11   5   5    6.30    2.90
  13  -5   5    0.60    2.40
 -13  -5  -5    0.70    2.70
 -13   5  -5    2.90    3.20
  13   5   5    0.10    2.40
 -15  -5  -5   -0.80    2.60
  15  -5   5    0.80    2.70
 -15   5  -5    0.10    2.50
 -17  -5  -5   16.70    5.10
  17  -5   5   11.60    4.20
 -17   5  -5    7.20    3.60
 -19  -5  -5    6.80    3.70
  19  -5   5    6.10    3.10
 -19   5  -5    5.20    3.60
  21  -5   5    3.90    3.10
 -21  -5  -5    0.00    3.80
 -21   5  -5    2.10    3.60
 -23  -5  -5    0.80    3.70
  23  -5   5    5.20    3.60
 -23   5  -5   -0.70    3.00
 -25  -5  -5   -2.60    4.10
  25  -5   5    6.30    3.70
 -25   5  -5   -3.00    3.80
 -24  -6   5    6.80    5.10
  24   6  -5   -0.60    3.60
 -24   6   5   -4.10    3.20
 -22  -6   5   -2.90    4.30
 -22   6   5   -1.60    3.10
  22   6  -5   -3.20    2.60
 -20  -6   5    0.20    4.30
  20   6  -5   -3.90    3.20
 -20   6   5   -0.70    3.30
  18  -6  -5    0.80    3.40
 -18  -6   5   -2.00    3.70
  18   6  -5    7.40    4.00
 -18   6   5   -0.40    2.90
 -16  -6   5    2.10    3.80
  16  -6  -5    1.40    3.30
 -16   6   5    2.60    3.20
  16   6  -5   -1.40    2.50
 -14  -6   5    5.10    4.10
  14  -6  -5    0.30    3.30
  14   6  -5    3.00    3.00
 -14   6   5    4.20    3.70
  12  -6  -5   -1.40    2.70
 -12  -6   5   -5.00    3.10
  12   6  -5   -1.10    2.70
 -12   6   5    0.80    2.50
 -10  -6   5    4.50    3.70
  10  -6  -5    2.00    3.40
 -10   6   5    5.40    3.70
  10   6  -5    4.70    3.40
  -8  -6   5    3.80    3.30
   8  -6  -5    1.00    3.30
   8   6  -5   -3.20    2.80
  -8   6   5    1.30    2.70
  -6  -6   5   -2.60    2.80
   6  -6  -5    4.20    3.10
  -6   6   5    0.90    2.90
   6   6  -5    0.40    2.70
  -4  -6   5   -2.00    2.60
   4  -6  -5   -0.70    2.80
   4   6  -5    1.00    3.20
  -4   6   5   -2.60    3.00
   2  -6  -5    3.40    3.30
  -2  -6   5    3.60    3.20
   2   6  -5    3.50    3.30
  -2   6   5    2.90    2.80
   0  -6  -5   -1.10    3.00
   0  -6   5    1.90    3.20
   0   6  -5    1.60    2.70
   0   6   5    4.30    3.30
  -2  -6  -5    0.60    3.40
   2  -6   5    1.00    2.90
   2   6   5   -2.10    2.40
  -2   6  -5    2.10    3.40
   4  -6   5    2.70    3.20
  -4  -6  -5    5.70    4.20
  -4   6  -5    4.80    3.70
   4   6   5   -0.60    2.30
  -6  -6  -5    2.30    3.60
   6  -6   5    4.90    3.70
  -6   6  -5   -0.10    3.50
   6   6   5   -1.60    2.40
  -8  -6  -5   -1.30    3.20
   8  -6   5   -2.00    2.60
  -8   6  -5    4.30    3.20
   8   6   5    4.90    2.80
 -10  -6  -5   -4.80    3.00
  10  -6   5   -2.30    2.90
 -10   6  -5    4.80    3.30
  10   6   5    5.40    3.50
  12  -6   5   -7.30    2.60
 -12  -6  -5    2.30    3.20
 -12   6  -5   -2.60    3.70
 -14  -6  -5   -3.20    3.20
  14  -6   5    3.50    3.30
 -14   6  -5   -4.00    2.80
 -16  -6  -5   -0.50    3.90
  16  -6   5   -4.00    3.30
 -16   6  -5   -1.40    3.70
  50   0  -6   -3.40    4.00
  48   0  -6    9.20    5.30
  46   0  -6   -5.90    2.60
 -44   0   6   -2.00    3.20
  44   0  -6    2.60    3.60
 -42   0   6   -5.70    2.10
  42   0  -6   -1.10    2.20
 -40   0   6    8.30    3.70
  40   0  -6    4.70    3.20
 -38   0   6   -2.40    2.00
  38   0  -6   -0.80    2.00
 -36   0   6    3.20    3.10
  36   0  -6    0.90    2.50
  34   0  -6   -0.20    2.40
 -34   0   6    5.10    2.90
 -32   0   6    3.90    2.40
  32   0  -6   -0.80    2.00
  30   0  -6    6.30    2.70
 -30   0   6   10.00    3.10
  28   0  -6    5.50    2.40
 -28   0   6    3.30    1.50
 -28   0   6    5.40    2.40
  26   0  -6   43.30    5.70
 -26   0   6   51.89    6.00
 -26   0   6   44.00    4.50
  24   0  -6    1.20    1.30
 -24   0   6   -0.80    1.30
 -24   0   6   -0.20    0.90
 -22   0   6   33.30    3.20
 -22   0   6   37.80    4.60
  22   0  -6   35.30    4.60
  20   0  -6   60.59    5.50
 -20   0   6   45.90    4.10
 -20   0   6   55.99    5.20
 -18   0   6  455.15   32.10
 -18   0   6  420.66   30.90
  18   0  -6  459.55   32.20
  16   0  -6    1.70    1.10
 -16   0   6    0.20    1.20
  14   0  -6  221.58   15.30
 -14   0   6  183.18   15.10
  12   0  -6   10.60    2.10
  12   0  -6   14.90    2.30
 -12   0   6   14.30    2.40
  10   0  -6   76.99    6.70
  10   0  -6   86.49    6.80
 -10   0   6   83.09    6.60
 -10   0   6   79.49    5.90
  -8   0   6  980.90   66.99
  -8   0   6  996.50   67.99
  -8   0   6  908.51   67.49
  -6   0   6    0.40    0.90
  -6   0   6    1.20    1.30
  -6   0   6    2.70    0.80
  -4   0   6 1847.62  142.79
  -4   0   6 2131.49  142.99
  -4   0   6 2192.08  143.49
   2   0  -6 1292.27   93.29
  -2   0   6 1332.07   93.99
  -2   0   6 1390.56   93.29
   0   0   6  573.34   42.70
   0   0  -6  588.14   42.20
   0   0   6  627.44   41.90
   2   0   6   40.00    4.40
   2   0   6   36.00    2.80
  -2   0  -6   32.70    3.30
  -4   0  -6  200.08   14.60
   4   0   6  193.28   15.10
   6   0   6   20.20    3.20
  -6   0  -6   22.20    2.80
  -8   0  -6   14.50    2.40
   8   0   6   18.70    3.20
  10   0   6  368.86   26.90
 -10   0  -6  352.56   26.10
  12   0   6   90.09    8.20
 -12   0  -6   89.89    7.60
 -14   0  -6    9.40    2.20
  14   0   6   10.60    2.90
  16   0   6   -0.10    1.70
 -16   0  -6    3.30    1.80
  18   0   6   27.60    4.90
 -18   0  -6   28.60    4.10
 -20   0  -6   29.40    4.20
  20   0   6   26.90    4.90
 -22   0  -6    5.70    2.80
  22   0   6    5.70    3.00
 -24   0  -6  137.69   12.30
  24   0   6  138.19   13.20
 -26   0  -6  113.49   10.50
  26   0   6   95.59   12.10
  28   0   6    8.30    3.90
 -28   0  -6   13.80    3.90
 -30   0  -6    3.20    3.50
  30   0   6    3.50    3.20
 -32   0  -6    2.60    4.00
  32   0   6    0.70    3.40
 -34   0  -6   10.10    4.00
  34   0   6   -5.00    2.50
 -36   0  -6   -1.70    4.20
  36   0   6    2.00    3.70
 -38   0  -6    6.80    5.80
  38   0   6   -4.20    3.20
  40   0   6   -4.60    4.20
  49  -1  -6    3.70    5.10
  49   1  -6    0.60    4.20
  47  -1  -6    4.00    4.30
  47   1  -6    1.10    4.30
  45  -1  -6   -3.70    3.30
 -45   1   6    1.80    4.50
  45   1  -6   -1.80    3.00
 -43  -1   6   -0.50    3.10
  43  -1  -6   -4.20    2.70
 -43   1   6   -1.90    3.40
  43   1  -6    1.40    3.20
 -41  -1   6    7.70    3.60
  41  -1  -6    5.60    4.00
  41   1  -6    3.80    3.70
 -41   1   6    0.70    3.60
  39  -1  -6    2.00    2.50
 -39  -1   6    1.80    2.90
  39   1  -6    0.80    2.60
 -39   1   6   -0.30    3.10
  37  -1  -6   28.70    6.10
 -37  -1   6   34.20    5.60
 -37   1   6   31.50    6.10
  37   1  -6   38.00    6.40
 -35  -1   6   20.70    4.40
  35  -1  -6   14.60    4.00
 -35   1   6   15.50    4.30
  35   1  -6   19.20    4.80
 -33  -1   6   52.39    6.80
  33  -1  -6   54.29    7.60
 -33   1   6   69.99    8.20
  33   1  -6   43.40    6.90
 -31  -1   6    5.10    2.40
  31  -1  -6   10.20    3.30
 -31  -1   6    4.30    2.50
 -31   1   6   -0.90    2.10
  31   1  -6    0.10    2.10
 -29  -1   6   34.20    4.80
  29  -1  -6   29.80    4.90
 -29  -1   6   32.00    4.30
 -29   1   6   32.70    5.30
  29   1  -6   29.10    5.00
 -27  -1   6   61.19    5.80
  27  -1  -6   50.99    6.80
 -27  -1   6   65.29    6.30
 -27   1   6   67.19    7.30
  27   1  -6   53.49    6.80
 -25  -1   6   16.30    3.00
 -25  -1   6   10.80    2.40
  25  -1  -6   13.60    3.10
 -25   1   6   17.00    3.30
 -25   1   6   11.10    1.80
  25   1  -6    8.80    2.50
 -23  -1   6  339.07   24.30
 -23  -1   6  311.07   23.60
  23  -1  -6  295.27   24.40
  23   1  -6  321.47   24.40
 -23   1   6  358.96   24.40
 -21  -1   6   25.80    3.10
 -21  -1   6   24.20    3.50
  21  -1  -6   25.90    3.80
 -21   1   6   20.20    2.00
  21   1  -6   24.80    3.60
 -21   1   6   22.40    3.50
  19  -1  -6  107.49    9.30
 -19  -1   6  116.49    8.80
 -19  -1   6   95.59    8.90
 -19   1   6  111.99    9.20
  19   1  -6  119.99    9.30
  17  -1  -6  471.85   33.70
 -17  -1   6  460.85   33.00
 -17  -1   6  437.26   33.40
 -17   1   6  463.85   33.50
  17   1  -6  483.55   33.50
 -15  -1   6   74.39    6.90
  15  -1  -6   89.39    7.40
 -15  -1   6   76.79    6.60
  15   1  -6   95.99    7.20
 -15   1   6   87.39    7.20
 -13  -1   6  405.76   28.90
 -13  -1   6  399.46   29.20
  13  -1  -6  398.26   29.30
  13  -1  -6  397.86   29.30
  13  -1  -6  431.46   28.40
  13   1  -6  401.16   29.10
 -13   1   6  391.36   29.20
  11  -1  -6  302.07   21.10
  11  -1  -6  255.67   20.20
 -11  -1   6  282.37   20.90
  11  -1  -6  292.97   21.10
  11   1  -6  296.17   20.80
 -11   1   6  305.37   20.90
   9  -1  -6  158.08   11.20
  -9  -1   6  135.79   11.40
  -9  -1   6  151.08   11.70
  -9   1   6  161.48   11.70
   9   1  -6  160.48   11.70
  -9   1   6  155.78   12.30
   9   1  -6  165.88   11.70
  -7  -1   6  329.27   25.30
   7  -1  -6  347.17   25.00
  -7  -1   6  332.57   25.20
  -7   1   6  380.16   26.00
  -7   1   6  380.86   25.30
  -5  -1   6 1283.97   89.69
   5  -1  -6 1253.67   89.39
  -5  -1   6 1260.57   89.59
  -5   1   6 1386.36   90.29
  -5   1   6 1235.58   89.49
  -3  -1   6  274.37   19.60
  -3  -1   6  266.47   19.60
   3  -1  -6  268.57   19.50
  -3   1   6  274.97   20.20
  -1  -1   6  229.68   17.60
   1  -1  -6  249.58   17.60
  -1  -1   6  247.28   17.50
  -1   1   6  236.98   18.10
  -1   1   6  238.48   17.20
   1  -1   6  219.48   15.90
   1  -1   6  203.08   15.60
  -1  -1  -6  207.98   15.60
   1   1   6  212.78   16.20
   1   1   6  205.78   15.10
  -1   1  -6  223.08   15.40
  -3  -1  -6   52.59    4.60
   3  -1   6   48.50    4.70
   3  -1   6   50.59    4.50
  -3   1  -6   50.89    4.10
   3   1   6   46.90    3.80
   3   1   6   38.70    5.10
   5  -1   6  372.46   27.70
  -5  -1  -6  390.26   27.60
   5  -1   6  332.67   27.30
  -5   1  -6  411.96   27.10
   5   1   6  393.16   28.00
   7  -1   6  123.29    9.60
  -7  -1  -6  121.79    9.70
   7  -1   6  140.89   10.20
   7   1   6  141.29   10.40
  -7   1  -6  122.59    9.10
   7   1   6  106.49    8.70
   9  -1   6   87.09    8.10
  -9  -1  -6  104.09    8.50
   9  -1   6   94.79    8.60
  -9   1  -6  108.19    7.90
   9   1   6  109.69    9.00
  11  -1   6    6.40    1.80
  11  -1   6    1.20    1.80
 -11  -1  -6    6.40    2.00
 -11   1  -6    6.60    1.60
  11   1   6   12.80    3.00
 -13  -1  -6    0.50    1.40
  13  -1   6    2.30    1.50
  13  -1   6   -1.20    1.20
  13   1   6   -3.40    0.90
 -13   1  -6   -0.50    1.00
  15  -1   6   19.90    3.80
 -15  -1  -6   19.70    3.60
 -15   1  -6   20.20    2.60
  15   1   6   27.90    4.30
 -15   1  -6   15.30    2.90
 -17  -1  -6   32.60    4.70
  17  -1   6   26.00    4.60
 -17   1  -6   25.30    3.20
  17   1   6   32.30    5.10
 -17   1  -6   32.40    4.20
  19  -1   6   18.60    4.30
 -19  -1  -6   22.30    4.00
  19   1   6   20.70    4.20
 -19   1  -6   17.20    3.30
 -21  -1  -6   12.60    3.30
  21  -1   6   12.30    3.70
  21   1   6    7.60    3.10
 -21   1  -6    9.00    2.80
  23  -1   6   20.00    4.50
 -23  -1  -6   22.60    4.30
  23   1   6   25.10    5.00
 -23   1  -6   12.50    3.40
 -25  -1  -6   12.30    3.70
  25  -1   6   11.80    3.80
  25   1   6   16.80    4.60
 -25   1  -6    7.70    3.00
 -27  -1  -6    3.50    3.20
  27  -1   6   -0.80    2.30
  27   1   6   -3.00    2.10
 -27   1  -6    2.00    2.80
  29  -1   6    5.80    3.40
 -29  -1  -6   11.70    4.20
 -29   1  -6    4.50    3.40
  29   1   6    9.20    3.90
  31  -1   6    2.70    3.50
 -31  -1  -6    5.90    4.10
  31   1   6    1.90    2.90
 -31   1  -6    4.90    3.80
  33  -1   6    1.50    3.30
 -33  -1  -6   -1.60    3.70
  33   1   6   -0.30    2.90
 -33   1  -6    1.80    3.70
  35  -1   6   -1.60    3.30
 -35  -1  -6    3.60    4.20
  35   1   6    2.50    3.90
 -35   1  -6    1.00    4.10
  37  -1   6   -0.20    3.20
 -37  -1  -6    7.40    5.30
 -37   1  -6    2.20    4.50
  37   1   6    5.40    4.20
 -39  -1  -6    0.50    5.30
  39  -1   6    1.00    5.10
 -39   1  -6   -4.60    5.00
  39   1   6   -0.70    3.40
  48   2  -6    4.70    5.10
  46  -2  -6   -2.30    3.70
 -46   2   6    4.20    5.70
  46   2  -6   -2.20    3.40
  44  -2  -6   -4.10    3.10
 -44   2   6   -1.60    4.40
  44   2  -6    2.80    3.80
 -42  -2   6    3.60    3.20
  42  -2  -6    5.80    4.20
 -42   2   6    4.90    4.40
  42   2  -6   -3.20    3.20
  40  -2  -6    6.90    3.60
 -40  -2   6    4.50    3.60
  40   2  -6    4.70    3.80
 -40   2   6    2.70    4.10
 -38  -2   6   -1.00    2.70
  38  -2  -6    0.10    2.80
 -38   2   6   -4.70    2.70
  38   2  -6    1.70    2.70
 -36  -2   6   17.10    4.10
  36  -2  -6   15.60    4.20
 -36   2   6   11.70    4.90
  36   2  -6    7.60    3.70
 -34  -2   6    0.10    2.30
  34  -2  -6    4.10    2.70
 -34  -2   6    9.00    3.20
  34   2  -6   18.60    4.10
 -34   2   6   12.00    4.10
 -32  -2   6  108.99    9.30
  32  -2  -6   78.09    9.70
  32   2  -6   91.59   10.10
 -32   2   6   77.09    9.70
 -30  -2   6    5.10    2.70
 -30  -2   6    4.80    2.70
  30  -2  -6    6.30    2.60
  30   2  -6    8.70    2.90
 -30   2   6    6.80    3.00
 -28  -2   6    4.80    2.70
 -28  -2   6    7.30    2.40
  28  -2  -6    6.60    2.60
  28   2  -6    6.50    2.60
 -28   2   6    9.10    3.20
 -26  -2   6   21.00    3.90
 -26  -2   6   24.80    4.30
  26  -2  -6   26.70    4.50
 -26   2   6   37.80    5.20
  26   2  -6   24.80    4.10
  24  -2  -6   36.20    3.50
  24  -2  -6   22.40    4.20
 -24  -2   6   33.90    4.50
 -24  -2   6   37.70    5.00
  24   2  -6   29.30    4.40
 -24   2   6   26.70    4.60
  22  -2  -6   48.20    6.10
  22  -2  -6   51.79    4.40
 -22  -2   6   50.79    6.00
 -22  -2   6   57.99    5.50
 -22   2   6   50.99    6.20
  22   2  -6   50.99    5.80
 -20  -2   6    3.40    1.70
 -20  -2   6    8.80    2.50
  20  -2  -6    5.80    1.30
  20  -2  -6    4.10    2.00
 -20   2   6    7.10    2.20
  20   2  -6    7.30    2.00
  18  -2  -6  121.19    9.70
 -18  -2   6  119.19    9.50
  18  -2  -6  103.39    8.40
 -18  -2   6  126.89    9.60
  18   2  -6  118.69    9.20
 -18   2   6   94.79    9.20
  16  -2  -6   40.50    3.70
 -16  -2   6   43.20    4.90
  16  -2  -6   39.40    4.90
 -16  -2   6   46.20    5.00
  16   2  -6   46.80    4.20
 -16   2   6   42.20    4.90
 -14  -2   6   30.40    4.10
  14  -2  -6   31.90    3.40
 -14  -2   6   29.50    4.00
  14  -2  -6   37.70    4.40
 -14   2   6   30.80    4.00
  14   2  -6   38.30    3.90
  12  -2  -6   93.59    8.60
 -12  -2   6  104.69    8.70
  12  -2  -6  100.09    8.70
 -12  -2   6  103.89    8.70
  12  -2  -6  107.29    8.20
 -12   2   6  119.59    8.80
  12   2  -6  109.39    8.20
  10  -2  -6  191.38   14.90
  10  -2  -6  203.48   15.40
 -10  -2   6  209.48   15.50
 -10  -2   6  188.28   15.30
  10  -2  -6  202.08   15.50
 -10   2   6  216.18   15.30
  10   2  -6  206.58   14.80
  -8  -2   6  197.08   15.40
  -8  -2   6  195.98   15.40
   8  -2  -6  199.48   15.10
   8   2  -6  194.88   14.80
  -8   2   6  222.38   15.30
  -8   2   6  215.98   16.00
   6  -2  -6  422.36   31.00
  -6  -2   6  409.86   31.20
  -6  -2   6  436.86   31.30
   6   2  -6  424.86   30.60
   6   2  -6  437.76   30.60
  -6   2   6  405.36   31.60
  -6   2   6  471.65   31.10
   6   2  -6  448.76   31.30
   4  -2  -6  323.77   24.30
  -4  -2   6  348.57   24.00
  -4  -2   6  324.97   24.40
  -4   2   6  337.77   24.80
   4   2  -6  326.77   24.30
  -4   2   6  338.07   24.10
  -2  -2   6   80.39    7.20
   2  -2  -6   85.19    7.10
  -2  -2   6   92.79    7.00
  -2   2   6   91.79    6.90
   2   2  -6   83.69    7.20
  -2   2   6   74.79    7.40
   0  -2   6   24.00    3.10
   0  -2  -6   19.40    2.90
   0  -2   6   20.00    2.70
   0   2   6   22.80    2.60
   0   2   6   14.90    3.10
   0   2  -6   21.20    2.90
  -2  -2  -6   87.79    7.70
   2  -2   6  101.09    7.70
   2  -2   6   79.69    7.60
   2   2   6   84.39    7.10
   2   2   6  103.99    8.20
  -2   2  -6   99.69    7.70
  -4  -2  -6  116.39    9.30
   4  -2   6  108.39    9.00
   4  -2   6  107.79    9.20
   4   2   6  113.19    8.60
   4   2   6  120.39    9.80
  -4   2  -6  112.19    9.00
  -6  -2  -6   37.40    4.40
   6  -2   6   36.60    4.30
   6  -2   6   33.20    4.10
   6   2   6   41.10    5.00
  -6   2  -6   31.80    3.90
   6   2   6   31.90    3.10
  -8  -2  -6  271.37   20.50
   8  -2   6  270.47   20.30
   8   2   6  284.57   20.90
   8   2   6  279.87   19.60
  -8   2  -6  251.27   20.00
 -10  -2  -6   53.79    6.10
  10  -2   6   60.69    5.70
  10  -2   6   56.69    5.50
  10   2   6   53.09    6.50
 -10   2  -6   52.89    5.20
  10   2   6   52.49    4.50
 -12  -2  -6   60.29    6.30
  12  -2   6   49.40    6.10
  12  -2   6   50.19    5.50
  12   2   6   48.20    6.30
  12   2   6   49.20    4.30
 -12   2  -6   49.70    5.30
 -14  -2  -6   14.90    3.30
  14  -2   6   19.70    3.30
  14  -2   6   15.70    3.50
 -14   2  -6   24.30    3.50
  14   2   6   18.60    3.70
 -16  -2  -6   20.40    3.70
  16  -2   6   16.00    3.10
  16  -2   6   22.70    4.10
  16   2   6   16.70    3.90
 -16   2  -6   14.40    3.00
 -18  -2  -6    6.10    2.60
  18  -2   6    1.90    1.90
  18  -2   6    6.00    2.50
 -18   2  -6    3.40    2.20
  18   2   6    6.80    2.90
  20  -2   6    8.00    3.20
  20  -2   6   12.20    2.90
 -20  -2  -6    4.50    2.80
  20   2   6   15.30    4.00
 -20   2  -6    5.50    2.90
 -22  -2  -6   17.80    4.20
  22  -2   6   15.30    4.30
  22  -2   6   21.50    4.00
  22   2   6   13.20    4.10
 -24  -2  -6   14.40    4.10
  24  -2   6   22.10    5.20
 -24   2  -6   23.30    4.30
  24   2   6   29.60    5.50
  26  -2   6    6.50    3.20
 -26  -2  -6    0.60    2.90
 -26   2  -6    0.90    2.50
  26   2   6   10.10    3.50
  28  -2   6   12.20    4.50
 -28  -2  -6    3.10    3.40
 -28   2  -6    5.40    3.40
  28   2   6    8.50    3.70
 -30  -2  -6    2.30    3.30
  30  -2   6    0.20    2.80
 -30   2  -6    0.20    3.00
  30   2   6   -2.70    2.20
 -32  -2  -6    2.30    4.00
  32  -2   6    0.60    3.80
 -32   2  -6    5.30    3.60
  32   2   6   -0.20    3.30
 -34  -2  -6    2.80    4.30
  34  -2   6    2.50    4.50
 -34   2  -6   -2.60    3.70
  34   2   6   -3.70    2.40
  36  -2   6    1.60    4.60
 -36  -2  -6   -4.40    4.10
 -36   2  -6   -1.20    4.50
  36   2   6    2.80    4.50
  38  -2   6   -0.80    4.00
  45  -3  -6    6.10    4.40
  45   3  -6    4.60    5.00
 -45   3   6   19.50    7.40
  43  -3  -6    4.00    4.10
 -43   3   6   -0.90    5.00
  43   3  -6    0.60    4.30
  41  -3  -6    1.00    3.60
 -41  -3   6    3.20    3.90
 -41   3   6   -5.00    3.60
  41   3  -6    0.40    3.80
 -39  -3   6   -0.70    3.30
  39  -3  -6    0.90    2.70
 -39   3   6    1.30    4.20
  39   3  -6    3.60    3.80
 -37  -3   6    9.30    4.80
 -37  -3   6    8.70    3.70
  37  -3  -6    4.00    3.40
  37   3  -6    4.30    3.80
 -37   3   6   12.90    4.70
 -35  -3   6   18.10    4.60
  35  -3  -6   15.90    4.20
 -35  -3   6   14.80    5.10
  35   3  -6   17.40    4.70
 -35   3   6   13.20    5.60
  33  -3  -6    2.00    2.40
 -33  -3   6    6.40    4.30
 -33  -3   6    5.60    3.20
  33   3  -6    1.80    2.60
 -33   3   6    2.90    3.90
  31  -3  -6    8.80    3.60
 -31  -3   6   18.90    4.30
 -31  -3   6   18.10    4.70
 -31   3   6   23.00    5.20
  31   3  -6   23.60    4.60
 -29  -3   6   -0.30    2.20
 -29  -3   6    3.10    3.20
  29  -3  -6    2.10    2.20
 -29   3   6    1.70    3.00
  29   3  -6   -0.30    2.30
  27  -3  -6   20.90    4.40
 -27  -3   6   26.60    4.80
 -27  -3   6   29.20    5.20
 -27   3   6   29.50    5.50
  27   3  -6   28.80    4.80
  25  -3  -6   32.60    5.50
 -25  -3   6   52.89    6.50
 -25  -3   6   47.40    6.80
 -25   3   6   56.79    6.90
  25   3  -6   55.19    6.40
 -23  -3   6   20.60    4.00
 -23  -3   6   27.40    4.90
  23  -3  -6   18.90    3.80
  23  -3  -6   31.50    3.50
  23   3  -6   18.90    3.70
 -23   3   6   22.70    4.50
  21  -3  -6    7.70    1.90
 -21  -3   6    2.60    2.60
 -21  -3   6    5.70    2.30
  21  -3  -6    5.20    2.40
 -21   3   6    5.00    2.50
  21   3  -6    5.50    2.00
 -19  -3   6    4.90    2.50
 -19  -3   6    4.00    2.20
  19  -3  -6    6.40    2.20
  19  -3  -6    4.80    1.70
 -19   3   6    5.10    2.20
  19   3  -6    6.30    1.80
 -17  -3   6    3.70    2.10
  17  -3  -6   12.90    2.80
 -17  -3   6   11.00    2.50
  17  -3  -6   10.80    2.20
 -17   3   6   12.20    3.00
  17   3  -6    6.80    1.80
 -15  -3   6   79.29    7.60
  15  -3  -6   74.29    7.00
  15  -3  -6   79.09    6.80
 -15  -3   6   74.89    7.10
 -15   3   6   69.49    7.10
  15   3  -6   78.69    6.30
  15   3  -6   82.79    7.30
  13  -3  -6   12.70    2.80
  13  -3  -6   29.60    3.60
 -13  -3   6   30.30    4.30
 -13   3   6   23.70    3.60
  13   3  -6   21.50    2.40
  13   3  -6   24.00    3.70
 -11  -3   6   71.39    7.60
  11  -3  -6   75.19    6.60
 -11   3   6   71.29    6.60
  11   3  -6   69.79    6.70
  -9  -3   6   54.39    5.90
   9  -3  -6   53.09    5.10
   9  -3  -6   42.40    5.10
  -9   3   6   50.99    4.90
   9   3  -6   41.40    5.30
   7  -3  -6   75.59    6.90
  -7  -3   6   69.59    7.00
  -7   3   6   73.09    7.20
  -7   3   6   80.99    6.90
   7   3  -6   79.49    7.20
  -5  -3   6    8.90    2.50
   5  -3  -6   11.00    2.50
   5   3  -6    9.60    2.40
  -5   3   6    8.00    2.00
  -5   3   6   11.00    2.70
  -3  -3   6    4.20    2.10
   3  -3  -6    5.10    2.00
  -3   3   6    4.80    1.80
  -3   3   6    3.70    2.10
   3   3  -6    2.70    1.70
  -1  -3   6  129.09    9.70
   1  -3  -6  110.49    9.40
  -1   3   6   95.69    9.40
  -1   3   6  104.29    9.00
   1   3  -6  117.09    9.60
   1  -3   6   42.00    5.40
  -1  -3  -6   38.10    5.30
  -1   3  -6   45.00    5.40
   1   3   6   51.69    4.70
   1   3   6   51.99    5.90
   3  -3   6   11.60    2.20
   3  -3   6   11.70    2.70
  -3  -3  -6    7.60    2.60
  -3   3  -6   10.40    2.50
   3   3   6    5.30    2.30
   3   3   6    8.40    1.90
   5  -3   6   88.49    8.30
   5  -3   6   91.19    7.80
  -5  -3  -6  100.29    8.70
  -5   3  -6   84.79    8.10
   5   3   6  103.39    8.80
   5   3   6  101.89    7.90
   7  -3   6    9.60    2.60
   7  -3   6    9.70    2.30
  -7  -3  -6    9.40    2.70
   7   3   6   15.70    2.50
  -7   3  -6    9.80    2.50
   7   3   6   10.50    2.80
  -9  -3  -6   35.00    5.00
   9  -3   6   34.00    4.50
   9  -3   6   25.80    4.00
   9   3   6   31.90    4.00
   9   3   6   36.90    5.10
  -9   3  -6   32.40    4.40
  11  -3   6   16.30    3.10
 -11  -3  -6   17.40    3.60
  11  -3   6   17.80    3.50
  11   3   6   19.60    3.90
  11   3   6   18.90    2.90
 -11   3  -6   19.70    3.40
  13  -3   6   56.19    6.60
 -13  -3  -6   61.79    7.30
  13  -3   6   55.69    6.60
 -13   3  -6   59.09    6.60
  13   3   6   60.39    7.80
  13   3   6   56.89    7.20
  15  -3   6   12.60    3.20
 -15  -3  -6    4.90    2.90
  15  -3   6   18.10    3.40
 -15   3  -6   18.40    3.50
  15   3   6    8.60    3.00
  17  -3   6   11.40    3.20
  17  -3   6    1.50    1.70
 -17  -3  -6    9.20    3.30
 -17   3  -6   15.50    3.40
  17   3   6   10.60    3.20
  19  -3   6    0.20    2.20
 -19  -3  -6    3.40    2.50
  19  -3   6    2.70    2.10
 -19   3  -6    3.30    2.70
  19   3   6    2.20    2.60
  21  -3   6    2.60    2.40
  21  -3   6    1.20    2.20
 -21  -3  -6   -1.30    2.10
 -21   3  -6   -0.70    2.60
  21   3   6    1.60    2.60
 -23  -3  -6   -1.70    2.60
  23  -3   6    2.20    2.90
  23  -3   6    3.80    2.70
  23   3   6    5.90    2.80
  25  -3   6    2.30    2.30
  25  -3   6    2.10    3.20
 -25  -3  -6    0.20    3.20
  25   3   6   -0.40    2.60
  27  -3   6   -0.20    2.40
  27  -3   6    3.10    3.50
 -27  -3  -6    5.00    3.30
  27   3   6   -3.00    2.70
 -29  -3  -6    6.50    4.00
  29  -3   6   -0.10    3.60
  29   3   6    1.60    3.60
 -29   3  -6   -0.90    3.20
  31  -3   6   -1.20    3.80
 -31  -3  -6    1.40    3.80
 -31   3  -6   -1.90    3.60
  31   3   6    1.10    3.00
 -33  -3  -6    1.30    4.20
  33  -3   6    1.20    4.30
 -33   3  -6   -1.50    3.80
  33   3   6   -4.20    3.50
  35  -3   6   11.00    5.70
 -35  -3  -6    3.40    5.30
  35   3   6    0.80    4.60
 -35   3  -6    8.50    4.70
  40  -4  -6    2.70    3.60
 -40   4   6   10.20    5.60
 -38  -4   6   11.30    5.80
  38  -4  -6   13.00    4.10
 -38   4   6    7.00    5.20
  38   4  -6    6.30    3.80
  36  -4  -6   -1.30    2.80
 -36  -4   6    1.20    4.60
 -36   4   6   -0.90    3.90
  36   4  -6    1.80    3.30
  34  -4  -6   -7.50    2.30
 -34  -4   6    5.50    4.50
  34   4  -6    6.80    3.40
 -34   4   6    2.20    3.70
 -32  -4   6    5.10    4.60
  32  -4  -6    8.80    3.70
  32   4  -6   11.70    3.80
 -32   4   6    6.00    4.40
  30  -4  -6    3.80    3.10
 -30  -4   6   12.90    4.80
 -30   4   6    6.80    4.10
  30   4  -6    5.70    2.90
  28  -4  -6   30.60    5.10
 -28  -4   6   27.60    6.00
  28   4  -6   22.60    4.70
 -28   4   6   20.20    4.90
  26  -4  -6    1.70    2.30
 -26  -4   6   -4.00    2.90
  26   4  -6   -0.40    2.00
 -26   4   6    5.10    2.90
  24  -4  -6    1.60    2.10
 -24  -4   6    7.80    3.60
  24   4  -6    3.10    2.70
 -24   4   6    0.20    2.70
 -22  -4   6    4.90    3.40
  22  -4  -6    3.10    2.20
  22  -4  -6    0.60    1.40
 -22   4   6    3.40    2.60
  22   4  -6    4.30    2.50
 -20  -4   6   22.70    5.00
  20  -4  -6   20.20    3.70
  20  -4  -6   27.30    4.40
 -20   4   6   25.20    5.00
  20   4  -6   24.50    4.70
  18  -4  -6   42.70    5.20
 -18  -4   6   48.70    6.80
  18  -4  -6   40.20    5.30
  18   4  -6   33.60    5.50
 -18   4   6   45.80    6.00
  16  -4  -6    5.70    2.40
  16  -4  -6    6.10    2.30
 -16  -4   6    8.20    3.10
 -16   4   6    4.20    2.30
  16   4  -6   -0.10    1.80
  14  -4  -6    3.20    2.10
 -14  -4   6    2.60    2.50
  14  -4  -6    1.90    1.90
 -14   4   6   -0.50    2.10
  14   4  -6    2.00    2.20
  12  -4  -6   25.00    4.00
  12  -4  -6   27.90    4.50
 -12  -4   6   26.50    4.90
 -12   4   6   29.90    4.50
  12   4  -6   24.40    4.40
  10  -4  -6    3.40    2.60
  10  -4  -6    6.30    2.50
 -10  -4   6    3.50    2.60
  10   4  -6    6.80    2.70
 -10   4   6    3.30    2.00
   8  -4  -6   19.00    3.60
   8  -4  -6   13.30    3.30
  -8  -4   6   20.30    4.10
   8   4  -6   14.60    3.60
  -8   4   6   12.30    3.10
  -6  -4   6   11.90    3.50
   6  -4  -6   18.60    3.90
  -6   4   6   13.90    3.10
   6   4  -6   14.50    3.30
  -4  -4   6   50.29    6.90
   4  -4  -6   74.19    7.70
  -4   4   6   58.19    7.00
   4   4  -6   69.39    7.50
  -4   4   6   63.39    7.00
  -2  -4   6   15.40    3.40
   2  -4  -6   12.70    3.30
  -2   4   6    2.60    2.60
  -2   4   6    6.90    2.40
   2   4  -6    7.80    2.80
   0  -4  -6    8.20    2.90
   0  -4   6    9.00    2.90
   0   4   6    3.80    2.70
   0   4  -6    7.30    2.90
   0   4   6    6.00    2.40
  -2  -4  -6   22.30    4.30
   2  -4   6   13.50    3.60
   2   4   6   15.60    3.20
  -2   4  -6   17.40    3.70
   2   4   6   19.40    3.90
  -4  -4  -6   51.99    6.70
   4  -4   6   52.19    6.70
   4   4   6   55.59    6.80
   4   4   6   49.30    5.90
  -4   4  -6   52.79    6.40
   6  -4   6   31.20    4.70
  -6  -4  -6   26.70    4.90
   6   4   6   31.60    4.20
  -6   4  -6   15.70    3.70
   6   4   6   23.50    4.50
   8  -4   6   13.80    3.40
  -8  -4  -6   12.20    3.30
  -8   4  -6   12.00    3.30
   8   4   6    6.60    2.90
   8   4   6   10.90    2.70
 -10  -4  -6    2.30    2.50
  10  -4   6    0.30    2.10
 -10   4  -6    0.10    2.10
  10   4   6    0.30    1.50
  10   4   6    0.90    2.40
 -12  -4  -6    3.10    2.50
  12  -4   6    1.40    2.40
 -12   4  -6    1.40    2.50
  12   4   6    1.30    2.50
  12   4   6    1.70    1.90
 -14  -4  -6    1.60    2.50
  14  -4   6    0.00    2.20
 -14   4  -6   -0.30    2.60
  14   4   6   -0.90    2.70
 -16  -4  -6   18.80    4.60
  16  -4   6   19.10    4.00
  16   4   6   11.00    4.00
 -16   4  -6   18.70    4.20
  18  -4   6   40.40    5.90
 -18  -4  -6   39.70    6.40
  18   4   6   36.90    6.20
 -18   4  -6   30.70    5.40
  20  -4   6    2.70    2.80
 -20  -4  -6    2.80    2.90
 -20   4  -6    5.30    3.30
  20   4   6    3.50    3.40
 -22  -4  -6    0.80    3.40
  22  -4   6    0.60    2.70
 -22   4  -6    0.00    2.90
  22   4   6    6.90    3.70
  24  -4   6    2.50    2.80
 -24  -4  -6    1.80    3.50
  24   4   6   -3.30    2.80
 -26  -4  -6   -3.40    3.10
  26  -4   6    1.90    3.00
  26   4   6    6.80    4.00
  28  -4   6    2.10    3.30
 -28  -4  -6    4.00    4.40
  28   4   6    0.20    3.90
 -30  -4  -6    0.50    4.00
  30  -4   6    3.90    3.70
  30   4   6    4.00    4.70
 -33  -5   6    3.10    5.20
 -33   5   6   14.50    5.10
  33   5  -6   -3.00    3.70
 -31  -5   6   -2.80    4.10
 -31   5   6    1.20    3.20
  31   5  -6    1.70    3.50
 -29  -5   6   -1.30    4.00
 -29   5   6    1.80    3.10
  29   5  -6    2.60    3.50
 -27  -5   6    4.00    4.60
  27   5  -6    3.90    3.40
 -27   5   6    1.70    3.20
 -25  -5   6    6.40    4.30
  25   5  -6    7.00    3.50
 -25   5   6   -0.70    2.70
 -23  -5   6    1.00    3.70
  23   5  -6   -0.20    3.00
 -23   5   6   -1.60    2.60
 -21  -5   6    5.80    3.80
 -21   5   6    2.20    2.80
  21   5  -6   -1.50    2.60
  19  -5  -6    2.30    2.50
 -19  -5   6   -0.30    3.30
  19   5  -6   -0.70    2.40
 -19   5   6    2.70    2.70
 -17  -5   6    8.30    4.10
  17  -5  -6    1.50    2.50
 -17   5   6    0.20    2.40
  17   5  -6    0.50    2.60
 -15  -5   6   -2.40    2.80
  15  -5  -6    3.30    3.00
  15   5  -6    1.60    2.80
 -15   5   6    4.80    2.60
  13  -5  -6    0.10    2.70
 -13  -5   6    2.70    3.10
 -13   5   6   -1.40    2.20
  13   5  -6    5.40    3.30
  11  -5  -6    9.80    3.70
 -11  -5   6    4.10    3.50
  11   5  -6    0.70    2.40
 -11   5   6    6.20    3.00
   9  -5  -6   11.50    3.40
  -9  -5   6    8.40    3.60
   9   5  -6    2.60    2.70
  -9   5   6    3.90    2.70
   7  -5  -6    3.00    2.60
  -7  -5   6    8.50    3.50
  -7   5   6    5.80    3.00
   7   5  -6    0.70    2.50
   5  -5  -6    4.40    3.50
  -5  -5   6    3.10    2.70
  -5   5   6    3.10    2.40
   5   5  -6    4.90    2.80
   3  -5  -6   21.90    4.60
  -3  -5   6   13.60    4.00
  -3   5   6   17.20    3.90
   3   5  -6   17.80    4.30
  -1  -5   6    4.20    3.20
   1  -5  -6    8.00    3.50
  -1   5   6    4.60    2.60
   1   5  -6    1.00    2.40
   1  -5   6   -0.10    2.40
  -1  -5  -6    1.80    2.90
   1   5   6    1.70    2.40
  -1   5  -6    3.80    2.70
  -3  -5  -6    9.90    3.50
   3  -5   6    4.10    3.00
   3   5   6    4.90    2.30
  -3   5  -6    4.90    2.80
  -5  -5  -6    5.10    3.40
   5  -5   6    1.30    2.70
   5   5   6   -0.80    2.10
  -5   5  -6   -1.30    2.60
   7  -5   6    2.10    2.70
  -7  -5  -6    1.10    2.90
   7   5   6    2.80    2.10
  -7   5  -6    3.40    3.00
   9  -5   6   -2.90    2.40
  -9  -5  -6   -5.00    2.10
  -9   5  -6   -1.70    2.30
   9   5   6    0.00    2.40
  11  -5   6    2.90    3.00
 -11  -5  -6    8.40    3.70
 -11   5  -6   12.50    3.70
  11   5   6    4.80    2.80
  13  -5   6    5.40    3.00
 -13  -5  -6   -0.60    2.90
 -13   5  -6    2.20    2.90
 -15  -5  -6    1.90    3.10
  15  -5   6    3.90    3.00
 -15   5  -6    4.50    3.40
  17  -5   6    4.90    3.10
 -17  -5  -6   -1.20    3.20
 -17   5  -6    3.20    3.40
  19  -5   6    8.00    3.50
 -19  -5  -6    1.20    3.80
 -19   5  -6    2.90    3.80
 -21  -5  -6    0.60    3.70
  21  -5   6    1.90    3.00
 -21   5  -6    1.90    3.50
  23  -5   6    3.10    3.90
 -23  -5  -6    3.50    4.20
 -23   5  -6    1.20    3.50
 -24  -6   6    1.50    4.60
  24   6  -6    0.00    3.30
 -24   6   6   -0.50    3.20
 -22  -6   6    3.20    4.60
  22   6  -6   -3.60    3.50
 -22   6   6   -2.30    3.60
 -20  -6   6    1.90    4.50
  20   6  -6   -1.00    3.30
 -20   6   6    1.00    4.40
 -18  -6   6    3.10    4.60
  18  -6  -6    3.30    5.10
 -18   6   6    5.40    4.10
  18   6  -6   -3.00    3.20
 -16  -6   6    0.20    4.00
  16  -6  -6   -0.70    3.20
 -16   6   6    3.30    3.20
  16   6  -6    2.10    3.10
 -14  -6   6    5.00    4.10
  14  -6  -6    0.90    3.50
 -14   6   6    4.10    3.60
  14   6  -6    7.60    3.50
 -12  -6   6    0.40    3.20
  12  -6  -6   -2.30    3.00
 -12   6   6    7.70    3.60
  12   6  -6    3.90    3.30
  10  -6  -6    5.80    4.00
 -10  -6   6   -0.20    3.50
 -10   6   6    1.30    2.70
  10   6  -6    0.30    3.30
  -8  -6   6    2.30    3.70
   8  -6  -6    8.00    4.40
   8   6  -6    2.70    3.30
  -8   6   6   -0.60    2.60
  -6  -6   6   -1.70    3.10
   6  -6  -6    0.40    3.40
  -6   6   6   -1.10    2.50
   6   6  -6   -0.70    2.70
   4  -6  -6    2.40    3.50
  -4  -6   6    2.10    3.50
  -4   6   6   -3.00    2.30
   4   6  -6   -1.20    2.40
  -2  -6   6   -0.70    2.70
   2  -6  -6   -0.20    2.90
   2   6  -6   -4.40    2.10
  -2   6   6    4.40    3.40
   0  -6  -6   -7.00    3.00
   0  -6   6   -0.10    2.80
   0   6  -6    3.90    3.20
   0   6   6    1.90    2.90
  -2  -6  -6    0.70    3.50
   2  -6   6    2.90    3.30
  -2   6  -6   -0.20    2.80
   2   6   6   -0.10    2.30
   4  -6   6   -0.40    2.90
  -4  -6  -6   -2.40    3.00
  -4   6  -6   -4.00    2.90
   4   6   6   -0.70    2.50
  -6  -6  -6    3.20    3.50
   6  -6   6    5.40    3.60
  -6   6  -6    3.60    3.20
   6   6   6    5.20    3.00
   8  -6   6    0.40    2.80
  -8  -6  -6   10.40    4.20
   8   6   6   -2.50    3.00
  -8   6  -6    3.00    3.50
 -10  -6  -6   -0.20    3.50
  10  -6   6    2.20    3.70
 -10   6  -6    4.90    4.00
  12  -6   6   -0.40    3.20
 -12  -6  -6    0.50    3.80
 -12   6  -6   -1.90    3.60
  14  -6   6    3.00    3.40
 -14  -6  -6    0.80    3.70
 -14   6  -6   -4.90    2.90
  50   0  -7    1.60    4.30
  48   0  -7    3.90    4.50
  46   0  -7   -0.40    3.40
 -46   0   7   -0.60    3.70
 -44   0   7    1.90    3.50
  44   0  -7   10.70    4.40
 -42   0   7   15.00    4.70
  42   0  -7   -1.30    2.70
 -40   0   7   -2.40    2.80
  40   0  -7   -0.90    2.70
 -38   0   7   -3.00    2.80
  38   0  -7   -2.60    1.90
  36   0  -7   32.20    5.80
 -36   0   7   41.00    6.40
 -34   0   7    1.90    2.20
  34   0  -7   -0.10    2.00
 -32   0   7    7.70    3.10
  32   0  -7    5.20    2.90
 -30   0   7    7.70    2.90
  30   0  -7    7.00    2.90
  28   0  -7   15.60    3.40
 -28   0   7    9.70    2.90
 -26   0   7   -1.60    1.20
 -26   0   7    0.10    1.90
  26   0  -7   -1.10    1.40
 -24   0   7   22.20    2.50
 -24   0   7   24.90    4.00
  24   0  -7   24.70    3.90
  22   0  -7   27.10    3.90
 -22   0   7   33.40    4.30
 -22   0   7   24.10    2.50
 -20   0   7  676.23   48.30
  20   0  -7  670.53   48.40
  18   0  -7  495.65   33.60
 -18   0   7  428.96   33.40
  16   0  -7    1.50    1.30
 -16   0   7   -1.90    0.90
 -14   0   7   49.99    4.80
  14   0  -7   49.00    4.70
  14   0  -7   50.69    4.90
  12   0  -7    0.10    1.00
  12   0  -7    0.40    1.10
 -12   0   7   -1.00    0.80
 -12   0   7   -0.90    0.50
 -10   0   7  312.97   23.90
 -10   0   7  338.97   23.20
 -10   0   7  335.07   24.50
  -8   0   7  251.97   17.70
  -8   0   7  236.48   17.20
  -8   0   7  238.28   18.20
  -6   0   7    1.30    0.90
  -6   0   7    1.70    0.70
  -6   0   7    1.50    1.40
  -4   0   7    1.50    1.30
  -4   0   7   -0.10    0.60
  -4   0   7    0.10    0.40
  -2   0   7  656.43   45.00
   2   0  -7  654.63   45.10
  -2   0   7  606.04   45.80
   0   0   7   36.40    3.20
   0   0  -7   45.60    3.70
   0   0   7   38.10    4.60
  -2   0  -7  724.13   52.59
   2   0   7  711.93   53.29
   2   0   7  791.72   52.19
   4   0   7  387.86   26.00
   4   0   7  338.67   27.20
  -4   0  -7  371.86   26.70
   6   0   7   87.09    8.40
  -6   0  -7  110.49    8.20
   8   0   7   34.60    4.80
  -8   0  -7   34.70    4.10
 -10   0  -7  271.37   20.00
  10   0   7  265.47   20.80
 -12   0  -7   45.50    5.00
  12   0   7   45.80    5.90
 -14   0  -7    9.40    2.40
  14   0   7    5.40    2.30
  16   0   7    1.00    2.20
 -16   0  -7    0.40    1.60
 -18   0  -7   88.69    8.10
  18   0   7   81.09    9.50
  20   0   7   33.90    5.70
 -20   0  -7   31.60    4.80
  22   0   7   17.80    4.60
 -22   0  -7   20.50    3.90
  24   0   7   91.89   11.40
 -24   0  -7  102.29    9.80
  26   0   7   -0.90    2.30
 -26   0  -7    3.70    3.30
 -28   0  -7    6.70    3.30
  28   0   7    8.00    3.20
  30   0   7   -2.40    2.30
 -30   0  -7    0.60    3.40
  32   0   7    0.40    2.90
 -32   0  -7    0.60    3.90
  34   0   7    0.40    3.60
 -34   0  -7   -5.00    3.70
  36   0   7   -3.30    3.60
 -36   0  -7    6.80    5.40
 -38   0  -7    6.40    6.10
  38   0   7    0.80    4.10
  49  -1  -7    6.10    4.60
  49   1  -7    3.90    4.20
  47  -1  -7    2.40    3.40
  47   1  -7    0.60    3.30
 -47   1   7    2.80    4.80
 -45  -1   7   -0.90    3.70
  45  -1  -7    1.20    3.40
  45   1  -7    2.10    4.10
 -45   1   7   -2.60    3.70
 -43  -1   7    5.80    3.80
  43  -1  -7    1.80    3.00
  43   1  -7    3.50    3.80
 -43   1   7    2.20    3.50
  41  -1  -7    9.20    3.90
 -41  -1   7   -0.70    2.70
 -41   1   7   -0.10    3.30
  41   1  -7    1.90    3.20
 -39  -1   7    6.10    3.80
  39  -1  -7    8.50    3.70
 -39   1   7    9.60    4.40
  39   1  -7   14.80    4.70
 -37  -1   7    3.30    2.80
  37  -1  -7    5.80    3.00
  37   1  -7   -0.70    2.30
 -37   1   7   -1.90    2.80
  35  -1  -7   13.60    3.70
 -35  -1   7   19.10    4.20
  35   1  -7   11.80    3.70
 -35   1   7   15.50    4.20
  33  -1  -7   17.60    4.20
 -33  -1   7   21.00    4.00
 -33   1   7   23.50    4.70
  33   1  -7   11.00    3.40
  31  -1  -7   45.30    6.70
 -31  -1   7   32.90    5.60
 -31   1   7   69.99    8.00
  31   1  -7   68.19    7.60
 -29  -1   7    5.30    2.20
  29  -1  -7    4.10    2.50
 -29  -1   7    8.40    2.70
 -29   1   7   16.20    3.70
  29   1  -7    7.40    2.80
 -27  -1   7   28.00    4.40
 -27  -1   7   24.50    3.70
  27  -1  -7   31.10    4.80
 -27   1   7   38.60    5.40
  27   1  -7   31.70    4.70
  25  -1  -7   16.80    3.50
 -25  -1   7   24.10    3.30
 -25  -1   7   15.80    3.30
 -25   1   7   28.00    4.20
  25   1  -7   18.20    3.50
 -23  -1   7   78.09    6.60
 -23  -1   7   77.89    7.10
  23  -1  -7   82.09    7.40
 -23   1   7   79.09    7.20
  23   1  -7   68.79    7.00
  21  -1  -7    3.40    1.70
 -21  -1   7    1.70    1.50
 -21  -1   7    1.70    1.20
  21   1  -7    4.20    1.80
 -21   1   7    2.30    1.50
 -19  -1   7  120.49   10.10
 -19  -1   7  137.09   10.80
  19  -1  -7  141.49   11.00
 -19   1   7  145.39   11.00
  19   1  -7  131.19   10.70
 -17  -1   7    1.00    1.10
  17  -1  -7   -0.80    1.20
 -17  -1   7    1.50    1.40
  17   1  -7    0.10    1.00
 -17   1   7    4.40    1.60
  15  -1  -7  111.59    9.60
 -15  -1   7  125.89    9.60
 -15  -1   7  122.79    9.10
  15   1  -7  113.69    9.50
 -15   1   7  117.19    9.50
 -13  -1   7   78.49    6.60
  13  -1  -7   96.39    7.40
 -13  -1   7   84.69    7.00
  13  -1  -7   88.29    7.30
  13  -1  -7   79.89    6.10
 -13   1   7   77.89    7.00
  13   1  -7   92.69    7.10
 -11  -1   7  541.45   37.90
  11  -1  -7  505.95   37.10
  11  -1  -7  538.65   38.10
  11   1  -7  540.05   37.70
 -11   1   7  515.15   37.70
  11   1  -7  540.85   37.70
  -9  -1   7  324.87   24.20
   9  -1  -7  326.07   23.90
  -9  -1   7  325.17   24.40
  -9  -1   7  337.17   24.80
  -9   1   7  347.37   24.40
  -9   1   7  378.36   25.20
   7  -1  -7  194.88   13.40
  -7  -1   7  147.59   13.80
  -7  -1   7  191.18   13.60
  -7  -1   7  181.98   13.70
  -7   1   7  189.58   14.40
  -7   1   7  194.38   13.60
  -5  -1   7  293.77   20.60
  -5  -1   7  246.18   20.80
  -5  -1   7  290.67   20.70
   5  -1  -7  281.27   20.40
  -5   1   7  299.67   21.30
  -5   1   7  295.97   20.50
  -3  -1   7  462.15   32.20
  -3  -1   7  457.15   32.30
  -3  -1   7  463.85   32.60
   3  -1  -7  437.86   32.10
  -3   1   7  435.86   32.80
  -1  -1   7   97.99    7.80
   1  -1  -7  102.19    7.50
  -1  -1   7   87.89    7.40
  -1   1   7   91.39    7.00
  -1   1   7   82.99    7.90
   1  -1   7   97.49    7.90
  -1  -1  -7   99.89    8.00
   1  -1   7  100.69    8.40
   1   1   7   99.39    8.60
   1   1   7   89.89    7.40
  -1   1  -7  112.79    7.70
   3  -1   7   14.70    2.20
   3  -1   7    8.30    2.20
  -3  -1  -7   14.50    2.30
   3   1   7   12.40    2.60
  -3   1  -7   12.60    1.80
   3   1   7    8.90    1.30
  -5  -1  -7   39.50    4.20
   5  -1   7   40.40    4.60
   5  -1   7   34.70    4.00
   5   1   7   37.00    4.70
   5   1   7   30.50    2.70
  -5   1  -7   35.50    3.20
  -7  -1  -7  626.64   43.50
   7  -1   7  612.24   43.80
   7  -1   7  586.64   43.20
  -7   1  -7  592.84   42.60
   7   1   7  614.44   44.00
  -9  -1  -7  369.66   28.60
   9  -1   7  354.76   28.30
   9  -1   7  380.26   29.00
   9   1   7  390.66   29.10
  -9   1  -7  442.86   27.90
  11  -1   7   57.79    6.40
  11  -1   7   47.20    5.60
 -11  -1  -7   52.39    5.90
  11   1   7   52.49    6.50
 -11   1  -7   57.39    4.80
  13  -1   7   78.69    7.30
 -13  -1  -7   79.29    7.60
  13  -1   7   80.99    7.90
 -13   1  -7   83.19    6.60
  13   1   7   80.09    9.00
 -13   1  -7   86.29    7.30
 -15  -1  -7   62.09    6.60
  15  -1   7   64.49    7.20
  15   1   7   66.09    7.50
 -15   1  -7   56.59    5.60
 -15   1  -7   44.30    4.70
  17  -1   7    0.10    2.10
 -17  -1  -7    1.60    2.00
 -17   1  -7    5.20    2.10
  17   1   7    0.80    2.10
 -19  -1  -7   27.70    4.80
  19  -1   7   32.30    5.50
  19   1   7   26.20    4.90
 -19   1  -7   29.90    4.50
  21  -1   7   34.50    6.10
 -21  -1  -7   36.20    5.70
  21   1   7   40.50    6.30
 -21   1  -7   38.10    5.30
 -23  -1  -7   14.00    3.90
  23  -1   7   12.90    4.40
  23   1   7   12.80    4.20
 -23   1  -7   20.00    3.80
  25  -1   7   16.80    5.00
 -25  -1  -7   22.30    4.80
 -25   1  -7   16.00    3.80
  25   1   7   23.70    5.30
 -27  -1  -7   22.40    5.10
  27  -1   7   25.30    6.00
  27   1   7   23.10    5.30
 -27   1  -7   26.80    5.20
 -29  -1  -7   -3.10    3.00
  29  -1   7   -1.70    3.20
 -29   1  -7    1.20    3.20
  29   1   7   -0.20    2.60
 -31  -1  -7   15.70    5.10
  31  -1   7    8.60    4.50
 -31   1  -7    9.60    4.20
  31   1   7    5.40    3.70
 -33  -1  -7    1.40    4.10
  33  -1   7   10.40    5.20
 -33   1  -7    3.90    4.10
  33   1   7    6.30    4.00
 -35  -1  -7    5.00    4.80
  35  -1   7   -2.40    3.70
  35   1   7   -2.00    2.70
 -35   1  -7    3.30    4.40
 -37  -1  -7    5.10    5.00
  37  -1   7    0.60    4.60
  37   1   7    9.00    5.10
 -37   1  -7    7.80    5.30
  48  -2  -7   -0.10    3.70
  48   2  -7   -2.20    4.30
 -48   2   7   -0.10    5.90
  46  -2  -7    0.80    3.30
  46   2  -7    1.80    4.10
 -46   2   7    4.00    5.00
 -44  -2   7   -2.30    3.30
  44  -2  -7    1.50    3.10
  44   2  -7   -0.50    3.70
 -44   2   7    7.00    5.00
 -42  -2   7    2.70    3.40
  42  -2  -7    2.60    3.50
  42   2  -7    0.60    3.70
 -42   2   7    4.70    4.60
 -40  -2   7    2.20    2.90
  40  -2  -7    1.10    2.90
  40   2  -7   -0.10    3.10
 -40   2   7   -0.10    4.00
  38  -2  -7   -1.30    2.40
 -38  -2   7    0.90    2.60
 -38   2   7   -1.20    3.10
  38   2  -7    3.60    3.20
  36  -2  -7    8.90    3.60
 -36  -2   7    6.10    3.50
  36   2  -7   19.00    4.50
 -36   2   7   16.90    5.10
 -34  -2   7   35.90    5.90
  34  -2  -7   31.20    5.80
  34   2  -7   36.10    6.00
 -34   2   7   52.79    7.30
 -32  -2   7   81.89    8.20
  32  -2  -7   62.29    8.00
 -32  -2   7   63.09    7.70
  32   2  -7   49.10    7.30
 -32   2   7   68.89    8.30
 -30  -2   7   19.00    4.20
  30  -2  -7   22.80    4.40
 -30  -2   7   25.00    4.40
  30   2  -7   31.30    5.00
 -30   2   7   22.10    4.50
  28  -2  -7   20.30    4.20
 -28  -2   7   16.60    3.80
 -28   2   7   20.40    4.40
  28   2  -7   20.40    3.80
  26  -2  -7   16.10    3.50
 -26  -2   7   13.40    3.10
  26   2  -7   21.00    3.70
 -26   2   7   15.40    3.70
 -24  -2   7   22.60    4.10
 -24  -2   7   31.80    4.50
  24  -2  -7   29.50    4.50
  24   2  -7   32.30    4.50
 -24   2   7   44.60    5.40
 -22  -2   7    1.00    1.80
 -22  -2   7    1.60    1.40
  22  -2  -7   -0.40    1.60
  22  -2  -7   -0.10    0.80
 -22   2   7    0.90    1.60
  22   2  -7   -1.20    1.30
  20  -2  -7   28.30    4.10
  20  -2  -7   23.40    2.50
 -20  -2   7   15.70    3.10
 -20  -2   7   31.20    3.90
  20   2  -7   22.20    3.40
 -20   2   7   19.00    3.60
 -18  -2   7   47.80    5.00
  18  -2  -7   40.80    5.10
 -18  -2   7   46.20    5.30
  18  -2  -7   33.60    3.50
 -18   2   7   46.00    5.10
  18   2  -7   44.60    4.30
  16  -2  -7  100.19    7.90
  16  -2  -7   80.29    6.70
 -16  -2   7   80.19    7.50
 -16  -2   7   85.59    7.40
 -16   2   7   90.19    7.60
  16   2  -7   86.29    7.20
  14  -2  -7   82.29    6.80
 -14  -2   7   81.19    6.80
  14  -2  -7   85.79    6.90
 -14  -2   7   68.29    6.60
  14  -2  -7   73.79    6.00
 -14   2   7   63.19    6.40
  14   2  -7   71.79    6.30
 -12  -2   7   23.60    3.50
  12  -2  -7   30.30    4.00
  12  -2  -7   21.70    2.80
  12  -2  -7   27.10    3.70
 -12  -2   7   28.00    3.60
 -12   2   7   30.10    3.70
  12   2  -7   30.10    3.20
 -10  -2   7  150.88   11.90
 -10  -2   7  146.29   12.00
  10  -2  -7  144.59   11.50
 -10   2   7  164.58   11.90
 -10   2   7  152.78   12.50
  10   2  -7  156.18   11.50
  -8  -2   7   19.10    2.90
   8  -2  -7   18.50    2.60
  -8  -2   7   15.90    2.80
   8   2  -7   16.20    2.20
   8   2  -7   14.40    2.10
  -8   2   7   17.20    3.20
  -8   2   7   18.70    2.60
  -6  -2   7  169.98   14.40
   6  -2  -7  191.68   14.40
  -6  -2   7  179.98   14.50
  -6  -2   7  190.88   14.30
  -6   2   7  201.98   15.20
  -6   2   7  209.08   14.40
  -4  -2   7  126.29   10.30
   4  -2  -7  129.79   10.40
  -4  -2   7  144.19   10.80
   4   2  -7  133.39   10.60
  -4   2   7  126.89   10.10
  -4   2   7  148.79   11.30
  -2  -2   7   49.90    4.50
  -2  -2   7   46.50    4.90
   2  -2  -7   39.60    4.60
  -2   2   7   32.70    4.80
   2   2  -7   44.30    4.40
  -2   2   7   40.20    3.80
   0  -2   7  273.57   19.40
   0  -2   7  237.78   19.40
   0  -2  -7  259.97   19.50
   0   2  -7  257.07   19.30
   0   2   7  276.97   20.10
   2  -2   7   21.80    3.20
   2  -2   7   19.00    2.90
  -2  -2  -7   16.30    2.80
   2   2   7   16.80    2.20
   2   2   7   16.30    3.20
  -2   2  -7   15.40    2.70
  -4  -2  -7  253.57   19.80
   4  -2   7  263.97   19.80
   4  -2   7  251.37   19.90
   4   2   7  263.77   20.40
   4   2   7  278.67   19.20
  -4   2  -7  272.97   19.60
   6  -2   7  181.48   13.30
   6  -2   7  138.89   12.90
  -6  -2  -7  165.48   13.20
   6   2   7  178.88   12.40
  -6   2  -7  168.18   12.90
   6   2   7  166.68   13.70
   8  -2   7   58.79    6.20
   8  -2   7   67.09    6.20
  -8  -2  -7   72.89    6.60
  -8   2  -7   67.59    5.90
   8   2   7   65.19    5.30
   8   2   7   62.19    7.20
  10  -2   7  128.89   10.90
 -10  -2  -7  135.19   11.00
  10  -2   7  120.69   10.60
  10   2   7  130.89    9.60
 -10   2  -7  126.39   10.30
  10   2   7  131.29   11.20
 -12  -2  -7  124.89   10.30
  12  -2   7  116.99   10.10
  12  -2   7  117.59    9.80
  12   2   7  113.29   10.40
 -12   2  -7  106.49    9.30
  14  -2   7    1.90    1.90
  14  -2   7    2.30    2.00
 -14  -2  -7    4.20    2.10
 -14   2  -7    1.50    1.90
  14   2   7    5.30    2.40
  16  -2   7    6.20    2.60
 -16  -2  -7    8.20    2.90
  16  -2   7    4.80    2.20
  16   2   7    5.80    2.70
 -16   2  -7    5.40    2.40
 -18  -2  -7    1.70    2.30
  18  -2   7   -0.40    1.60
  18  -2   7    0.60    2.20
  18   2   7    0.90    2.20
 -18   2  -7    3.40    2.70
  20  -2   7    4.50    2.70
 -20  -2  -7    2.40    2.60
  20  -2   7    8.00    2.60
  20   2   7    8.30    3.30
 -22  -2  -7   11.40    3.70
  22  -2   7    3.40    2.50
  22   2   7    3.00    3.30
 -22   2  -7    5.60    2.60
 -24  -2  -7    6.50    3.60
  24  -2   7    4.50    3.40
 -24   2  -7    4.50    2.80
  24   2   7    1.70    3.10
  26  -2   7   -0.70    2.80
 -26  -2  -7    3.20    3.40
  26   2   7    0.50    2.40
 -26   2  -7    3.30    2.90
 -28  -2  -7   14.50    4.50
  28  -2   7    9.90    4.40
  28   2   7    3.40    3.00
 -28   2  -7    9.40    3.80
  30  -2   7    2.20    4.10
 -30  -2  -7    9.70    4.00
  30   2   7    6.70    3.80
 -30   2  -7    1.80    3.40
  32  -2   7    4.00    3.90
 -32  -2  -7    6.70    4.30
 -32   2  -7    5.50    3.70
  32   2   7   -0.80    3.50
 -34  -2  -7   -1.20    4.20
  34  -2   7    8.10    5.30
  34   2   7    4.00    3.60
 -34   2  -7   -0.40    3.90
 -36  -2  -7    2.80    4.90
  36  -2   7    5.10    5.20
  36   2   7    3.30    4.00
 -36   2  -7    6.50    5.20
  45  -3  -7    2.70    3.80
 -45   3   7    4.10    6.30
  45   3  -7    0.10    4.70
  43  -3  -7    1.80   10.20
 -43  -3   7    5.20    4.70
 -43   3   7   -5.00    5.00
  43   3  -7    5.90    4.20
  41  -3  -7    6.50    4.10
 -41  -3   7   -1.20    4.00
 -41   3   7   10.10    5.20
  41   3  -7    1.60    3.60
  39  -3  -7    6.10    4.00
 -39  -3   7    2.30    3.50
  39   3  -7   -0.10    3.10
 -39   3   7    6.80    4.60
  37  -3  -7   -2.40    2.80
 -37  -3   7    4.20    3.10
  37   3  -7    8.00    3.80
 -37   3   7    8.50    4.70
 -35  -3   7    6.90    4.30
 -35  -3   7   12.40    4.00
  35  -3  -7    8.10    3.70
 -35   3   7    5.30    3.80
  35   3  -7   11.70    4.00
 -33  -3   7    2.00    4.10
  33  -3  -7    0.10    2.20
 -33  -3   7    3.40    2.90
 -33   3   7    8.00    4.00
  33   3  -7    0.50    2.60
 -31  -3   7   52.39    7.30
 -31  -3   7   47.30    6.70
  31  -3  -7   31.10    5.80
  31   3  -7   49.20    6.70
 -31   3   7   35.10    6.40
 -29  -3   7   25.90    5.20
  29  -3  -7   35.30    5.50
 -29  -3   7   37.30    6.10
  29   3  -7   29.90    5.20
 -29   3   7   37.90    6.00
  27  -3  -7   16.90    4.00
 -27  -3   7   20.80    4.30
 -27  -3   7   25.80    4.90
 -27   3   7   15.40    4.20
  27   3  -7   19.30    4.00
  25  -3  -7  148.79   13.50
 -25  -3   7  158.78   13.70
 -25  -3   7  161.18   13.50
 -25   3   7  149.29   13.60
  25   3  -7  171.58   13.20
  23  -3  -7  118.79   11.50
 -23  -3   7  134.89   11.80
 -23  -3   7  127.89   12.00
 -23   3   7  149.59   12.20
  23   3  -7  149.19   11.40
  21  -3  -7   57.59    5.40
  21  -3  -7   68.69    7.20
 -21  -3   7   55.19    6.80
 -21  -3   7   64.39    7.20
  21   3  -7   63.49    6.00
 -21   3   7   55.59    6.90
  19  -3  -7   20.10    3.00
 -19  -3   7   20.40    3.80
  19  -3  -7   25.00    4.00
 -19  -3   7   29.20    4.70
 -19   3   7   29.40    4.20
  19   3  -7   18.70    3.10
 -17  -3   7   28.10    4.40
 -17  -3   7   37.30    5.10
  17  -3  -7   30.80    3.80
  17  -3  -7   34.10    4.40
 -17   3   7   27.90    4.40
  17   3  -7   29.60    3.60
 -15  -3   7   42.10    5.40
  15  -3  -7   45.80    5.40
 -15  -3   7   42.30    5.50
  15  -3  -7   38.30    4.70
 -15   3   7   51.59    5.70
  15   3  -7   41.50    4.00
  13  -3  -7   17.80    2.80
  13  -3  -7   13.70    2.80
 -13  -3   7   16.60    3.40
  13   3  -7   13.00    2.80
 -13   3   7   11.20    2.70
  11  -3  -7   20.10    3.10
  11  -3  -7   16.50    2.80
 -11  -3   7    9.50    2.80
  11  -3  -7   11.50    2.60
  11   3  -7   18.70    3.30
 -11   3   7   16.60    3.00
   9  -3  -7   12.80    2.90
   9  -3  -7   17.00    2.90
   9  -3  -7   14.60    2.90
  -9  -3   7   18.60    3.40
   9   3  -7   13.70    2.90
  -9   3   7   17.70    3.00
   7  -3  -7   27.30    3.90
  -7  -3   7   18.50    3.70
  -7   3   7   28.20    4.40
  -7   3   7   27.30    3.60
   7   3  -7   27.70    4.00
  -5  -3   7   -1.10    1.60
   5  -3  -7    2.30    1.70
  -5   3   7    2.50    1.40
   5   3  -7    3.00    2.00
  -5   3   7    6.30    2.30
   3  -3  -7   25.70    3.80
  -3  -3   7   26.60    4.00
   3   3  -7   27.00    3.80
  -3   3   7   19.20    3.00
  -3   3   7   18.10    3.70
   1  -3  -7   98.89    9.40
  -1  -3   7  104.89    9.60
  -1   3   7  113.29    9.00
   1   3  -7  112.49    9.50
  -1   3   7  122.39   10.10
  -1  -3  -7   84.49    8.40
   1  -3   7   97.79    8.60
   1   3   7  115.19    9.10
  -1   3  -7   77.09    8.10
   1   3   7  102.89    8.10
  -3  -3  -7   70.29    7.50
   3  -3   7   58.39    7.00
   3  -3   7   75.09    6.90
  -3   3  -7   68.99    6.50
   3   3   7   66.09    6.10
   3   3   7   77.29    7.30
  -5  -3  -7    2.50    1.90
   5  -3   7    4.50    1.80
   5  -3   7    6.90    2.40
  -5   3  -7    3.40    1.90
   5   3   7    4.30    1.50
   5   3   7    3.20    2.10
  -7  -3  -7   30.80    4.40
   7  -3   7   25.20    3.70
   7  -3   7   21.20    3.70
   7   3   7   24.40    4.20
   7   3   7   19.00    3.00
  -7   3  -7   21.30    3.50
  -9  -3  -7    6.50    2.50
   9  -3   7    9.80    2.70
   9  -3   7   10.20    2.60
   9   3   7   11.20    3.30
   9   3   7   15.30    2.40
  -9   3  -7    9.60    2.50
  11  -3   7   12.50    3.00
  11  -3   7    9.50    2.70
 -11  -3  -7   14.80    3.40
  11   3   7    9.20    3.20
 -11   3  -7   11.90    3.00
  13  -3   7   11.70    3.00
 -13  -3  -7    6.90    2.90
  13  -3   7   10.10    2.90
 -13   3  -7   11.20    2.70
  13   3   7   13.50    3.60
  15  -3   7   22.80    4.20
  15  -3   7   35.20    5.00
 -15  -3  -7   28.60    5.00
 -15   3  -7   33.60    4.80
  15   3   7   27.30    5.30
 -17  -3  -7    3.40    2.80
  17  -3   7    6.60    2.70
  17  -3   7    8.10    2.70
  17   3   7    9.40    3.20
 -17   3  -7   13.40    3.40
  19  -3   7    1.40    2.40
 -19  -3  -7   -0.70    2.60
  19  -3   7    1.80    2.30
  19   3   7    0.60    2.50
 -19   3  -7    1.70    2.70
  21  -3   7    2.70    2.80
  21  -3   7   -2.30    2.30
 -21  -3  -7   -0.60    2.80
  21   3   7    1.60    2.50
 -23  -3  -7   12.70    4.20
  23  -3   7   11.00    3.50
  23  -3   7    5.60    3.60
  23   3   7    7.50    3.60
 -25  -3  -7   -0.30    2.90
  25  -3   7    0.30    2.80
  25  -3   7    4.60    2.90
  25   3   7    0.10    2.50
 -27  -3  -7   -0.20    3.40
  27  -3   7   -2.00    2.50
  27  -3   7   -0.20    3.40
  27   3   7   -1.10    2.60
 -27   3  -7   -2.30    2.80
  29  -3   7   -3.10    3.60
 -29  -3  -7    0.10    3.90
  29   3   7   -0.50    3.40
 -29   3  -7    5.70    3.60
  31  -3   7    1.00    4.20
 -31  -3  -7   -2.40    3.90
 -31   3  -7   -1.50    3.40
  31   3   7   -2.40    3.30
 -33  -3  -7    2.30    4.40
  33  -3   7   -2.10    4.30
  33   3   7   -2.20    3.40
 -33   3  -7    1.50    4.20
  40  -4  -7   -1.40    3.40
  40   4  -7   -4.70    3.70
 -40   4   7    0.10    5.30
  38  -4  -7    4.60    4.00
 -38   4   7    8.70    4.80
  38   4  -7   -2.40    3.40
  36  -4  -7    0.70    3.10
 -36  -4   7    5.30    4.70
  36   4  -7    2.60    3.80
 -36   4   7   -4.40    3.70
  34  -4  -7    4.10    3.40
 -34  -4   7    3.10    4.50
  34   4  -7   -3.50    3.00
 -34   4   7   -1.00    3.60
 -32  -4   7    4.20    4.20
  32  -4  -7   -3.10    1.80
 -32   4   7   -4.50    2.90
  32   4  -7   -2.40    2.80
 -30  -4   7   10.70    3.70
  30  -4  -7   -0.50    2.40
 -30   4   7    2.70    3.20
  30   4  -7    3.50    3.00
 -28  -4   7    0.20    3.70
  28  -4  -7    4.00    2.80
  28   4  -7    2.50    2.40
 -28   4   7   -4.40    2.70
 -26  -4   7    6.60    3.90
  26  -4  -7   -0.10    2.30
  26   4  -7    3.90    2.80
 -26   4   7   -3.70    2.20
  24  -4  -7    5.90    2.70
 -24  -4   7   14.30    4.60
  24   4  -7   10.80    3.30
 -24   4   7    4.20    2.90
  22  -4  -7    5.70    2.60
 -22  -4   7    8.60    3.80
 -22   4   7   11.60    3.10
  22   4  -7   13.50    3.70
  20  -4  -7   26.60    4.20
 -20  -4   7   37.40    5.90
 -20   4   7   22.20    4.60
  20   4  -7   32.60    5.30
  18  -4  -7    5.30    2.30
 -18  -4   7   10.70    3.90
  18  -4  -7    9.20    2.70
  18   4  -7    5.70    2.70
 -18   4   7   11.80    3.30
  16  -4  -7   11.40    2.90
 -16  -4   7   19.80    4.40
  16  -4  -7   10.20    2.90
 -16   4   7    7.50    2.90
  16   4  -7   18.10    4.00
  14  -4  -7    1.00    2.10
 -14  -4   7    2.70    2.80
  14  -4  -7    2.80    2.20
  14   4  -7    1.20    2.30
 -14   4   7    2.50    2.20
 -12  -4   7    6.60    2.80
  12  -4  -7    3.50    2.10
  12  -4  -7    6.50    2.50
 -12   4   7    2.80    2.00
  12   4  -7    5.50    2.70
  10  -4  -7   12.10    2.90
  10  -4  -7   17.20    3.50
  10  -4  -7   20.20    3.40
 -10  -4   7   19.50    4.00
 -10   4   7   15.80    3.30
  10   4  -7   13.80    3.60
   8  -4  -7    8.50    2.50
  -8  -4   7    9.00    3.00
   8  -4  -7    5.90    2.20
   8  -4  -7    9.70    3.00
   8   4  -7    2.90    2.20
  -8   4   7    6.10    2.30
   6  -4  -7    7.80    2.60
   6  -4  -7    8.40    2.90
   6  -4  -7    7.70    2.50
  -6  -4   7   10.60    3.10
   6   4  -7    6.80    2.60
  -6   4   7    7.30    2.50
   4  -4  -7   34.80    5.10
  -4  -4   7   21.10    4.30
  -4   4   7   26.50    4.10
   4   4  -7   30.00    4.80
  -4   4   7   30.40    5.00
   2  -4  -7   74.89    8.30
  -2  -4   7   64.69    7.90
   2   4  -7   64.59    7.90
  -2   4   7   79.29    8.60
  -2   4   7   81.19    7.40
   0  -4   7   23.30    4.20
   0  -4  -7   16.40    4.00
   0   4   7   17.60    3.40
   0   4   7   37.20    5.30
   0   4  -7   20.00    4.00
   2  -4   7   41.50    5.70
  -2  -4  -7   33.30    5.50
  -2   4  -7   39.70    5.70
   2   4   7   39.60    6.00
   2   4   7   43.40    5.20
   4  -4   7   51.19    6.90
  -4  -4  -7   47.10    7.00
   4   4   7   64.89    6.10
  -4   4  -7   55.09    6.80
   4   4   7   66.29    7.60
  -6  -4  -7    6.60    3.10
   6  -4   7    6.00    3.10
  -6   4  -7    6.60    2.80
   6   4   7    7.40    2.50
   6   4   7    5.80    3.10
   8  -4   7   12.30    3.40
  -8  -4  -7   24.70    4.50
  -8   4  -7   18.10    4.00
   8   4   7   16.10    3.20
   8   4   7   23.20    4.60
 -10  -4  -7    8.30    3.30
  10  -4   7    8.60    2.90
 -10   4  -7    3.20    2.80
  10   4   7    2.50    2.70
  10   4   7    7.90    2.60
  12  -4   7    0.80    2.20
 -12  -4  -7    3.70    2.60
  12   4   7   -1.70    2.20
 -12   4  -7    0.80    2.40
  14  -4   7    4.70    2.80
 -14  -4  -7    0.80    2.50
  14   4   7   -2.10    2.60
 -14   4  -7   -0.40    2.60
 -16  -4  -7    1.90    2.70
  16  -4   7    5.70    2.80
 -16   4  -7   -4.10    2.10
  16   4   7    2.40    3.10
 -18  -4  -7    0.60    3.00
  18  -4   7   -1.00    2.20
 -18   4  -7    4.00    2.90
  18   4   7    2.10    2.90
 -20  -4  -7    6.90    3.80
  20  -4   7    7.00    3.10
  20   4   7    7.40    3.70
 -20   4  -7    8.50    3.60
 -22  -4  -7   -1.60    2.70
  22  -4   7   -2.80    2.60
  22   4   7    3.00    3.50
 -24  -4  -7   -0.80    3.30
  24  -4   7    3.00    2.80
  24   4   7   -3.80    3.30
  26  -4   7    5.30    3.40
 -26  -4  -7    4.40    3.70
  26   4   7   -0.20    3.90
 -28  -4  -7    2.40    3.90
  28  -4   7    4.80    3.60
  28   4   7   -0.10    4.10
 -33  -5   7    2.10    5.30
  33   5  -7    0.90    3.20
 -33   5   7    0.40    3.70
 -31  -5   7   -1.30    4.40
  31   5  -7   -4.00    2.60
 -31   5   7    0.40    3.00
 -29  -5   7    1.40    4.40
  29   5  -7    2.30    3.70
 -29   5   7    3.00    3.40
 -27  -5   7    5.90    4.40
  27   5  -7    0.80    2.80
 -27   5   7   -1.90    2.80
 -25  -5   7    3.20    3.80
  25   5  -7    3.10    3.40
 -25   5   7    0.30    3.20
 -23  -5   7   -2.20    3.40
 -23   5   7    4.50    3.00
  23   5  -7   -0.60    3.20
 -21  -5   7    2.00    3.90
  21   5  -7    3.50    3.10
 -21   5   7    2.60    3.50
  19  -5  -7    8.50    3.30
 -19  -5   7   15.90    4.90
  19   5  -7   10.00    3.70
 -19   5   7    8.90    3.40
  17  -5  -7    2.30    2.90
 -17  -5   7    0.20    3.30
 -17   5   7    0.30    2.50
  17   5  -7    1.80    3.00
  15  -5  -7    1.80    2.70
 -15  -5   7    6.30    3.40
 -15   5   7    0.90    2.40
  15   5  -7    1.50    2.70
 -13  -5   7    3.00    3.50
  13  -5  -7    6.80    3.20
 -13   5   7    4.80    2.80
  13   5  -7    5.90    3.10
 -11  -5   7    4.20    3.20
  11  -5  -7    5.10    2.90
 -11   5   7    0.50    2.60
  11   5  -7    3.00    2.90
  -9  -5   7    3.10    3.10
   9  -5  -7    5.40    3.10
   9   5  -7    1.90    2.80
  -9   5   7    1.20    2.40
  -7  -5   7   -0.30    2.70
   7  -5  -7    0.70    2.70
   7   5  -7   -3.40    1.90
  -7   5   7    0.20    2.20
   5  -5  -7   -1.10    2.80
  -5  -5   7   -0.30    2.70
   5   5  -7    1.20    2.40
  -5   5   7    1.10    2.00
  -3  -5   7    3.50    2.80
   3  -5  -7    1.30    2.60
  -3   5   7   -1.20    1.90
   3   5  -7    8.10    3.20
   1  -5  -7    7.30    3.50
  -1  -5   7    8.90    3.50
   1   5  -7    8.50    3.10
  -1   5   7    9.20    3.40
   1  -5   7   -1.30    2.30
  -1  -5  -7    2.90    3.20
   1   5   7    5.80    2.20
  -1   5  -7    3.60    2.80
   3  -5   7    2.10    2.90
  -3  -5  -7    6.80    3.40
  -3   5  -7    4.30    2.80
   3   5   7    5.20    2.80
  -5  -5  -7   -4.30    2.30
   5  -5   7   -3.10    2.20
   5   5   7    1.40    2.20
  -5   5  -7   -0.30    2.30
   7  -5   7    2.10    2.70
  -7  -5  -7    5.10    3.30
   7   5   7    9.10    3.00
  -7   5  -7   -0.20    2.40
  -9  -5  -7   11.40    4.00
   9  -5   7   11.40    3.80
  -9   5  -7    8.10    3.60
 -11  -5  -7   -0.50    3.00
  11  -5   7    1.40    2.80
 -11   5  -7    4.40    3.20
  13  -5   7   -4.50    2.50
 -13  -5  -7    1.20    2.90
 -13   5  -7   -4.80    2.80
  15  -5   7    2.90    3.00
 -15  -5  -7    6.00    4.00
 -15   5  -7   -1.60    3.10
  17  -5   7   -0.10    2.90
 -17  -5  -7    4.60    3.90
 -17   5  -7    1.40    3.00
  19  -5   7    5.00    3.40
 -19  -5  -7    4.80    3.90
 -19   5  -7    0.70    3.60
  21  -5   7    0.60    3.50
 -21  -5  -7   -1.10    4.60
 -21   5  -7    4.70    3.90
  23  -5   7    0.70    3.50
 -23  -5  -7   -2.40    3.90
 -24  -6   7   -4.30    4.50
 -24   6   7    3.20    4.20
  24   6  -7    1.20    4.10
 -22  -6   7    5.00    5.00
 -22   6   7    2.50    4.10
  22   6  -7   -2.40    2.90
 -20  -6   7    8.60    5.20
 -20   6   7   -2.80    2.80
  20   6  -7    0.80    3.30
 -18  -6   7   -3.30    3.40
 -18   6   7   -0.10    2.80
  18   6  -7   -3.30    3.00
  16  -6  -7   -1.40    3.40
 -16  -6   7    4.00    4.30
  16   6  -7   -2.50    3.10
 -16   6   7    1.40    3.00
 -14  -6   7    1.90    3.90
  14  -6  -7    0.10    3.80
 -14   6   7    3.70    3.80
  14   6  -7    3.30    3.00
  12  -6  -7    5.10    4.20
 -12  -6   7    7.40    4.30
  12   6  -7    1.00    3.20
 -12   6   7    5.00    3.50
 -10  -6   7    8.10    4.10
  10  -6  -7    4.20    3.30
  10   6  -7    2.80    3.80
 -10   6   7    2.20    2.90
  -8  -6   7   -3.00    3.00
   8  -6  -7    4.20    3.30
  -8   6   7   -1.90    2.50
   8   6  -7    3.20    3.10
   6  -6  -7    3.20    3.70
  -6  -6   7    4.30    3.70
   6   6  -7    5.80    3.60
  -6   6   7    4.10    3.20
   4  -6  -7    5.10    3.80
  -4  -6   7    3.90    3.50
  -4   6   7   -1.20    2.80
   4   6  -7    1.10    2.90
   2  -6  -7    2.30    3.80
  -2  -6   7    2.10    3.20
   2   6  -7   -1.80    2.40
  -2   6   7    6.90    3.20
   0  -6  -7   -4.10    3.30
   0  -6   7   -4.60    2.70
   0   6   7    3.40    3.10
   0   6  -7   -1.00    2.90
  -2  -6  -7   -0.30    3.50
   2  -6   7    2.00    3.30
   2   6   7    1.10    2.80
  -2   6  -7    2.60    3.40
   4  -6   7    2.80    3.00
  -4  -6  -7   -1.00    3.40
  -4   6  -7    4.50    4.00
   4   6   7    3.20    3.10
   6  -6   7   -1.80    2.90
  -6  -6  -7   -1.40    3.60
  -6   6  -7   -3.00    3.30
   6   6   7   -1.50    3.00
   8  -6   7   -0.10    3.00
  -8  -6  -7    4.30    3.80
  -8   6  -7   -2.80    2.70
  10  -6   7   -1.20    3.10
 -10  -6  -7   -0.70    3.90
 -10   6  -7   -0.20    3.70
 -12  -6  -7    5.40    4.40
  12  -6   7   -2.00    3.00
 -12   6  -7    0.70    4.30
  50   0  -8   -0.40    4.20
  48   0  -8    5.90    4.20
 -48   0   8    1.60    4.20
 -46   0   8   -3.30    3.50
  46   0  -8    5.40    4.10
 -44   0   8   -1.10    3.10
  44   0  -8    3.00    3.30
 -42   0   8    0.80    3.20
  42   0  -8    5.50    3.40
  40   0  -8    8.60    4.00
 -40   0   8    6.10    3.50
 -38   0   8   31.30    5.80
  38   0  -8   18.90    4.90
 -36   0   8    2.40    2.70
  36   0  -8    0.20    2.10
 -34   0   8   37.90    5.70
  34   0  -8   26.40    5.00
 -32   0   8   67.59    8.00
  32   0  -8   62.39    7.90
 -30   0   8    3.50    2.50
  30   0  -8    7.30    2.50
  28   0  -8   -0.60    1.50
 -28   0   8    1.60    1.70
  26   0  -8   54.89    6.80
 -26   0   8   66.89    7.20
 -24   0   8    9.40    2.60
  24   0  -8   12.10    2.90
  22   0  -8  812.72   58.39
 -22   0   8  815.72   58.29
  20   0  -8    3.40    1.80
 -20   0   8    1.10    1.70
  18   0  -8   27.40    3.90
 -18   0   8   31.90    4.20
  16   0  -8   84.49    7.40
 -16   0   8   83.99    7.30
  14   0  -8  706.33   49.10
 -14   0   8  726.33   49.10
  14   0  -8  632.74   49.00
  12   0  -8  501.35   35.00
 -12   0   8  481.85   33.90
  12   0  -8  494.95   34.90
 -12   0   8  459.95   34.70
 -10   0   8  708.83   49.00
 -10   0   8  673.53   50.09
 -10   0   8  710.93   49.60
  -8   0   8  874.31   67.09
  -8   0   8  978.10   66.69
  -8   0   8  978.70   66.29
  -6   0   8   54.99    5.40
  -6   0   8   56.19    4.80
  -4   0   8   68.89    6.60
   4   0  -8   73.39    5.70
  -2   0   8  315.77   23.80
   2   0  -8  315.27   23.00
  -2   0   8  325.67   22.80
   0   0  -8   -0.20    0.90
   0   0   8   -0.30    1.30
   0   0   8   -0.60    0.60
   2   0   8   21.70    2.10
   2   0   8   21.00    3.50
  -2   0  -8   22.60    2.90
  -4   0  -8   57.79    5.10
   4   0   8   48.30    6.10
   4   0   8   54.09    4.10
   6   0   8   27.70    4.10
  -6   0  -8   20.80    3.20
   8   0   8   27.00    4.40
  -8   0  -8   30.30    3.80
  10   0   8   65.19    7.60
 -10   0  -8   71.29    6.30
 -12   0  -8   13.20    2.60
  12   0   8   13.60    3.20
  14   0   8    2.40    1.80
 -14   0  -8   -0.50    1.40
  16   0   8   42.80    6.50
 -16   0  -8   52.99    6.00
  18   0   8   15.60    4.00
 -18   0  -8   22.00    3.90
 -20   0  -8   -0.20    2.30
  20   0   8    0.70    2.20
  22   0   8   12.50    3.90
 -22   0  -8   14.60    3.70
 -24   0  -8   14.20    4.00
  24   0   8    8.40    3.80
  26   0   8    0.40    2.80
 -26   0  -8    4.20    2.90
 -28   0  -8   10.00    4.10
  28   0   8   -1.20    2.80
  30   0   8   -0.10    3.40
 -30   0  -8    1.30    3.50
 -32   0  -8   -1.60    3.90
  32   0   8    4.80    4.50
 -34   0  -8    2.50    4.80
  34   0   8   -4.70    3.80
 -36   0  -8    4.80    5.10
  36   0   8    1.40    3.70
  49  -1  -8   -1.70    3.30
 -49   1   8   18.60    5.90
  49   1  -8   -4.60    4.00
  47  -1  -8    5.40    4.30
 -47  -1   8   -1.90    3.70
  47   1  -8   -1.70    3.70
 -47   1   8   -2.40    4.10
 -45  -1   8    0.90    3.50
  45  -1  -8   -0.50    3.00
  45   1  -8   -2.40    3.40
 -45   1   8    0.10    4.20
  43  -1  -8   -0.30    2.80
 -43  -1   8    0.20    3.10
 -43   1   8    0.50    3.60
  43   1  -8   -2.20    2.80
 -41  -1   8    3.80    3.70
  41  -1  -8    5.70    3.60
  41   1  -8    1.80    3.50
 -41   1   8    8.00    3.90
 -39  -1   8   16.80    4.40
  39  -1  -8   17.20    4.00
  39   1  -8   11.60    4.10
 -39   1   8    8.30    4.10
  37  -1  -8   24.40    5.20
 -37  -1   8   33.50    5.60
  37   1  -8   31.80    6.00
 -37   1   8   37.80    6.50
 -35  -1   8    0.40    2.50
  35  -1  -8    5.10    2.90
  35   1  -8    4.20    3.10
 -35   1   8    5.00    3.00
  33  -1  -8   17.50    4.00
 -33  -1   8   18.70    4.20
  33   1  -8   19.50    4.10
 -33   1   8   24.40    5.20
  31  -1  -8    7.80    2.80
 -31  -1   8    5.80    2.50
  31   1  -8    4.20    2.60
 -31   1   8    5.60    2.80
 -29  -1   8   43.60    5.80
  29  -1  -8   48.60    6.30
 -29   1   8   58.19    7.00
  29   1  -8   37.80    5.80
  27  -1  -8   16.00    3.70
 -27  -1   8   17.80    2.90
 -27  -1   8   14.10    3.20
  27   1  -8   13.20    3.10
 -27   1   8   12.10    3.30
  25  -1  -8   30.70    4.60
 -25  -1   8   32.00    3.80
 -25  -1   8   28.20    4.40
 -25   1   8   37.50    5.10
  25   1  -8   28.40    4.40
 -23  -1   8   23.20    3.60
 -23  -1   8   17.40    2.70
  23  -1  -8   22.20    3.80
 -23   1   8   35.30    4.50
  23   1  -8   14.80    3.20
 -21  -1   8  210.08   15.30
  21  -1  -8  202.78   16.20
 -21  -1   8  234.48   16.30
 -21   1   8  191.28   16.10
  21   1  -8  196.28   16.00
 -19  -1   8   34.40    3.70
 -19  -1   8   36.20    4.60
  19  -1  -8   49.60    5.50
  19   1  -8   37.30    4.60
 -19   1   8   32.40    4.40
 -17  -1   8  234.48   18.20
 -17  -1   8  238.08   17.60
  17  -1  -8  247.48   18.40
  17   1  -8  238.58   18.10
 -17   1   8  247.78   18.20
  15  -1  -8   94.09    7.50
  15  -1  -8   84.39    7.40
 -15  -1   8   85.89    6.70
 -15  -1   8   78.49    7.10
  15   1  -8   75.39    7.10
 -15   1   8   84.79    7.20
 -13  -1   8  858.11   57.29
  13  -1  -8  860.71   58.09
 -13  -1   8  835.22   57.79
  13  -1  -8  781.02   56.79
  13   1  -8  744.13   57.59
  13   1  -8  790.32   57.59
 -13   1   8  841.72   57.69
 -11  -1   8  335.77   26.30
  11  -1  -8  402.56   25.80
 -11   1   8  367.46   26.30
  11   1  -8  388.06   26.50
  11   1  -8  331.27   26.30
 -11   1   8  341.87   27.10
  -9  -1   8 1833.42  128.29
  -9  -1   8 1855.81  127.99
   9  -1  -8 1838.02  127.39
  -9  -1   8 1845.22  127.69
  -9   1   8 1721.13  128.59
  -9   1   8 1875.11  127.89
  -7  -1   8  250.77   18.20
  -7  -1   8  235.08   18.30
  -7  -1   8  263.77   18.90
   7  -1  -8  253.87   18.00
  -7   1   8  233.78   19.00
  -7   1   8  256.37   18.20
  -5  -1   8  522.15   37.80
  -5  -1   8  529.15   37.40
  -5  -1   8  529.95   37.40
   5  -1  -8  551.04   37.30
  -5   1   8  516.15   37.20
  -5   1   8  492.75   38.10
  -3  -1   8   98.09    8.10
  -3  -1   8   88.89    7.50
  -3  -1   8   85.29    7.40
   3  -1  -8   93.59    7.50
  -3   1   8   97.59    8.40
  -3   1   8   98.19    7.30
   1  -1  -8   23.50    3.00
  -1  -1   8   18.40    2.70
  -1  -1   8   27.10    3.60
  -1   1   8   19.70    3.40
  -1   1   8   22.70    2.50
   1  -1   8   10.00    2.50
  -1  -1  -8   13.90    2.40
   1  -1   8   15.00    2.30
   1   1   8   17.60    3.20
  -1   1  -8   16.30    2.10
   1   1   8   12.50    1.70
   3  -1   8   33.60    4.00
   3  -1   8   39.50    4.70
  -3  -1  -8   38.20    4.20
   3   1   8   28.90    2.80
  -3   1  -8   37.20    3.30
   3   1   8   41.80    5.10
  -5  -1  -8   93.79    7.70
   5  -1   8   82.19    7.80
   5  -1   8  104.09    7.80
   5   1   8   82.19    6.50
  -5   1  -8   93.29    7.00
   5   1   8   87.79    8.30
  -7  -1  -8   44.40    5.10
   7  -1   8   43.20    4.90
   7  -1   8   36.90    5.10
  -7   1  -8   42.00    3.80
   7   1   8   50.49    6.10
   9  -1   8   39.00    5.00
  -9  -1  -8   33.00    4.50
   9  -1   8   38.80    4.40
   9   1   8   23.70    4.40
  -9   1  -8   36.90    3.40
  11  -1   8   19.50    3.70
 -11  -1  -8   16.30    3.10
  11  -1   8    9.80    2.60
  11   1   8   10.90    3.00
 -11   1  -8   11.30    1.90
  13  -1   8   -1.40    1.70
 -13  -1  -8    2.50    2.10
 -13   1  -8    1.10    1.60
  13   1   8    0.70    1.90
 -15  -1  -8   38.50    5.20
  15  -1   8   28.70    5.20
  15   1   8   35.00    5.60
 -15   1  -8   36.60    4.70
  17  -1   8    3.80    2.80
 -17  -1  -8    3.80    2.40
 -17   1  -8    4.60    2.40
  17   1   8    5.10    2.80
 -19  -1  -8   27.80    4.80
  19  -1   8   22.60    4.90
  19   1   8   25.90    5.10
 -19   1  -8   21.60    4.20
  21  -1   8   36.70    6.20
 -21  -1  -8   40.70    6.00
  21   1   8   38.50    6.50
 -21   1  -8   43.70    5.70
  23  -1   8    6.80    4.10
 -23  -1  -8    9.70    3.60
  23   1   8   16.30    4.50
 -23   1  -8   19.90    3.90
 -25  -1  -8    1.00    3.20
  25  -1   8    0.90    2.60
 -25   1  -8    4.80    3.00
  25   1   8    4.70    3.30
 -27  -1  -8    2.00    3.10
  27  -1   8   -1.20    2.70
 -27   1  -8   -0.60    2.60
  27   1   8    0.60    2.80
  29  -1   8    1.10    3.60
 -29  -1  -8    3.20    3.60
  29   1   8   -0.70    3.00
 -29   1  -8    5.60    3.60
  31  -1   8    0.30    3.40
 -31  -1  -8    3.00    4.00
 -31   1  -8    0.40    3.50
  31   1   8    1.40    3.20
  33  -1   8    7.30    5.00
 -33  -1  -8    6.70    4.80
  33   1   8   -2.60    3.70
 -33   1  -8    4.40    4.40
  35  -1   8    1.40    4.10
 -35  -1  -8    4.60    5.10
  35   1   8   -1.70    4.00
 -35   1  -8   -2.30    4.50
  48  -2  -8   -3.60    2.90
  48   2  -8    2.00    4.80
 -48   2   8   -5.00    4.80
  46  -2  -8    5.70    3.40
 -46  -2   8    1.50    4.00
 -46   2   8    3.00    5.70
  46   2  -8    1.40    4.00
 -44  -2   8    7.30    4.10
  44  -2  -8    0.60    3.30
 -44   2   8   -0.10    4.50
  44   2  -8   -4.30    3.40
 -42  -2   8   -3.60    3.10
  42  -2  -8    0.70    3.10
 -42   2   8    0.20    4.70
  42   2  -8   -3.10    3.00
 -40  -2   8   -3.60    2.90
  40  -2  -8   -3.10    2.30
  40   2  -8    3.40    3.60
 -40   2   8    4.50    4.10
  38  -2  -8   -0.70    2.60
 -38  -2   8   -1.10    2.80
 -38   2   8    0.40    3.40
  38   2  -8   -0.50    2.10
  36  -2  -8    3.30    2.30
 -36  -2   8   -1.70    1.90
  36   2  -8    0.60    2.60
 -36   2   8   -2.40    2.90
 -34  -2   8  111.79   10.20
  34  -2  -8  108.99   11.80
  34   2  -8  101.09   10.20
 -34   2   8   94.39   11.20
  32  -2  -8   93.19    9.10
 -32  -2   8   92.19    9.60
 -32  -2   8   73.69    9.20
 -32   2   8   86.49    9.90
  32   2  -8   89.39    9.80
 -30  -2   8   20.40    4.20
  30  -2  -8   19.20    4.40
 -30  -2   8   17.50    3.90
  30   2  -8   25.30    4.50
 -30   2   8   21.50    4.60
 -28  -2   8    2.90    2.00
 -28  -2   8    1.70    2.30
  28  -2  -8    3.20    2.50
 -28   2   8    8.10    3.10
  28   2  -8    5.40    2.40
 -26  -2   8   75.89    8.10
  26  -2  -8   80.69    8.00
 -26  -2   8   84.59    7.80
 -26   2   8   74.89    8.60
  26   2  -8   80.49    7.70
  24  -2  -8   11.20    2.80
 -24  -2   8    8.60    2.70
 -24  -2   8    1.60    1.60
  24   2  -8    7.90    2.40
 -24   2   8   13.00    3.00
  22  -2  -8   26.50    4.30
 -22  -2   8   21.30    3.80
 -22   2   8   26.80    4.20
  22   2  -8   26.20    3.80
  20  -2  -8    3.80    1.00
 -20  -2   8    5.50    2.00
 -20  -2   8    2.10    1.70
  20  -2  -8    2.20    1.50
 -20   2   8    2.80    1.90
  20   2  -8    1.30    1.50
 -18  -2   8    1.10    1.60
  18  -2  -8    0.60    1.70
 -18  -2   8    0.70    1.50
  18  -2  -8   -0.40    0.80
 -18   2   8    1.70    1.70
  18   2  -8    0.50    1.20
  16  -2  -8  160.18   11.90
 -16  -2   8  157.08   12.60
  16  -2  -8  184.58   13.20
 -16  -2   8  158.38   12.90
  16   2  -8  154.58   12.40
 -16   2   8  157.68   12.70
  14  -2  -8   37.90    4.60
  14  -2  -8   31.70    4.30
  14  -2  -8   33.20    3.30
 -14  -2   8   40.60    4.50
 -14  -2   8   30.60    4.20
  14   2  -8   35.00    3.80
 -14   2   8   33.00    4.20
  12  -2  -8  184.28   11.80
  12  -2  -8  126.99   10.50
 -12  -2   8  141.79   11.20
 -12  -2   8  141.69   11.00
 -12   2   8  137.29   10.90
  12   2  -8  121.49   10.50
 -10  -2   8  202.18   14.80
 -10  -2   8  188.58   14.90
  10  -2  -8  193.98   14.40
 -10   2   8  190.28   14.60
 -10   2   8  206.68   15.70
  10   2  -8  185.88   14.30
  10   2  -8  191.38   14.30
  -8  -2   8   35.00    4.40
  -8  -2   8   29.00    4.30
  -8  -2   8   33.20    4.30
   8  -2  -8   41.10    3.90
  -8   2   8   39.90    5.30
  -8   2   8   37.70    4.10
  -6  -2   8   38.10    4.60
   6  -2  -8   43.40    4.10
  -6  -2   8   44.90    4.80
  -6  -2   8   38.00    4.60
  -6   2   8   40.90    4.00
  -6   2   8   34.90    5.20
   4  -2  -8   22.60    3.10
  -4  -2   8   28.40    3.60
  -4  -2   8   18.00    3.10
   4   2  -8   25.00    3.40
  -4   2   8   30.30    3.30
  -4   2   8   25.30    4.10
   2  -2  -8   25.90    3.50
  -2  -2   8   24.50    3.50
  -2  -2   8   25.70    3.60
  -2   2   8   28.00    4.40
   2   2  -8   23.20    3.30
   0  -2   8    6.50    2.00
   0  -2  -8    6.10    1.80
   0  -2   8    7.80    2.20
   0   2  -8    9.60    2.00
   0   2   8    6.70    2.30
   0   2   8   11.20    1.80
   2  -2   8   12.90    2.70
   2  -2   8   14.80    2.90
  -2  -2  -8   15.80    2.80
   2   2   8   18.20    2.30
   2   2   8   13.10    3.20
  -2   2  -8   16.50    2.70
   4  -2   8    6.50    2.10
   4  -2   8    6.00    2.20
  -4  -2  -8    9.60    2.40
  -4   2  -8    8.50    1.90
   4   2   8    6.30    2.40
   4   2   8    9.30    1.50
   6  -2   8    2.50    1.70
  -6  -2  -8    4.60    1.90
   6  -2   8   -0.90    0.90
   6   2   8    3.00    1.00
   6   2   8    5.40    2.30
  -6   2  -8    7.10    1.80
  -8  -2  -8    2.70    1.90
   8  -2   8    5.80    2.20
   8  -2   8    2.60    2.00
   8   2   8    4.50    1.20
  -8   2  -8    6.90    1.80
   8   2   8    6.20    2.70
  10  -2   8   72.39    7.90
  10  -2   8   97.99    8.10
 -10  -2  -8   88.29    8.20
 -10   2  -8   91.89    7.50
  10   2   8   78.29    9.10
 -12  -2  -8   -0.10    1.70
  12  -2   8    3.70    2.10
  12  -2   8    2.70    1.80
  12   2   8   -0.10    1.70
 -12   2  -8    4.20    1.70
 -14  -2  -8   43.00    5.70
  14  -2   8   37.50    5.50
  14  -2   8   35.60    4.90
  14   2   8   46.00    6.40
 -14   2  -8   30.90    4.50
  16  -2   8   -0.30    1.80
  16  -2   8   -0.10    2.10
 -16  -2  -8   -0.50    1.90
  16   2   8   -2.50    1.70
 -18  -2  -8   -0.30    2.30
  18  -2   8   -0.50    2.20
  18  -2   8   -1.80    1.90
  18   2   8   -0.80    2.00
 -20  -2  -8    2.60    2.60
  20  -2   8   -1.90    2.10
  20  -2   8   -0.80    1.90
  20   2   8    1.90    2.50
  22  -2   8    3.60    3.10
 -22  -2  -8    5.10    3.00
 -22   2  -8    7.30    2.80
  22   2   8   -3.50    2.50
  24  -2   8   10.00    4.00
 -24  -2  -8    8.20    3.50
  24   2   8    5.50    3.30
 -24   2  -8    5.60    3.20
 -26  -2  -8    1.40    3.10
  26  -2   8    5.20    3.70
 -26   2  -8    7.60    3.50
  26   2   8   13.80    4.30
 -28  -2  -8    2.30    4.00
  28  -2   8   -1.80    3.10
 -28   2  -8    4.80    3.70
  28   2   8    3.50    3.30
  30  -2   8   -1.70    2.90
 -30  -2  -8    4.10    4.00
 -30   2  -8   -1.40    2.90
  30   2   8    3.60    3.40
  32  -2   8    1.80    3.50
 -32  -2  -8    8.40    4.70
 -32   2  -8   -1.90    3.20
  32   2   8   -3.80    2.70
 -34  -2  -8    3.60    4.60
  34  -2   8   -3.20    3.60
 -34   2  -8   -1.20    4.10
  34   2   8    4.80    4.20
  45  -3  -8    2.50    3.90
 -45  -3   8   -0.50    4.40
 -45   3   8   -1.10    4.90
  45   3  -8   -3.80    3.80
  43  -3  -8    4.20    3.30
 -43  -3   8    7.00    4.70
  43   3  -8    7.80    4.50
 -43   3   8    6.60    5.80
  41  -3  -8    5.30    3.80
 -41  -3   8    6.00    3.90
  41   3  -8    3.00    3.90
 -41   3   8   -0.40    4.20
  39  -3  -8   11.30    4.30
 -39  -3   8   22.30    5.60
 -39   3   8   12.90    5.00
  39   3  -8    8.20    4.10
 -37  -3   8   20.00    4.80
  37  -3  -8   12.20    4.10
  37   3  -8   27.90    5.70
 -37   3   8   30.00    6.70
 -35  -3   8   -0.30    2.80
  35  -3  -8   -0.70    2.50
 -35   3   8    5.80    3.90
  35   3  -8    0.30    3.30
  33  -3  -8    2.20    2.90
 -33  -3   8    9.60    3.60
 -33  -3   8    5.40    3.80
 -33   3   8    7.10    3.70
  33   3  -8    5.70    3.40
 -31  -3   8   35.30    6.10
  31  -3  -8   29.10    5.40
 -31  -3   8   33.90    5.70
  31   3  -8   37.40    5.80
 -31   3   8   33.20    6.10
 -29  -3   8   12.30    3.50
  29  -3  -8    2.80    2.70
 -29  -3   8    5.50    3.40
 -29   3   8    9.70    3.40
  29   3  -8    5.60    2.70
 -27  -3   8   58.39    7.20
  27  -3  -8   50.79    7.10
 -27  -3   8   51.99    7.20
  27   3  -8   66.49    6.80
 -27   3   8   39.70    6.60
 -25  -3   8   14.80    3.70
  25  -3  -8   19.50    3.90
 -25  -3   8   16.70    4.10
  25   3  -8   25.00    3.90
 -25   3   8   18.40    4.20
  23  -3  -8   13.10    3.40
 -23  -3   8   15.10    4.00
 -23  -3   8    9.50    3.00
  23   3  -8   12.20    2.80
 -23   3   8   15.90    3.60
  21  -3  -8   17.30    2.90
  21  -3  -8   17.10    3.50
 -21  -3   8   14.70    3.60
 -21  -3   8    7.60    2.70
 -21   3   8   12.70    3.20
  21   3  -8   15.00    2.80
 -19  -3   8   68.49    7.40
  19  -3  -8   48.00    5.30
 -19  -3   8   72.59    7.50
  19  -3  -8   63.09    6.90
  19   3  -8   63.49    5.70
 -19   3   8   58.19    6.70
 -17  -3   8   78.59    8.40
 -17  -3   8   96.69    8.40
  17  -3  -8   95.79    7.60
  17  -3  -8   81.79    8.10
 -17   3   8   98.09    8.30
  17   3  -8   86.49    7.50
 -15  -3   8    9.10    2.40
  15  -3  -8    4.40    1.70
  15  -3  -8    7.70    2.20
 -15  -3   8   10.50    2.90
 -15   3   8    8.70    2.60
  13  -3  -8   32.10    4.00
  13  -3  -8   28.50    4.10
  13  -3  -8   23.40    3.90
 -13  -3   8   26.50    4.20
  13   3  -8   29.10    4.30
 -13   3   8   28.20    4.10
  11  -3  -8   -0.20    1.50
  11  -3  -8    0.00    1.50
 -11  -3   8    0.90    2.00
  11  -3  -8    0.20    1.80
  11   3  -8   -0.60    1.40
 -11   3   8   -0.30    1.40
  -9  -3   8    5.30    2.30
   9  -3  -8    6.90    2.10
  -9   3   8    2.20    1.70
  -9   3   8    6.90    2.70
   9   3  -8    7.00    2.20
   7  -3  -8   18.40    3.10
  -7  -3   8   20.60    3.60
  -7   3   8   17.90    3.00
  -7   3   8   11.80    3.30
   7   3  -8   14.20    2.90
   5  -3  -8    2.60    1.70
  -5  -3   8    2.20    1.90
  -5   3   8    2.30    2.10
  -5   3   8    1.70    1.30
   5   3  -8    3.20    1.90
  -3  -3   8   53.09    6.10
   3  -3  -8   48.00    5.70
   3   3  -8   44.90    5.70
  -3   3   8   47.40    4.90
  -3   3   8   58.39    6.70
  -1  -3   8   45.50    6.00
   1  -3  -8   54.79    6.40
   1   3  -8   50.59    6.10
  -1   3   8   68.79    7.40
  -1   3   8   58.59    5.20
  -1  -3  -8   14.50    3.10
   1  -3   8    9.00    2.60
   1   3   8    5.40    2.80
   1   3   8   11.40    2.30
  -1   3  -8    9.90    2.50
   3  -3   8   68.29    7.10
  -3  -3  -8   76.39    6.80
   3   3   8   50.49    5.50
  -3   3  -8   62.19    6.80
   3   3   8   76.59    8.10
   5  -3   8   34.60    4.90
  -5  -3  -8   35.60    5.10
   5  -3   8   39.40    5.00
   5   3   8   44.90    4.60
  -5   3  -8   34.00    4.80
   5   3   8   41.30    5.90
   7  -3   8   23.30    3.90
   7  -3   8   19.40    3.40
  -7  -3  -8   20.10    4.00
   7   3   8   15.20    3.90
  -7   3  -8   17.50    3.30
   7   3   8   20.70    3.00
  -9  -3  -8    0.90    2.00
   9  -3   8   -0.30    1.50
   9  -3   8    1.90    1.90
   9   3   8    0.70    2.30
  -9   3  -8    2.60    2.10
  11  -3   8    4.20    2.30
 -11  -3  -8    2.70    2.20
  11  -3   8    1.00    1.90
  11   3   8    1.40    2.20
 -11   3  -8    6.40    2.50
  13  -3   8    5.40    2.70
 -13  -3  -8    9.10    3.30
  13  -3   8    7.50    2.30
  13   3   8    2.20    2.90
 -13   3  -8    3.70    2.30
 -15  -3  -8   26.80    5.10
  15  -3   8   35.00    5.20
  15   3   8   26.50    5.20
 -15   3  -8   36.30    5.00
 -17  -3  -8    7.00    3.20
  17  -3   8    2.10    2.40
  17  -3   8    2.50    2.50
 -17   3  -8    5.80    2.70
  17   3   8    3.80    3.00
  19  -3   8   15.50    4.10
  19  -3   8   11.10    3.30
 -19  -3  -8   14.90    4.10
  19   3   8   22.80    5.00
  21  -3   8    9.70    3.70
 -21  -3  -8    5.90    3.50
  21  -3   8    5.90    2.90
  21   3   8    7.00    3.60
 -23  -3  -8   -0.30    2.80
  23  -3   8   -1.60    2.80
  23  -3   8    2.50    2.80
  23   3   8    3.00    3.00
 -25  -3  -8   -0.20    3.20
  25  -3   8   -0.10    3.40
  25  -3   8    1.40    3.10
  25   3   8   -1.30    3.00
  27  -3   8    0.80    3.40
 -27  -3  -8    2.60    3.80
  27   3   8   -0.40    3.50
 -27   3  -8    5.30    3.20
  29  -3   8    9.10    4.60
 -29  -3  -8    7.20    4.40
 -29   3  -8    5.10    4.30
  29   3   8    2.40    3.70
  31  -3   8   -2.20    4.10
 -31  -3  -8    1.70    4.40
 -31   3  -8   -2.90    3.80
  31   3   8   -0.30    3.50
  40  -4  -8   -3.30    3.00
  40   4  -8    1.20    3.90
 -40   4   8   -3.80    3.70
  38  -4  -8    1.40    3.20
 -38  -4   8    1.40    3.00
  38   4  -8   -0.30    2.90
 -38   4   8   -0.30    4.40
  36  -4  -8    0.60    3.10
 -36  -4   8    7.10    4.80
 -36  -4   8    3.10    3.00
  36   4  -8   -3.90    2.10
 -36   4   8    4.80    4.80
 -34  -4   8    6.10    4.50
  34  -4  -8    2.30    2.80
 -34   4   8    4.30    4.10
  34   4  -8   -3.00    2.70
 -32  -4   8    9.60    4.60
  32  -4  -8    7.90    3.40
 -32   4   8   12.20    4.70
  32   4  -8    5.40    3.20
 -30  -4   8   -3.20    3.70
  30  -4  -8    0.20    2.60
  30   4  -8   -0.50    2.60
 -30   4   8    0.10    3.10
 -28  -4   8    0.30    3.80
  28  -4  -8    1.50    2.40
 -28   4   8    0.90    3.40
  28   4  -8   -2.70    2.50
 -26  -4   8   -1.40    3.20
  26  -4  -8    5.40    2.80
  26   4  -8    4.40    3.00
 -26   4   8   -2.40    2.00
  24  -4  -8   26.20    4.70
 -24  -4   8   29.20    5.70
 -24   4   8   28.10    5.20
  24   4  -8   28.30    5.00
  22  -4  -8   13.30    3.20
 -22  -4   8   10.90    4.10
  22   4  -8   11.00    3.20
 -22   4   8   15.50    3.90
 -20  -4   8    5.50    3.20
  20  -4  -8    4.20    2.50
  20  -4  -8    3.30    3.30
 -20   4   8    4.40    2.50
  20   4  -8    2.60    2.30
  18  -4  -8    0.40    1.50
 -18  -4   8   12.70    4.10
  18  -4  -8    4.70    2.40
  18   4  -8    7.30    2.90
 -18   4   8    8.00    3.00
  16  -4  -8    1.50    1.70
 -16  -4   8    1.10    2.50
  16  -4  -8    4.00    2.40
  16   4  -8    3.10    2.40
 -16   4   8   -0.80    1.90
  14  -4  -8    8.20    2.70
  14  -4  -8    2.80    1.90
 -14  -4   8    4.00    2.80
  14   4  -8    4.70    2.50
 -14   4   8    3.50    2.40
 -12  -4   8   15.40    3.50
  12  -4  -8   13.90    2.90
  12  -4  -8    9.40    2.90
 -12   4   8    9.90    3.10
  12   4  -8    9.60    3.30
  10  -4  -8   11.00    3.10
  10  -4  -8    4.80    2.40
 -10  -4   8   11.70    3.50
  10  -4  -8    9.10    2.50
 -10   4   8    9.90    2.80
  10   4  -8   12.70    3.60
   8  -4  -8    7.00    2.50
  -8  -4   8    6.90    2.80
   8  -4  -8    6.30    2.80
   8  -4  -8   10.90    3.10
   8   4  -8    5.30    2.60
  -8   4   8    4.10    2.20
  -6  -4   8   23.00    4.40
   6  -4  -8   24.20    4.20
   6   4  -8   16.00    4.00
  -6   4   8   26.50    4.10
  -6   4   8   26.90    4.90
  -4  -4   8   77.39    9.00
   4  -4  -8   91.49    8.70
  -4   4   8   86.29    7.90
   4   4  -8   80.79    9.10
  -4   4   8   86.39    9.60
  -2  -4   8   33.90    5.10
   2  -4  -8   30.70    5.00
   2   4  -8   22.40    4.40
  -2   4   8   26.90    4.10
  -2   4   8   18.60    4.60
   0  -4   8   40.20    5.90
   0  -4  -8   56.39    6.70
   0   4   8   35.00    5.90
   0   4  -8   39.80    5.80
   0   4   8   40.00    5.30
   2  -4   8   25.90    4.60
  -2  -4  -8   28.30    4.80
   2   4   8   29.90    5.20
  -2   4  -8   13.80    3.80
   2   4   8   17.40    3.40
   4  -4   8   31.10    5.00
  -4  -4  -8   30.50    5.10
  -4   4  -8   30.60    4.80
   4   4   8   30.20    4.50
   4   4   8   25.40    5.10
  -6  -4  -8    3.80    2.80
   6  -4   8    8.30    3.00
   6   4   8    4.70    2.20
   6   4   8    5.20    3.20
  -6   4  -8    8.00    3.10
  -8  -4  -8   -1.50    2.40
   8  -4   8    1.00    2.20
  -8   4  -8    0.30    2.40
   8   4   8   -2.90    2.70
  10  -4   8   -1.10    1.90
 -10  -4  -8    0.80    2.50
  10   4   8    1.40    2.80
 -10   4  -8   -1.80    2.30
  12  -4   8    7.40    3.30
 -12  -4  -8    4.10    2.80
  12   4   8    1.30    2.80
 -12   4  -8    7.60    3.10
 -14  -4  -8    7.80    3.40
  14  -4   8   15.60    3.90
  14   4   8    3.00    3.00
 -14   4  -8    6.50    3.20
 -16  -4  -8   11.00    4.00
  16  -4   8    8.20    3.40
  16   4   8   11.90    4.30
 -16   4  -8   12.40    3.50
  18  -4   8    5.20    3.10
 -18  -4  -8   -1.80    2.80
 -18   4  -8    0.60    2.80
  18   4   8    3.10    3.40
  20  -4   8    6.50    3.40
 -20  -4  -8   -0.10    3.20
  20   4   8   -0.30    3.30
  22  -4   8    0.70    2.80
 -22  -4  -8    1.80    3.60
  22   4   8   -0.60    3.30
  24  -4   8    1.90    3.30
 -24  -4  -8   -4.00    3.30
  24   4   8    7.30    4.30
  26  -4   8   -1.50    2.90
 -26  -4  -8    0.60    3.80
  26   4   8    1.20    3.80
  28  -4   8    5.10    3.90
 -28  -4  -8   -1.00    3.90
  28   4   8    1.20    4.40
 -33  -5   8   -1.60    4.60
 -33   5   8    2.90    3.60
  33   5  -8    6.10    3.80
 -31  -5   8    0.50    4.40
 -31   5   8    5.30    4.10
  31   5  -8    0.00    2.90
 -29  -5   8   12.10    5.60
 -29   5   8    6.80    3.80
  29   5  -8    3.60    4.10
 -27  -5   8    4.90    4.90
 -27   5   8    3.80    3.20
  27   5  -8   -1.50    3.00
 -25  -5   8   -4.20    3.70
 -25   5   8    2.80    3.10
  25   5  -8    3.90    3.20
 -23  -5   8   -0.30    4.00
  23   5  -8    2.90    2.80
 -23   5   8   -1.00    2.70
 -21  -5   8    1.60    3.70
  21   5  -8    2.30    3.00
 -21   5   8   -0.60    2.90
 -19  -5   8    1.80    3.50
  19   5  -8    0.40    2.50
 -19   5   8    3.00    2.80
  17  -5  -8    5.60    3.20
 -17  -5   8    0.70    3.30
 -17   5   8    5.50    3.20
  17   5  -8    2.10    3.00
  15  -5  -8   19.20    4.40
 -15  -5   8   22.80    5.20
  15   5  -8   15.20    4.20
 -15   5   8   13.20    3.80
  13  -5  -8   28.80    5.20
 -13  -5   8   11.10    4.30
  13   5  -8   12.40    4.20
 -13   5   8   18.50    4.10
 -11  -5   8    0.90    3.10
  11  -5  -8    8.70    3.40
  11   5  -8    7.10    3.20
 -11   5   8    1.70    2.60
  -9  -5   8   -1.10    2.50
   9  -5  -8    0.90    3.00
   9   5  -8   -3.20    2.10
  -9   5   8    1.80    2.60
   7  -5  -8    2.50    2.60
  -7  -5   8   -0.30    2.90
  -7   5   8   -3.30    2.10
   7   5  -8    3.80    2.60
  -5  -5   8    9.10    3.40
   5  -5  -8    4.30    3.00
   5   5  -8    2.60    2.80
  -5   5   8    7.50    2.90
   3  -5  -8    1.30    2.90
  -3  -5   8    6.40    3.10
  -3   5   8    0.70    2.50
   3   5  -8    7.80    3.30
   1  -5  -8   -1.50    3.00
  -1  -5   8   -2.80    2.40
   1   5  -8    2.80    3.10
  -1   5   8    3.30    2.50
  -1  -5  -8    4.40    3.30
   1  -5   8    1.00    2.60
  -1   5  -8    2.00    2.50
   1   5   8   -2.20    1.70
   3  -5   8    1.90    2.60
  -3  -5  -8   -2.40    2.70
  -3   5  -8    0.30    2.70
   3   5   8    2.10    2.60
   5  -5   8   -0.60    2.80
  -5  -5  -8    0.30    3.10
  -5   5  -8    2.10    3.10
   5   5   8   -1.80    2.50
   7  -5   8    6.80    3.20
  -7  -5  -8    3.70    3.10
  -7   5  -8    4.50    3.30
   9  -5   8    2.90    2.80
  -9  -5  -8    2.00    3.30
  -9   5  -8   -0.30    3.00
 -11  -5  -8    9.10    4.10
  11  -5   8    8.40    3.70
 -11   5  -8   14.10    4.20
 -13  -5  -8    1.00    3.60
  13  -5   8    2.10    3.10
 -13   5  -8    2.60    3.00
  15  -5   8    7.00    3.80
 -15  -5  -8    0.50    3.50
 -15   5  -8    1.60    3.40
  17  -5   8    3.10    2.90
 -17  -5  -8   -3.90    2.90
 -17   5  -8   -0.50    3.20
  19  -5   8   -4.40    2.70
 -19  -5  -8   -5.20    2.90
 -19   5  -8    5.60    4.10
  21  -5   8    0.30    3.10
 -21  -5  -8    3.10    4.10
 -24  -6   8    3.70    5.20
 -24   6   8    3.20    4.00
 -22  -6   8    0.40    5.00
  22   6  -8    0.40    3.80
 -22   6   8    5.30    3.70
 -20  -6   8   -3.40    3.90
  20   6  -8   -0.30    3.30
 -20   6   8   -5.50    3.20
 -18  -6   8   -0.80    4.00
 -18   6   8    0.10    3.00
  18   6  -8   -1.50    3.00
 -16  -6   8   -0.90    4.00
  16   6  -8   -1.10    2.90
 -16   6   8    5.40    3.70
 -14  -6   8   -2.40    3.70
  14  -6  -8    1.40    3.70
 -14   6   8   -2.10    2.70
  14   6  -8   -0.10    3.40
 -12  -6   8    3.90    4.00
  12  -6  -8   -2.60    3.40
  12   6  -8   -0.80    2.90
 -12   6   8    2.70    3.30
 -10  -6   8    0.60    3.30
  10  -6  -8   -4.70    3.40
 -10   6   8    2.20    3.00
  10   6  -8    2.80    3.10
  -8  -6   8    1.40    3.60
   8  -6  -8    0.90    3.60
   8   6  -8   -0.80    3.30
  -8   6   8    4.90    3.60
   6  -6  -8    0.00    3.60
  -6  -6   8    2.90    3.50
  -6   6   8   -1.70    2.60
   6   6  -8   -3.10    2.70
  -4  -6   8   -1.50    3.00
   4  -6  -8    0.10    4.00
  -4   6   8   -0.10    2.40
   4   6  -8    3.40    3.40
  -2  -6   8   -5.70    3.20
   2  -6  -8    0.60    3.40
   2   6  -8    2.50    3.30
  -2   6   8   -1.60    2.80
   0  -6  -8    0.70    3.80
   0  -6   8    2.90    3.20
   0   6   8    2.20    3.30
   0   6  -8    3.40    3.30
   2  -6   8    1.90    3.30
  -2  -6  -8    6.10    4.20
  -2   6  -8   -4.20    2.70
   2   6   8   -1.30    2.70
  -4  -6  -8    4.10    4.30
   4  -6   8   -1.00    2.80
   4   6   8    4.70    3.30
  -4   6  -8   -2.50    3.30
   6  -6   8   -1.70    3.10
  -6  -6  -8   -1.60    3.50
  -6   6  -8   -4.10    3.10
   8  -6   8    6.00    3.70
  -8  -6  -8    3.20    3.50
  -8   6  -8    9.80    4.50
  10  -6   8    0.20    3.20
 -10  -6  -8   -0.10    3.90
 -10   6  -8    5.10    4.40
  50   0  -9   -2.50    2.90
 -50   0   9   -1.30    4.30
  48   0  -9   -2.70    2.90
 -48   0   9   -2.00    3.70
  46   0  -9   -0.10    2.90
 -46   0   9   -2.60    3.10
 -44   0   9    1.30    3.20
  44   0  -9    2.30    3.20
  42   0  -9    6.50    3.60
 -42   0   9    7.70    3.90
 -40   0   9    0.50    2.90
  40   0  -9    1.50    3.10
  38   0  -9   -1.40    2.10
 -38   0   9    2.60    2.80
  36   0  -9   16.20    4.10
 -36   0   9   18.00    4.30
 -34   0   9   -0.70    1.90
  34   0  -9   -2.20    1.80
 -32   0   9    5.20    2.70
  32   0  -9   -0.50    1.80
  30   0  -9   79.29    9.20
 -30   0   9   96.69    8.90
  28   0  -9    6.40    2.60
 -28   0   9    7.50    2.60
 -26   0   9   -0.70    1.40
  26   0  -9   -1.50    1.20
  24   0  -9    1.00    1.50
 -24   0   9    1.80    1.70
  22   0  -9  152.58   13.70
 -22   0   9  194.98   14.10
  20   0  -9   60.99    6.60
 -20   0   9   56.89    6.40
 -18   0   9   54.19    6.00
  18   0  -9   52.19    5.90
  16   0  -9   37.00    4.50
 -16   0   9   36.80    2.80
  16   0  -9   28.30    4.00
 -16   0   9   28.70    4.10
 -14   0   9  201.58   15.90
  14   0  -9  216.08   16.20
  14   0  -9  206.68   16.10
 -14   0   9  213.38   15.00
 -12   0   9  412.76   28.50
 -12   0   9  345.57   28.90
 -12   0   9  404.56   27.70
 -10   0   9   64.79    5.70
 -10   0   9   65.39    5.10
 -10   0   9   57.19    6.80
   8   0  -9  121.29    9.20
  -8   0   9  126.69    9.70
  -8   0   9  123.79   10.40
  -6   0   9  171.18   13.70
  -6   0   9  173.68   12.80
   6   0  -9  168.48   12.60
   4   0  -9  105.39    8.20
  -4   0   9  102.69    9.20
  -4   0   9  106.59    8.10
  -2   0   9  836.62   61.59
  -2   0   9  900.21   62.89
   2   0  -9  906.11   61.89
   0   0  -9   77.59    6.80
   0   0   9   76.09    7.50
   0   0   9   89.39    6.50
  -2   0  -9  353.66   24.80
   2   0   9  332.67   24.00
   2   0   9  331.07   25.50
   4   0   9   62.29    4.80
   4   0   9   59.39    7.00
  -4   0  -9   65.89    5.80
  -6   0  -9   56.89    5.50
   6   0   9   62.19    7.20
   8   0   9  268.07   22.20
  -8   0  -9  304.77   21.60
  10   0   9    0.40    1.70
 -10   0  -9    2.90    1.70
 -12   0  -9   12.30    2.50
  12   0   9    5.00    2.70
 -14   0  -9   34.80    4.60
  14   0   9   26.40    5.00
 -16   0  -9  128.79   11.00
  16   0   9  120.09   11.70
 -18   0  -9    9.60    2.90
  18   0   9    5.30    3.10
 -20   0  -9    3.90    2.50
  20   0   9    5.40    2.90
  22   0   9    3.90    3.20
 -22   0  -9    8.50    3.00
 -24   0  -9    2.80    2.80
  24   0   9   -1.70    3.20
  26   0   9    0.60    3.10
 -26   0  -9    1.60    2.90
  28   0   9   -4.20    3.10
 -28   0  -9   -2.90    2.90
 -30   0  -9    0.30    3.60
  30   0   9    1.90    3.40
 -32   0  -9    7.70    4.80
  32   0   9   -5.40    3.60
  34   0   9    1.30    4.60
 -34   0  -9   -0.30    4.50
  36   0   9    0.60    4.70
 -49  -1   9    1.80    3.70
  49  -1  -9    1.70    4.60
 -49   1   9   -0.70    4.60
  49   1  -9    0.50    4.00
 -47  -1   9    1.80    3.70
  47  -1  -9    2.60    4.00
  47   1  -9    2.00    4.00
 -47   1   9    6.10    4.90
  45  -1  -9    0.10    3.30
 -45  -1   9    2.80    3.50
  45   1  -9    0.70    3.30
 -45   1   9   -2.90    3.70
 -43  -1   9    0.20    2.70
  43  -1  -9    2.00    2.90
  43   1  -9   -1.40    2.80
 -43   1   9    1.90    4.00
  41  -1  -9    1.00    3.00
 -41  -1   9    4.40    3.60
  41   1  -9    1.40    3.10
 -41   1   9    5.00    3.90
  39  -1  -9    3.20    2.60
 -39  -1   9    4.80    3.10
 -39   1   9   -0.10    3.40
  39   1  -9    2.50    2.70
  37  -1  -9   20.80    4.70
 -37  -1   9   25.40    5.10
 -37   1   9   18.30    4.80
  37   1  -9   13.80    4.40
  35  -1  -9   24.50    4.80
 -35  -1   9   15.30    4.00
 -35   1   9   12.20    4.10
  35   1  -9   15.60    4.00
  33  -1  -9    9.30    3.40
 -33  -1   9   22.90    4.30
  33   1  -9   12.00    3.40
 -33   1   9   16.60    4.20
  31  -1  -9    4.70    2.50
 -31  -1   9   11.60    3.10
  31   1  -9    4.10    2.50
 -31   1   9    9.40    3.40
 -29  -1   9   18.30    3.80
  29  -1  -9   20.70    4.20
 -29   1   9   23.20    4.50
  29   1  -9    8.90    3.00
  27  -1  -9   47.50    6.20
 -27  -1   9   49.99    5.30
 -27  -1   9   46.70    6.00
  27   1  -9   40.80    5.80
 -27   1   9   45.50    6.40
  25  -1  -9  117.59   10.10
 -25  -1   9   95.19    8.60
 -25  -1   9  124.49    9.80
  25   1  -9  117.89    9.80
 -25   1   9  112.99    9.90
 -23  -1   9   41.00    4.90
 -23  -1   9   30.50    3.50
  23  -1  -9   31.70    4.70
 -23   1   9   40.60    5.10
  23   1  -9   29.60    4.40
 -21  -1   9   49.60    5.90
  21  -1  -9   45.80    6.00
 -21  -1   9   53.59    4.70
  21   1  -9   59.89    6.40
 -21   1   9   61.19    6.40
  19  -1  -9   29.00    4.30
 -19  -1   9   31.60    4.20
 -19  -1   9   30.30    3.30
  19   1  -9   29.70    4.00
 -19   1   9   34.50    4.40
  17  -1  -9  280.07   20.50
 -17  -1   9  265.67   20.20
 -17  -1   9  264.77   19.50
  17  -1  -9  253.77   20.30
  17   1  -9  287.27   20.30
 -17   1   9  267.77   20.20
  15  -1  -9  107.19    9.40
  15  -1  -9  101.19    8.00
 -15  -1   9  112.09    8.60
  15  -1  -9  110.19    9.40
 -15  -1   9  116.69    9.20
 -15   1   9  113.99    9.10
  15   1  -9  108.59    9.00
  15   1  -9  127.39    9.30
  13  -1  -9   22.20    2.10
 -13  -1   9   18.00    2.80
 -13  -1   9   22.00    2.60
 -13   1   9   12.60    3.00
  13   1  -9   17.50    2.90
  13   1  -9   13.50    2.60
 -13   1   9   15.50    2.70
  11  -1  -9    4.70    1.10
 -11  -1   9    4.90    1.70
 -11  -1   9    5.80    2.30
 -11  -1   9    0.50    0.70
 -11   1   9    3.40    1.40
 -11   1   9    2.20    1.80
  -9  -1   9    6.90    2.30
  -9  -1   9    5.40    1.60
   9  -1  -9    9.30    1.50
  -9  -1   9    8.00    1.70
  -9   1   9    8.40    2.50
  -9   1   9    5.20    1.50
  -7  -1   9  463.35   32.60
   7  -1  -9  469.65   32.40
  -7  -1   9  482.05   33.30
  -7  -1   9  446.76   32.60
  -7   1   9  449.66   32.40
  -7   1   9  407.56   33.30
  -5  -1   9  252.87   18.90
   5  -1  -9  262.27   18.80
  -5  -1   9  257.47   19.60
  -5  -1   9  253.77   18.90
  -5   1   9  262.17   19.90
   3  -1  -9    0.90    1.10
  -3  -1   9    0.40    1.20
  -3  -1   9    1.80    1.70
  -3  -1   9    1.60    1.10
  -3   1   9    3.70    1.90
  -3   1   9    2.70    1.00
  -1  -1   9   44.40    5.60
  -1  -1   9   49.20    4.70
   1  -1  -9   47.60    4.60
  -1  -1   9   49.70    4.50
  -1   1   9   47.40    4.20
  -1   1   9   63.29    6.50
   1  -1   9  199.88   15.40
  -1  -1  -9  203.18   15.40
   1  -1   9  193.88   15.90
  -1   1  -9  213.38   15.00
   1   1   9  205.88   14.70
   1   1   9  192.38   16.00
  -3  -1  -9   13.10    2.50
   3  -1   9   14.90    3.10
   3  -1   9   10.90    2.50
   3   1   9   14.90    3.30
   3   1   9   13.20    1.80
  -3   1  -9   15.00    2.10
   5  -1   9   29.00    3.70
   5  -1   9   29.50    4.30
  -5  -1  -9   22.70    3.60
   5   1   9   23.40    2.20
  -5   1  -9   26.70    2.90
   5   1   9   38.60    5.20
  -7  -1  -9  139.49   11.30
   7  -1   9  133.69   11.10
   7  -1   9  135.69   11.70
  -7   1  -9  141.29   10.30
   7   1   9  131.69   11.80
   9  -1   9   96.79    9.90
  -9  -1  -9  111.19    9.80
   9  -1   9  117.09    9.70
  -9   1  -9  122.39    8.80
   9   1   9  116.39   10.50
 -11  -1  -9   30.70    4.40
  11  -1   9   21.20    4.30
 -11   1  -9   31.50    4.00
  11   1   9   22.00    4.50
 -13  -1  -9   30.20    4.60
  13  -1   9   35.10    5.30
 -13   1  -9   26.50    4.00
  13   1   9   24.40    4.80
 -15  -1  -9    4.30    2.50
  15  -1   9    2.20    2.30
 -15   1  -9    3.30    2.20
  15   1   9   -0.50    1.60
 -17  -1  -9   -0.60    2.10
  17  -1   9   -0.60    2.50
 -17   1  -9    4.60    2.30
  17   1   9    1.50    2.60
  19  -1   9   79.89   10.00
 -19  -1  -9   76.79    9.10
  19   1   9   65.79    9.30
 -19   1  -9   99.99    8.60
 -21  -1  -9   20.30    4.70
  21  -1   9   15.60    4.60
  21   1   9   19.00    5.00
 -21   1  -9   20.80    4.20
 -23  -1  -9    2.50    3.20
  23  -1   9    4.40    3.30
  23   1   9    7.70    3.80
 -23   1  -9    8.30    3.40
 -25  -1  -9   -0.30    2.90
  25  -1   9    3.10    3.30
  25   1   9   -1.10    2.40
 -25   1  -9    0.70    2.90
 -27  -1  -9    0.70    3.50
  27  -1   9    1.60    3.30
  27   1   9    1.40    3.30
 -27   1  -9    1.20    3.30
 -29  -1  -9    1.60    4.10
  29  -1   9    2.80    3.90
 -29   1  -9    5.80    3.70
  29   1   9    4.00    4.30
  31  -1   9    4.50    4.70
 -31  -1  -9    3.30    4.40
  31   1   9    5.20    3.90
 -31   1  -9    5.70    4.20
 -33  -1  -9   -3.70    4.00
  33  -1   9    1.70    4.60
  33   1   9   -2.60    3.10
 -33   1  -9   -1.30    3.70
 -35  -1  -9   -3.90    4.20
  35  -1   9    2.30    4.30
 -35   1  -9    3.40    4.90
  35   1   9   -3.90    3.40
  48  -2  -9    2.50    3.90
 -48  -2   9    2.70    3.80
  48   2  -9   -4.90    3.10
 -48   2   9   -3.60    4.80
 -46  -2   9   18.00    5.50
  46  -2  -9    0.30    3.00
 -46   2   9   12.40    5.90
  46   2  -9    1.10    4.20
 -44  -2   9    0.50    4.00
  44  -2  -9    2.30    3.20
  44   2  -9    0.10    3.30
 -44   2   9   -1.80    3.90
 -42  -2   9   -1.30    3.10
  42  -2  -9    2.30    3.40
 -42   2   9    0.70    4.30
  42   2  -9    7.30    3.70
 -40  -2   9   -1.60    3.10
  40  -2  -9    2.40    2.90
  40   2  -9    1.80    3.00
 -40   2   9   -0.80    3.20
 -38  -2   9    5.50    3.50
  38  -2  -9   -0.60    2.50
  38   2  -9    0.00    2.50
 -38   2   9   -0.50    3.30
  36  -2  -9    7.40    3.30
 -36  -2   9    4.30    2.90
  36   2  -9    5.30    3.30
 -36   2   9   11.10    4.00
 -34  -2   9    8.00    3.30
  34  -2  -9   16.30    4.40
  34   2  -9   25.30    4.90
 -34   2   9   22.10    5.10
  32  -2  -9   30.90    5.40
 -32  -2   9   18.90    4.20
 -32   2   9   29.60    5.20
  32   2  -9   22.80    4.60
 -30  -2   9   21.50    4.10
  30  -2  -9   26.50    5.10
 -30  -2   9   26.70    4.30
 -30   2   9   15.80    4.10
  30   2  -9   12.10    3.30
 -28  -2   9   51.29    6.30
  28  -2  -9   62.99    7.30
 -28  -2   9   58.29    6.90
 -28   2   9   48.90    6.80
  28   2  -9   62.69    7.00
 -26  -2   9   65.49    7.40
  26  -2  -9   56.19    7.50
 -26  -2   9   70.99    7.10
 -26   2   9   58.49    7.30
  26   2  -9   63.49    7.30
  24  -2  -9    0.80    1.70
 -24  -2   9   -2.40    1.30
 -24  -2   9    3.30    1.80
 -24   2   9    8.70    2.80
  24   2  -9    0.00    1.50
  22  -2  -9    3.00    2.00
 -22  -2   9    0.40    1.30
 -22  -2   9    0.00    1.50
 -22   2   9   -1.70    1.40
  22   2  -9   -0.40    1.30
 -20  -2   9   63.99    6.00
 -20  -2   9   37.70    5.50
  20  -2  -9   68.69    7.10
  20  -2  -9   64.79    4.80
 -20   2   9   54.09    6.40
  20   2  -9   58.39    5.70
 -18  -2   9   84.79    7.40
  18  -2  -9   75.39    6.20
  18  -2  -9   72.09    7.50
 -18  -2   9   80.19    7.20
 -18   2   9   93.89    7.50
  18   2  -9   83.19    7.20
 -16  -2   9   34.40    4.20
  16  -2  -9   31.40    4.70
  16  -2  -9   30.40    3.30
  16  -2  -9   35.90    4.60
 -16  -2   9   34.70    4.50
  16   2  -9   31.60    3.90
 -16   2   9   36.30    4.50
  14  -2  -9   47.50    5.80
  14  -2  -9   52.89    4.30
 -14  -2   9   48.20    5.20
  14  -2  -9   39.00    5.40
 -14  -2   9   44.50    5.40
  14   2  -9   48.50    4.60
 -14   2   9   45.70    5.20
  12  -2  -9   78.49    6.30
 -12  -2   9   74.09    6.90
 -12  -2   9   80.59    6.90
 -12   2   9   89.49    8.00
  12   2  -9   65.29    6.30
 -12   2   9   76.09    6.70
  12   2  -9   77.09    6.40
 -10  -2   9  501.65   36.40
 -10  -2   9  503.05   36.20
  10  -2  -9  524.05   35.90
  10   2  -9  430.46   35.70
 -10   2   9  553.14   37.30
  10   2  -9  496.05   35.90
 -10   2   9  524.35   36.10
  -8  -2   9  265.27   19.20
  -8  -2   9  265.07   19.30
  -8  -2   9  258.17   19.20
   8  -2  -9  252.57   18.80
  -8   2   9  256.47   19.90
  -8   2   9  230.78   18.70
  -6  -2   9   64.29    5.90
  -6  -2   9   69.19    6.10
  -6  -2   9   60.49    6.10
   6  -2  -9   60.79    5.70
  -6   2   9   64.19    5.60
  -6   2   9   64.99    7.30
  -4  -2   9  216.18   16.30
  -4  -2   9  195.78   16.00
   4  -2  -9  214.98   16.00
  -4   2   9  228.28   17.00
  -4   2   9  205.88   15.60
   4   2  -9  202.98   15.90
   2  -2  -9   89.69    7.40
  -2  -2   9   84.79    7.80
  -2  -2   9   85.49    7.50
  -2   2   9   83.69    6.90
  -2   2   9   83.09    8.30
   2   2  -9   88.39    7.40
   0  -2   9    4.00    1.80
   0  -2  -9    3.90    1.50
   0  -2   9    7.00    2.20
   0   2   9    2.20    1.90
   0   2   9    4.40    1.30
   0   2  -9    3.60    1.60
   2  -2   9   42.30    5.20
   2  -2   9   44.60    4.90
  -2  -2  -9   37.60    4.80
   2   2   9   43.30    5.70
   2   2   9   39.70    3.70
  -2   2  -9   34.30    4.20
   4  -2   9   27.50    3.90
  -4  -2  -9   24.10    3.70
  -4   2  -9   24.60    3.40
   4   2   9   27.80    4.50
   4   2   9   24.40    2.80
  -6  -2  -9   22.70    4.00
   6  -2   9   25.60    4.20
   6  -2   9   32.00    4.30
  -6   2  -9   27.80    3.60
   6   2   9   33.60    3.00
   6   2   9   28.40    4.80
   8  -2   9  171.58   14.60
  -8  -2  -9  184.08   14.60
   8  -2   9  175.88   14.40
  -8   2  -9  180.38   13.80
   8   2   9  193.08   15.50
  10  -2   9    9.60    2.60
 -10  -2  -9    2.70    2.30
  10  -2   9    8.20    2.60
 -10   2  -9   11.30    2.40
  10   2   9    6.30    2.80
  12  -2   9   17.70    3.80
  12  -2   9   13.60    3.30
 -12  -2  -9   19.10    3.70
 -12   2  -9   20.90    3.10
  12   2   9   13.80    3.70
 -14  -2  -9   34.30    5.70
  14  -2   9   48.30    6.50
  14  -2   9   41.50    5.60
  14   2   9   62.39    7.50
  16  -2   9   11.70    3.80
  16  -2   9   16.10    3.30
 -16  -2  -9   14.80    3.70
  16   2   9   14.20    3.80
  18  -2   9    7.20    2.80
  18  -2   9    4.40    2.90
 -18  -2  -9    8.30    3.40
  18   2   9    4.80    3.00
 -20  -2  -9    8.20    3.40
  20  -2   9   10.20    3.80
  20   2   9    6.50    3.60
 -20   2  -9    7.40    3.10
  22  -2   9    0.60    2.80
 -22  -2  -9    3.30    3.10
  22   2   9    3.80    3.00
 -22   2  -9    1.50    2.40
 -24  -2  -9    2.30    3.40
  24  -2   9    2.10    3.00
 -24   2  -9    1.20    2.80
  24   2   9    2.80    3.40
 -26  -2  -9    1.70    3.70
  26  -2   9    4.00    3.90
 -26   2  -9    2.20    3.30
  26   2   9    3.80    3.20
 -28  -2  -9    3.10    3.60
  28  -2   9    2.00    3.60
  28   2   9    4.50    3.80
 -28   2  -9    3.60    3.70
 -30  -2  -9    3.00    4.30
  30  -2   9    1.90    4.20
 -30   2  -9    5.80    4.00
  30   2   9    5.10    4.00
  32  -2   9    2.60    4.50
 -32  -2  -9    0.10    4.70
 -32   2  -9   -2.00    3.70
  32   2   9    1.10    3.90
 -45  -3   9    6.10    4.50
  45  -3  -9    1.00    3.60
  45   3  -9   -4.60    6.30
 -45   3   9    5.60    5.60
  43  -3  -9   -2.90    3.10
 -43  -3   9    6.40    5.00
 -43   3   9    9.30    5.80
  43   3  -9    3.30    4.50
  41  -3  -9   -0.90    3.00
 -41  -3   9    1.40    3.40
 -41   3   9   -4.90    3.60
  41   3  -9    0.50    3.50
  39  -3  -9    0.30    3.00
 -39  -3   9    0.00    2.90
  39   3  -9   -2.60    3.30
 -39   3   9    4.90    4.20
 -37  -3   9   -4.60    2.80
  37  -3  -9   -3.50    2.30
 -37   3   9    0.20    3.80
  37   3  -9    0.40    3.30
  35  -3  -9   -1.50    2.60
 -35  -3   9    3.30    3.40
 -35   3   9    9.10    4.00
  35   3  -9    6.20    3.60
  33  -3  -9   20.90    4.70
 -33  -3   9   26.90    5.30
 -33  -3   9   35.30    6.10
  33   3  -9   29.90    5.30
 -33   3   9   41.50    7.20
 -31  -3   9    9.00    3.40
 -31  -3   9    8.10    3.80
  31  -3  -9    6.90    3.10
 -31   3   9    6.00    3.30
  31   3  -9   13.80    3.80
 -29  -3   9    5.60    3.60
 -29  -3   9    8.30    3.20
  29  -3  -9   11.40    3.60
 -29   3   9   12.80    3.90
  29   3  -9    8.90    3.00
 -27  -3   9   15.80    3.80
  27  -3  -9   10.50    3.30
 -27  -3   9   22.20    4.40
 -27   3   9   11.60    3.50
  27   3  -9   16.50    3.50
 -25  -3   9   28.60    5.00
 -25  -3   9   23.20    4.50
  25  -3  -9   21.20    4.30
  25   3  -9   28.00    4.30
 -25   3   9   24.80    4.70
 -23  -3   9   80.39    8.80
 -23  -3   9   83.09    8.90
  23  -3  -9   84.59    8.00
 -23   3   9   71.79    8.40
  23   3  -9   71.09    7.20
 -21  -3   9   38.40    5.70
  21  -3  -9   40.30    5.70
 -21  -3   9   47.90    6.30
 -21   3   9   44.20    5.80
  21   3  -9   45.60    5.20
 -19  -3   9    8.60    2.90
  19  -3  -9    7.90    2.00
 -19  -3   9    7.80    2.60
  19  -3  -9   10.90    3.10
  19   3  -9   13.80    3.00
 -19   3   9    9.10    2.70
 -17  -3   9   50.89    6.40
 -17  -3   9   51.89    6.40
  17  -3  -9   53.99    5.10
  17  -3  -9   47.60    6.20
 -17   3   9   56.49    6.40
 -15  -3   9   21.80    3.90
 -15  -3   9   24.10    4.10
  15  -3  -9   26.90    4.20
  15  -3  -9   29.40    4.30
  15  -3  -9   23.30    3.40
 -15   3   9   24.70    4.00
 -13  -3   9    1.40    1.50
  13  -3  -9   -0.60    1.70
  13  -3  -9    0.70    1.90
 -13  -3   9   -0.60    1.70
  13  -3  -9    2.90    1.70
  13   3  -9    3.00    1.90
 -13   3   9    2.70    1.70
  11  -3  -9    4.40    1.90
  11  -3  -9    3.20    2.00
  11  -3  -9    6.10    2.50
 -11  -3   9    3.60    2.00
 -11   3   9    8.10    2.20
  11   3  -9    3.00    1.90
  -9  -3   9   19.80    3.50
   9  -3  -9   16.30    3.00
  -9   3   9   14.60    3.70
  -9   3   9   22.30    3.40
   9   3  -9   16.60    3.20
   7  -3  -9   39.70    5.10
  -7  -3   9   39.80    5.20
   7   3  -9   43.60    5.60
  -7   3   9   40.80    4.90
  -7   3   9   51.79    6.50
  -5  -3   9   48.80    5.90
   5  -3  -9   52.29    5.80
  -5   3   9   43.30    6.10
  -5   3   9   50.39    4.90
   5   3  -9   40.40    5.50
   3  -3  -9   27.60    4.30
  -3  -3   9   23.40    4.10
   3   3  -9   25.50    4.00
  -3   3   9   23.40    3.40
  -3   3   9   25.20    4.50
   1  -3  -9   40.20    5.20
  -1  -3   9   37.70    5.00
  -1   3   9   46.50    4.20
   1   3  -9   33.50    4.90
  -1   3   9   25.80    5.00
  -1  -3  -9   67.09    7.10
   1  -3   9   51.29    6.30
   1   3   9   54.69    7.20
  -1   3  -9   54.09    6.30
  -3  -3  -9   48.20    6.20
   3  -3   9   53.69    6.10
   3   3   9   49.50    6.90
  -3   3  -9   50.99    6.00
   3   3   9   50.59    4.90
  -5  -3  -9   30.60    5.00
   5  -3   9   37.60    5.40
   5  -3   9   33.60    6.70
  -5   3  -9   43.10    5.20
   5   3   9   42.70    6.10
   5   3   9   41.90    4.50
  -7  -3  -9   45.60    6.20
   7  -3   9   48.50    6.00
   7  -3   9   52.59    6.20
   7   3   9   53.79    7.00
  -7   3  -9   44.00    5.50
   9  -3   9    5.00    2.40
   9  -3   9    0.50    1.80
  -9  -3  -9    3.00    2.50
   9   3   9    3.20    2.30
  -9   3  -9   -2.80    1.70
  11  -3   9   -1.00    2.20
 -11  -3  -9   -0.40    2.10
  11  -3   9    0.40    1.90
 -11   3  -9    0.90    2.10
  11   3   9    2.70    2.70
  13  -3   9   19.10    3.80
  13  -3   9   14.80    3.40
 -13  -3  -9   18.70    4.20
 -13   3  -9   15.40    3.30
  13   3   9   22.40    4.70
  15  -3   9    5.90    3.00
  15  -3   9   18.50    3.80
 -15  -3  -9   23.30    4.60
  15   3   9   11.30    3.90
 -15   3  -9   17.30    3.50
  17  -3   9   -1.70    2.10
  17  -3   9   -1.40    2.50
 -17  -3  -9    5.20    3.20
  17   3   9    0.90    2.80
  19  -3   9    9.10    3.40
 -19  -3  -9   10.30    3.60
  19  -3   9   14.50    4.20
  19   3   9   12.30    4.40
  21  -3   9    4.10    2.70
 -21  -3  -9    0.20    2.90
  21  -3   9    4.50    3.50
  21   3   9    3.00    3.40
 -23  -3  -9    1.20    3.50
  23  -3   9    8.50    3.80
  23  -3   9   -2.20    2.60
  23   3   9    5.60    3.60
  25  -3   9    5.50    4.00
 -25  -3  -9   -0.70    3.20
  25   3   9    3.50    3.90
 -25   3  -9   -0.60    3.10
 -27  -3  -9   -3.10    3.50
  27  -3   9   -0.80    3.70
  27   3   9    6.40    4.10
 -27   3  -9    3.20    3.60
 -29  -3  -9    2.30    4.00
  29  -3   9   -2.10    4.10
 -29   3  -9   -0.10    3.50
  29   3   9    2.80    3.80
  31  -3   9   -4.00    4.40
  31   3   9   -1.70    4.00
 -40  -4   9    5.30    4.30
  40  -4  -9    1.40    3.80
 -40   4   9    8.40    4.90
  38  -4  -9    5.40    3.90
 -38  -4   9    3.70    3.50
 -38   4   9   10.40    5.40
  36  -4  -9   -2.10    2.90
 -36  -4   9    3.70    3.30
 -36   4   9    0.40    3.90
  34  -4  -9    1.90    2.70
 -34  -4   9    5.40    3.60
 -34  -4   9   -2.80    4.20
 -34   4   9    0.10    3.10
 -32  -4   9    5.10    3.10
 -32  -4   9    0.40    3.70
  32  -4  -9    0.40    2.40
 -32   4   9    3.70    3.60
 -30  -4   9    2.10    3.90
  30  -4  -9    4.10    2.70
 -30  -4   9    4.20    2.70
 -30   4   9   -1.60    3.40
  30   4  -9    3.20    2.70
  28  -4  -9    1.70    2.70
 -28  -4   9    5.30    4.30
 -28   4   9    0.10    2.70
  28   4  -9    5.10    3.00
  26  -4  -9    2.90    2.30
 -26  -4   9    0.50    3.50
  26   4  -9    1.70    2.60
 -26   4   9    6.00    3.50
  24  -4  -9   14.80    3.70
 -24  -4   9   19.50    4.80
 -24   4   9   15.50    4.00
  24   4  -9    8.90    3.40
  22  -4  -9   -0.20    2.10
 -22  -4   9    4.80    3.40
  22   4  -9   -0.80    1.60
 -22   4   9    3.10    2.60
 -20  -4   9   44.90    6.60
  20  -4  -9   30.40    5.10
  20   4  -9   29.70    5.30
 -20   4   9   34.00    5.40
  18  -4  -9   33.00    5.20
  18  -4  -9   47.10    5.40
 -18  -4   9   50.39    6.60
 -18   4   9   34.60    5.40
  18   4  -9   37.30    5.80
 -16  -4   9   11.50    3.60
  16  -4  -9    7.00    2.70
  16  -4  -9   15.70    3.40
 -16   4   9   15.10    3.60
  16   4  -9   17.60    3.90
  14  -4  -9    4.20    2.50
 -14  -4   9    4.70    3.10
  14  -4  -9   -0.50    1.40
  14   4  -9    6.90    2.90
 -14   4   9    4.40    2.60
 -12  -4   9   -0.70    2.30
  12  -4  -9    0.00    1.50
  12  -4  -9    0.00    1.60
  12  -4  -9    0.70    2.00
  12   4  -9    1.20    2.10
 -12   4   9    2.00    1.90
 -10  -4   9   12.30    3.60
  10  -4  -9   16.60    3.60
  10  -4  -9    9.60    2.90
  10  -4  -9    5.20    2.30
  10   4  -9   23.40    3.90
 -10   4   9   15.20    3.30
   8  -4  -9    5.30    2.50
   8  -4  -9    7.50    3.00
  -8  -4   9    7.20    3.10
  -8   4   9    7.80    3.30
  -8   4   9    7.30    2.60
   8   4  -9    0.70    2.00
   6  -4  -9   17.10    4.00
  -6  -4   9   19.20    4.10
  -6   4   9    6.10    2.70
   6   4  -9   14.90    3.80
  -6   4   9   11.60    3.90
   4  -4  -9   28.40    4.70
  -4  -4   9   21.70    4.40
  -4   4   9   21.70    4.90
  -4   4   9   17.30    3.50
   4   4  -9   20.00    4.40
  -2  -4   9   12.10    3.50
   2  -4  -9   13.00    3.70
  -2   4   9   15.00    3.20
   2   4  -9   17.30    3.80
  -2   4   9   15.20    4.20
   0  -4   9   44.20    6.10
   0  -4  -9   28.50    5.10
   0   4  -9   32.40    5.30
   0   4   9   38.20    5.00
   0   4   9   51.29    6.90
  -2  -4  -9   27.70    4.90
   2  -4   9   16.80    4.00
   2   4   9   30.20    5.40
  -2   4  -9   25.40    4.60
   2   4   9   30.20    4.20
   4  -4   9    8.50    3.00
  -4  -4  -9    7.30    2.90
  -4   4  -9    4.10    2.60
   4   4   9    5.20    2.30
   4   4   9    4.30    3.00
   6  -4   9    8.40    3.20
  -6  -4  -9    3.30    2.80
  -6   4  -9    5.20    3.10
   6   4   9   14.10    4.20
  -8  -4  -9    6.50    3.20
   8  -4   9    1.90    2.70
   8   4   9   -5.70    2.40
  -8   4  -9    1.50    2.80
 -10  -4  -9    5.40    3.20
  10  -4   9    7.00    3.20
  10   4   9    8.80    3.70
 -10   4  -9   -0.50    2.50
  12  -4   9    0.50    2.50
 -12  -4  -9    4.70    3.30
  12   4   9   -0.20    3.10
 -12   4  -9    1.50    2.60
 -14  -4  -9    6.70    3.50
  14  -4   9    6.40    3.10
 -14   4  -9   -2.00    2.40
  14   4   9   -3.10    2.40
  16  -4   9    3.70    3.00
 -16  -4  -9    1.80    3.10
 -16   4  -9   -1.40    2.60
  16   4   9    3.80    3.40
  18  -4   9    0.10    2.80
 -18  -4  -9    1.30    3.40
  18   4   9    0.30    3.10
 -20  -4  -9   -1.70    3.20
  20  -4   9    1.10    3.00
  20   4   9   -1.90    3.00
 -22  -4  -9   -0.20    3.50
  22  -4   9    1.80    3.10
  22   4   9   -0.20    3.30
 -24  -4  -9   -1.50    3.50
  24  -4   9   -2.60    2.90
  24   4   9   -4.30    3.10
  26  -4   9    0.80    3.20
 -26  -4  -9   -3.40    3.40
  26   4   9   -1.90    3.80
 -33  -5   9   -5.00    4.50
 -33   5   9   -3.40    3.70
  33   5  -9    0.00    3.30
 -31  -5   9    8.90    5.30
  31   5  -9    1.30    3.80
 -31   5   9    2.70    3.50
 -29  -5   9    4.40    4.90
  29   5  -9    1.40    3.20
 -29   5   9   -1.10    3.50
 -27  -5   9   -0.20    4.30
  27   5  -9   -0.80    3.00
 -27   5   9    3.80    3.50
 -25  -5   9    2.00    4.10
 -25   5   9   -2.00    2.90
  25   5  -9    3.10    3.40
 -23  -5   9    4.40    4.10
  23   5  -9    4.40    3.00
 -23   5   9    0.20    3.40
 -21  -5   9    2.10    3.90
 -21   5   9    4.00    3.20
  21   5  -9    6.80    3.60
 -19  -5   9    4.70    3.90
  19   5  -9   11.60    4.00
 -19   5   9    2.10    2.90
 -17  -5   9    0.90    3.50
 -17   5   9   -5.20    2.00
  17   5  -9    1.50    2.90
  15  -5  -9    5.50    3.30
 -15  -5   9    3.10    3.30
 -15   5   9    0.50    2.40
  15   5  -9    3.50    2.80
  13  -5  -9    3.50    3.20
 -13  -5   9    9.50    4.00
 -13   5   9    0.50    2.90
  13   5  -9   -0.40    2.40
 -11  -5   9    2.40    3.20
  11  -5  -9    7.00    3.00
  11   5  -9    4.80    3.00
 -11   5   9    7.90    3.10
  -9  -5   9    6.00    3.40
   9  -5  -9   10.20    3.90
   9   5  -9   12.40    3.90
  -9   5   9   10.90    3.30
   7  -5  -9   13.30    4.20
  -7  -5   9   11.00    3.90
  -7   5   9   11.60    3.20
   7   5  -9    7.90    3.50
   5  -5  -9   11.70    4.10
  -5  -5   9   18.20    4.60
  -5   5   9   15.70    3.90
   5   5  -9   12.60    4.00
   3  -5  -9    2.90    3.20
  -3  -5   9    1.70    2.70
  -3   5   9    1.20    2.20
   3   5  -9    1.60    2.60
   1  -5  -9    9.60    3.50
  -1  -5   9    2.30    3.00
  -1   5   9    6.00    2.70
   1   5  -9    3.30    3.00
  -1  -5  -9   -0.90    2.80
   1  -5   9    1.30    2.70
   1   5   9    1.90    2.50
  -1   5  -9    0.90    3.00
  -3  -5  -9    2.10    3.40
   3  -5   9    6.10    3.00
  -3   5  -9   -1.00    2.40
   3   5   9    1.90    2.60
  -5  -5  -9    8.90    3.90
   5  -5   9    8.60    3.70
  -5   5  -9    3.70    3.60
  -7  -5  -9    4.10    3.50
   7  -5   9    1.00    3.00
  -7   5  -9    1.30    2.80
  -9  -5  -9    0.50    3.10
   9  -5   9   -0.90    2.90
  -9   5  -9    6.40    3.40
  11  -5   9    0.70    3.40
 -11  -5  -9    1.20    3.30
 -11   5  -9    5.60    3.50
  13  -5   9    0.60    2.90
 -13  -5  -9    0.60    2.90
 -13   5  -9   -2.70    2.60
 -15  -5  -9    2.40    3.50
  15  -5   9    1.30    2.90
 -15   5  -9    6.20    4.00
 -17  -5  -9    0.70    3.40
  17  -5   9   -0.60    3.00
 -17   5  -9    0.50    3.80
  19  -5   9   -0.20    3.50
 -19  -5  -9    1.10    3.50
 -22  -6   9    4.80    4.90
 -22   6   9   -1.30    3.80
  22   6  -9    0.90    3.50
 -20  -6   9   -3.10    4.10
 -20   6   9   -1.00    3.40
  20   6  -9    3.30    3.90
 -18  -6   9   -1.90    4.00
  18   6  -9   -1.90    2.90
 -18   6   9    4.70    4.10
 -16  -6   9    3.50    4.00
  16   6  -9    5.20    3.80
 -16   6   9    1.80    3.80
  14  -6  -9    2.50    4.80
 -14  -6   9    0.70    3.90
  14   6  -9   -4.30    2.90
 -14   6   9    0.30    3.00
 -12  -6   9    0.70    4.00
  12  -6  -9    0.10    3.60
 -12   6   9    4.70    3.60
  12   6  -9    2.20    3.10
 -10  -6   9    2.00    3.60
  10  -6  -9    3.40    4.10
  10   6  -9    0.40    3.20
 -10   6   9   -3.40    2.80
   8  -6  -9    2.80    4.00
  -8  -6   9   -2.90    3.30
  -8   6   9   -2.50    2.70
   8   6  -9   -1.70    2.80
   6  -6  -9    0.80    3.90
  -6  -6   9   -0.80    2.90
  -6   6   9    3.40    2.90
   6   6  -9   -2.70    2.60
  -4  -6   9    2.80    3.50
   4  -6  -9   -0.70    3.60
  -4   6   9    0.90    3.00
   4   6  -9    0.50    2.90
  -2  -6   9    1.70    3.30
   2  -6  -9    1.50    3.50
  -2   6   9    7.90    3.70
   2   6  -9   -0.80    3.00
   0  -6   9    1.40    3.30
   0  -6  -9    1.30    3.50
   0   6  -9    0.10    3.70
   0   6   9   -1.70    2.90
  -2  -6  -9    5.20    4.20
   2  -6   9    0.80    2.80
  -2   6  -9   -0.20    3.20
   2   6   9   -1.90    2.60
   4  -6   9    0.30    3.30
  -4  -6  -9    2.90    4.10
  -4   6  -9   -4.40    3.60
   6  -6   9    9.50    4.20
  -6  -6  -9   -2.80    3.80
  -6   6  -9    2.20    4.30
   8  -6   9    0.40    3.20
  -8  -6  -9    2.10    3.90
  -8   6  -9    0.70    3.60
 -50   0  10   -5.40    3.70
  50   0 -10    0.60    3.80
  48   0 -10    2.00    3.50
 -48   0  10    1.40    3.60
  46   0 -10    2.00    3.40
 -46   0  10    2.60    3.60
 -44   0  10    3.60    3.70
  44   0 -10    4.00    3.40
 -42   0  10   13.70    4.40
  42   0 -10    4.00    3.00
  40   0 -10   10.00    4.00
 -40   0  10    7.90    3.90
 -38   0  10   15.00    4.60
  38   0 -10   20.60    4.70
  36   0 -10   -0.70    1.80
 -36   0  10    2.90    3.00
  34   0 -10   -0.40    1.90
 -34   0  10   -0.50    2.20
 -32   0  10   22.20    4.40
  32   0 -10   28.30    5.00
 -30   0  10   16.50    3.60
  30   0 -10    6.80    2.80
  28   0 -10   52.49    6.50
 -28   0  10   48.00    6.50
 -26   0  10   73.19    8.30
  26   0 -10   78.59    7.70
 -24   0  10   22.50    3.80
  24   0 -10   10.40    2.90
 -22   0  10    1.40    1.50
  22   0 -10    0.50    1.80
  20   0 -10   28.40    4.20
 -20   0  10   27.50    4.20
  18   0 -10   33.80    4.50
  18   0 -10   28.60    4.20
 -18   0  10   51.09    5.30
  16   0 -10    7.50    2.10
 -16   0  10    1.60    1.50
  16   0 -10    2.50    1.70
 -14   0  10    3.00    2.20
 -14   0  10   -0.30    1.10
  14   0 -10    3.40    1.70
 -12   0  10   60.59    5.40
 -12   0  10   57.59    6.90
  12   0 -10   56.59    4.60
 -10   0  10  264.47   20.20
  10   0 -10  261.27   18.70
 -10   0  10  256.27   19.30
   8   0 -10   27.40    3.00
  -8   0  10   19.80    3.90
  -8   0  10   28.90    3.40
   6   0 -10   97.39    7.70
  -6   0  10   98.59    8.90
  -4   0  10   74.59    7.30
   4   0 -10   79.29    6.30
  -4   0  10   73.49    6.10
  -2   0  10   23.40    4.00
   2   0 -10   20.10    2.80
  -2   0  10   19.60    2.50
   0   0 -10  293.87   22.10
   0   0  10  313.47   21.60
   0   0  10  290.67   23.00
   2   0  10  290.97   19.80
   2   0  10  263.27   21.40
  -2   0 -10  265.47   20.50
   4   0  10   55.59    6.80
  -4   0 -10   55.29    5.40
  -6   0 -10   14.90    2.70
   6   0  10   13.60    3.40
   8   0  10    0.70    1.70
  -8   0 -10    3.10    1.60
 -10   0 -10   -0.90    1.40
  10   0  10   -1.50    1.50
  12   0  10   19.60    4.20
 -12   0 -10   19.10    3.60
  14   0  10   18.90    4.30
 -14   0 -10   16.70    3.30
 -16   0 -10    5.90    2.50
  16   0  10    6.80    3.10
 -18   0 -10   21.00    4.10
  18   0  10   14.00    4.50
 -20   0 -10   20.20    4.40
  20   0  10   22.10    5.40
  22   0  10   10.60    4.40
 -22   0 -10   26.50    4.70
 -24   0 -10    2.80    3.00
  24   0  10    1.10    3.10
  26   0  10   -0.60    3.10
 -26   0 -10    3.40    3.50
  28   0  10   -2.00    3.70
 -28   0 -10   -2.80    3.60
 -30   0 -10   -1.20    3.60
  30   0  10    5.20    4.80
  32   0  10   -2.30    3.70
 -32   0 -10   -1.50    4.30
 -34   0 -10    4.90    5.10
  34   0  10   -2.20    3.60
 -49  -1  10   -0.40    4.10
  49  -1 -10    6.00    4.50
  49   1 -10    3.80    3.80
 -49   1  10  -10.40    3.70
  47  -1 -10   -2.70    3.60
 -47  -1  10    2.70    3.70
  47   1 -10   -4.20    2.80
 -47   1  10    4.30    4.80
  45  -1 -10    2.20    3.00
 -45  -1  10   -5.40    2.80
  45   1 -10    1.80    3.50
 -45   1  10    5.70    4.70
  43  -1 -10    1.50    3.30
 -43  -1  10   -0.70    2.70
 -43   1  10    4.50    4.30
  43   1 -10   -2.00    2.70
 -41  -1  10    7.40    3.30
  41  -1 -10    7.20    3.30
 -41   1  10    0.00    2.90
  41   1 -10   -2.70    2.20
 -39  -1  10   18.10    4.50
  39  -1 -10   18.50    4.40
 -39   1  10   18.50    4.80
  39   1 -10    9.70    4.00
  37  -1 -10   32.30    5.90
 -37  -1  10   39.60    6.00
  37   1 -10   41.20    6.40
 -37   1  10   36.30    6.60
 -35  -1  10   -0.60    2.00
  35  -1 -10   -1.20    1.90
  35   1 -10    1.70    2.20
 -35   1  10    0.40    2.70
  33  -1 -10   29.80    5.50
 -33  -1  10   31.70    5.20
 -33   1  10   32.20    5.50
  33   1 -10   32.20    5.30
 -31  -1  10   41.50    6.10
  31  -1 -10   45.80    6.50
  31   1 -10   44.00    6.20
 -31   1  10   51.39    6.90
 -29  -1  10   17.00    3.70
  29  -1 -10   16.10    3.80
 -29   1  10   18.00    3.90
  29   1 -10   17.80    3.90
 -27  -1  10   75.99    7.40
  27  -1 -10   67.39    8.10
 -27   1  10   93.19    8.40
  27   1 -10   68.19    8.00
 -25  -1  10   49.70    6.30
 -25  -1  10   55.49    5.00
  25  -1 -10   57.69    6.80
 -25   1  10   66.39    7.30
  25   1 -10   51.59    6.40
  23  -1 -10  150.18   11.50
 -23  -1  10  122.69    9.80
 -23  -1  10  132.89   10.90
 -23   1  10  130.79   11.10
  23   1 -10  118.29   10.80
 -21  -1  10   43.40    5.20
 -21  -1  10   36.20    3.70
  21  -1 -10   42.90    5.30
 -21   1  10   46.50    5.40
  21   1 -10   30.10    4.40
  19  -1 -10   81.89    7.60
 -19  -1  10   95.49    7.70
  19  -1 -10   84.39    7.60
 -19  -1  10   86.19    6.70
 -19   1  10   79.79    7.50
  19   1 -10   67.59    7.10
 -17  -1  10   12.90    2.60
  17  -1 -10   11.30    2.50
 -17  -1  10   12.10    2.00
  17  -1 -10    8.00    2.40
 -17   1  10   10.50    2.40
  17   1 -10   13.40    2.50
  15  -1 -10   36.50    5.30
 -15  -1  10   49.10    4.80
 -15  -1  10   43.50    4.20
  15  -1 -10   48.60    3.80
  15  -1 -10   51.89    5.90
  15   1 -10   47.40    5.20
  15   1 -10   48.80    5.30
 -15   1  10   48.50    5.40
  13  -1 -10  619.74   45.10
 -13  -1  10  622.54   46.00
 -13  -1  10  650.83   45.50
 -13  -1  10  670.73   46.70
 -13   1  10  642.94   47.00
  13   1 -10  681.43   46.10
  13   1 -10  621.64   46.00
 -13   1  10  642.44   45.90
  11  -1 -10  101.79    7.90
 -11  -1  10   98.59    9.20
 -11  -1  10  107.69    8.60
 -11   1  10   99.89    9.40
 -11   1  10  109.69    8.60
   9  -1 -10  126.29    9.70
  -9  -1  10  116.29   10.00
  -9  -1  10  139.09   10.00
  -9  -1  10  130.59   10.90
  -9   1  10  131.79   10.10
  -9   1  10  114.59   11.00
   7  -1 -10   10.70    2.00
  -7  -1  10   10.70    2.20
  -7  -1  10   12.80    2.20
  -7  -1  10    8.30    2.60
  -7   1  10   12.00    2.10
  -7   1  10   13.10    3.10
  -5  -1  10  115.29    8.70
  -5  -1  10  108.79    9.40
   5  -1 -10  109.69    8.50
  -5  -1  10  100.79    8.50
  -5   1  10   86.79    9.20
  -5   1  10  109.09    8.40
  -3  -1  10   90.09    7.30
   3  -1 -10   89.19    7.20
  -3  -1  10   83.19    7.90
  -3   1  10   76.59    8.00
  -3   1  10   83.89    6.90
  -1  -1  10    7.80    2.00
  -1  -1  10    8.80    1.80
  -1  -1  10    4.70    2.20
   1  -1 -10    6.20    1.90
  -1   1  10    7.40    1.50
  -1   1  10    3.70    2.10
   1  -1  10   16.80    3.20
   1  -1  10   13.80    2.60
  -1  -1 -10   18.20    2.80
   1   1  10   20.40    3.90
  -1   1 -10   12.50    2.10
   1   1  10   15.30    2.10
   3  -1  10   27.20    4.40
  -3  -1 -10   22.30    3.60
   3  -1  10   31.00    3.90
  -3   1 -10   26.20    3.00
   3   1  10   27.80    4.60
   3   1  10   25.70    2.70
   5  -1  10   57.69    6.80
   5  -1  10   53.29    5.80
  -5  -1 -10   48.20    5.90
  -5   1 -10   54.69    4.70
   5   1  10   60.59    7.30
   7  -1  10   41.50    4.80
   7  -1  10   36.60    5.10
  -7  -1 -10   37.10    4.80
   7   1  10   28.80    5.10
  -7   1 -10   30.30    3.30
   9  -1  10    2.60    2.00
   9  -1  10    0.40    1.70
  -9  -1 -10    2.20    2.00
  -9   1 -10    0.40    1.50
   9   1  10    4.30    2.40
  11  -1  10   19.30    4.20
 -11  -1 -10   27.40    4.40
  11   1  10   22.60    4.60
 -11   1 -10   17.80    3.30
  13  -1  10   -0.30    1.70
 -13  -1 -10    3.80    2.10
  13   1  10    0.00    1.90
 -13   1 -10    1.30    2.20
 -15  -1 -10    0.40    2.30
  15  -1  10   -0.40    2.10
  15   1  10   -0.40    2.20
 -15   1 -10   -0.50    1.80
  17  -1  10    3.60    2.80
 -17  -1 -10    7.40    3.30
  17   1  10    0.50    2.60
 -17   1 -10    5.10    2.50
 -19  -1 -10   26.90    5.00
  19  -1  10   21.00    4.90
 -19   1 -10   15.50    3.90
  19   1  10   17.20    4.60
  21  -1  10    7.20    3.70
 -21  -1 -10   14.10    4.20
  21   1  10    4.80    3.30
 -21   1 -10    9.20    3.20
  23  -1  10    5.00    3.00
 -23  -1 -10    3.80    3.30
  23   1  10    9.20    3.90
 -23   1 -10   11.80    3.40
  25  -1  10    0.10    3.10
 -25  -1 -10    3.00    3.40
 -25   1 -10    0.80    2.80
  25   1  10    1.70    3.50
 -27  -1 -10   -0.50    3.80
  27  -1  10    2.50    4.00
  27   1  10   -7.60    2.50
 -27   1 -10    2.00    3.40
 -29  -1 -10   -4.00    3.90
  29  -1  10    6.20    4.70
 -29   1 -10    7.80    3.70
  29   1  10    5.20    3.90
  31  -1  10    4.00    4.00
 -31  -1 -10    6.10    4.50
  31   1  10    7.50    4.60
 -31   1 -10    3.20    4.30
  33  -1  10    2.10    4.70
 -33  -1 -10    3.00    4.80
  33   1  10   -1.80    3.90
 -33   1 -10    3.90    4.90
  48  -2 -10   -2.60    2.90
 -48  -2  10   -0.40    4.40
  48   2 -10    1.80    4.50
 -48   2  10   -4.50    4.10
 -46  -2  10   13.20    5.00
  46  -2 -10   10.30    4.80
  46   2 -10    4.60    4.10
 -46   2  10    2.10    5.10
 -44  -2  10    0.40    3.10
  44  -2 -10    2.70    3.60
 -44   2  10    2.00    3.80
  44   2 -10   -2.90    3.20
  42  -2 -10    0.20    2.60
 -42  -2  10    6.00    4.00
  42   2 -10    1.10    3.50
 -42   2  10    3.10    4.00
  40  -2 -10    4.10    3.20
 -40  -2  10    6.50    3.20
  40   2 -10    6.00    3.50
 -40   2  10    2.00    4.40
 -38  -2  10   -1.30    2.50
  38  -2 -10   -3.90    1.80
  38   2 -10    1.10    2.80
 -38   2  10    2.50    3.70
  36  -2 -10   27.40    5.50
 -36  -2  10   24.60    5.00
  36   2 -10   14.60    4.40
 -36   2  10   41.60    6.70
 -34  -2  10    1.20    2.30
  34  -2 -10    3.90    3.00
 -34   2  10    4.30    3.60
  34   2 -10   -0.10    2.20
  32  -2 -10   77.39    9.30
 -32  -2  10   73.89    8.70
 -32   2  10   82.79    9.50
  32   2 -10   71.79    8.60
  30  -2 -10   84.99    9.60
 -30  -2  10   98.69    9.10
 -30   2  10   74.79    9.30
  30   2 -10   93.79    8.90
 -28  -2  10   23.30    3.90
 -28  -2  10   22.10    4.20
  28  -2 -10   16.00    4.00
 -28   2  10   32.40    5.00
  28   2 -10   29.90    4.60
 -26  -2  10   84.79    7.50
  26  -2 -10   70.39    8.60
 -26  -2  10   81.19    7.90
  26   2 -10   80.79    7.70
 -26   2  10   70.69    8.30
 -24  -2  10   50.49    5.60
 -24  -2  10   46.50    5.90
  24  -2 -10   42.70    5.90
  24   2 -10   45.90    5.80
 -24   2  10   44.60    6.00
  22  -2 -10    1.90    2.00
 -22  -2  10    2.30    1.90
 -22  -2  10   -0.10    1.50
  22   2 -10    5.90    2.00
 -22   2  10    0.20    1.90
 -20  -2  10   10.90    2.80
  20  -2 -10   12.00    3.00
  20   2 -10   15.20    2.90
 -20   2  10   12.90    3.00
 -18  -2  10    5.70    2.10
 -18  -2  10    7.60    2.40
  18  -2 -10   13.70    1.80
  18  -2 -10   16.10    3.20
  18  -2 -10   19.50    3.40
 -18   2  10   10.00    2.80
  18   2 -10   14.60    2.60
  16  -2 -10   59.79    6.90
 -16  -2  10   59.69    5.90
  16  -2 -10   69.89    6.60
  16  -2 -10   60.99    5.30
 -16  -2  10   55.19    6.60
 -16   2  10   73.39    6.30
  16   2 -10   63.29    5.90
  14  -2 -10   16.20    3.30
  14  -2 -10   12.20    3.10
  14  -2 -10   21.90    2.70
 -14  -2  10   18.40    3.10
 -14  -2  10   19.00    3.20
 -14   2  10   25.70    3.60
  14   2 -10   19.80    2.80
  14   2 -10   17.40    2.70
 -12  -2  10   66.69    6.40
  12  -2 -10   75.89    6.00
 -12  -2  10   69.69    6.30
  12   2 -10   64.99    6.00
  12   2 -10   60.59    5.80
 -12   2  10   61.49    6.10
 -12   2  10   82.29    7.60
 -10  -2  10   35.60    5.00
  10  -2 -10   43.40    4.50
 -10  -2  10   42.30    4.90
 -10  -2  10   44.90    5.20
 -10   2  10   43.70    4.70
 -10   2  10   32.10    5.40
  -8  -2  10  146.99   12.20
  -8  -2  10  147.39   12.40
  -8  -2  10  154.28   12.10
   8  -2 -10  156.48   11.80
  -8   2  10  153.48   11.80
  -8   2  10  146.59   13.00
  -6  -2  10  171.58   13.70
  -6  -2  10  171.58   13.40
   6  -2 -10  156.08   13.20
  -6  -2  10  174.38   13.50
  -6   2  10  175.08   13.10
  -6   2  10  182.68   14.50
  -4  -2  10   38.00    4.60
   4  -2 -10   37.70    4.40
  -4  -2  10   40.60    5.10
  -4   2  10   34.50    5.40
   4   2 -10   39.10    4.60
  -2  -2  10   33.70    4.60
  -2  -2  10   40.10    5.20
   2  -2 -10   35.90    4.40
   2   2 -10   33.60    4.20
  -2   2  10   38.70    5.80
  -2   2  10   38.40    4.00
   0  -2  10   15.40    3.10
   0  -2  10   10.00    2.50
   0  -2 -10    7.60    2.20
   0   2  10    2.40    2.20
   0   2 -10    4.40    1.90
   0   2  10    8.80    1.80
   2  -2  10   15.10    3.00
  -2  -2 -10   16.80    3.00
   2   2  10   13.30    3.40
  -2   2 -10   14.00    2.50
   2   2  10   14.90    2.20
   4  -2  10   25.30    4.30
   4  -2  10   28.60    4.30
  -4  -2 -10   32.40    4.50
   4   2  10   38.10    5.40
   4   2  10   27.40    3.10
  -4   2 -10   23.70    3.50
   6  -2  10    9.40    3.00
   6  -2  10   12.50    2.90
  -6  -2 -10   16.90    3.30
  -6   2 -10   13.40    2.50
   6   2  10   18.30    4.00
   8  -2  10   63.59    7.00
   8  -2  10   64.79    7.30
  -8  -2 -10   66.19    7.50
   8   2  10   66.09    8.10
  -8   2 -10   62.89    5.90
  10  -2  10   14.30    3.30
  10  -2  10   17.70    3.80
 -10  -2 -10   25.40    4.30
 -10   2 -10   21.30    3.20
  10   2  10   12.40    4.00
  12  -2  10    4.80    2.50
  12  -2  10   12.20    3.30
 -12  -2 -10   10.20    3.20
  12   2  10   11.50    3.70
  14  -2  10   14.50    3.90
 -14  -2 -10   13.50    3.60
  14  -2  10   11.70    3.10
  14   2  10    9.90    3.90
  16  -2  10    5.20    2.60
  16  -2  10    7.80    3.20
 -16  -2 -10    6.60    2.90
  16   2  10    6.70    3.50
 -18  -2 -10   10.30    3.70
  18  -2  10   13.40    4.20
 -18   2 -10    5.40    2.90
  18   2  10   16.10    4.30
 -20  -2 -10    8.10    3.50
  20  -2  10    0.00    2.60
 -20   2 -10   10.10    3.30
  20   2  10    7.40    3.80
  22  -2  10    6.30    3.80
 -22  -2 -10    2.90    3.20
 -22   2 -10    0.90    2.80
  22   2  10    4.20    3.60
  24  -2  10    1.60    3.60
 -24  -2 -10    4.60    3.80
 -24   2 -10   -3.00    2.90
  24   2  10    3.10    3.40
  26  -2  10    3.50    3.80
 -26  -2 -10    2.50    3.50
 -26   2 -10   -1.70    2.90
  26   2  10    3.50    3.60
 -28  -2 -10   -0.20    3.50
  28  -2  10    4.40    4.10
  28   2  10   -3.30    3.20
 -28   2 -10    3.00    3.50
 -30  -2 -10   -1.90    3.80
  30  -2  10    4.20    4.50
  30   2  10    0.20    3.60
 -30   2 -10    3.70    3.90
 -32  -2 -10   -3.40    4.30
  32  -2  10    2.70    4.10
 -32   2 -10    2.70    4.50
  32   2  10   -3.40    3.60
 -45  -3  10   -3.80    3.60
  45  -3 -10    4.10    4.40
 -45   3  10    2.50    5.90
  43  -3 -10   -0.20    3.50
 -43  -3  10    7.00    4.80
 -43   3  10   -1.60    5.00
  41  -3 -10    3.70    3.60
 -41  -3  10   -1.90    3.40
  41   3 -10    2.30    4.90
 -41   3  10   -1.30    4.20
  39  -3 -10    2.90    3.50
 -39  -3  10    8.50    3.70
 -39   3  10    7.80    4.60
  39   3 -10    2.70    3.50
  37  -3 -10   -2.40    2.80
 -37  -3  10   -0.90    3.10
 -37   3  10    4.10    3.80
  37   3 -10    1.50    2.90
  35  -3 -10    4.30    2.90
 -35  -3  10   -0.40    3.00
 -35   3  10    6.50    3.90
  35   3 -10    6.30    3.40
  33  -3 -10    1.50    2.50
 -33  -3  10    1.20    2.70
  33   3 -10    3.10    2.70
 -33   3  10    3.90    3.40
 -31  -3  10   14.40    4.10
  31  -3 -10    8.60    3.20
 -31  -3  10   11.50    4.00
 -31   3  10   14.40    4.40
  31   3 -10   13.70    3.70
  29  -3 -10    4.10    2.60
 -29  -3  10    6.70    3.30
 -29  -3  10    8.40    3.20
 -29   3  10    2.40    2.90
  29   3 -10    6.60    2.70
 -27  -3  10   36.30    5.50
 -27  -3  10   26.80    4.90
  27  -3 -10   23.70    4.80
 -27   3  10   18.60    4.50
  27   3 -10   28.00    4.60
  25  -3 -10   40.00    5.90
 -25  -3  10   36.60    5.60
 -25  -3  10   43.60    6.20
 -25   3  10   30.90    5.40
  25   3 -10   48.00    6.60
 -23  -3  10    4.20    3.00
 -23  -3  10    7.40    3.10
  23  -3 -10    5.50    2.80
 -23   3  10    7.90    3.00
  23   3 -10   10.80    3.60
 -21  -3  10   25.20    4.50
  21  -3 -10   28.10    4.80
 -21  -3  10   22.60    4.40
 -21   3  10   20.60    4.10
 -19  -3  10   59.89    7.30
  19  -3 -10   72.39    7.90
 -19  -3  10   64.59    7.60
 -19   3  10   63.99    7.30
  17  -3 -10   16.60    3.40
 -17  -3  10    8.80    2.80
  17  -3 -10   12.20    2.40
  17  -3 -10   13.00    3.10
 -17  -3  10    7.60    2.60
 -17   3  10   11.70    2.90
 -15  -3  10   17.60    3.70
  15  -3 -10   22.20    3.40
  15  -3 -10   23.70    4.10
 -15  -3  10   22.90    4.10
  15  -3 -10   26.20    4.50
 -15   3  10   22.10    3.70
 -13  -3  10   17.80    3.60
 -13  -3  10   13.20    3.00
  13  -3 -10   17.10    3.00
  13  -3 -10   16.00    3.70
  13  -3 -10   10.60    2.90
 -13   3  10   12.70    2.90
 -11  -3  10   16.80    3.50
  11  -3 -10   20.90    3.30
 -11   3  10   13.40    2.90
  11   3 -10   16.30    3.30
 -11   3  10    9.00    3.40
   9  -3 -10   38.80    4.80
  -9  -3  10   33.30    4.80
  -9   3  10   42.50    6.00
   9   3 -10   27.90    4.50
  -9   3  10   30.40    4.30
  -7  -3  10   19.30    3.70
   7  -3 -10   26.20    3.80
  -7   3  10   23.90    3.50
   7   3 -10   19.00    3.70
  -7   3  10   24.50    4.80
  -5  -3  10   39.70    5.10
   5  -3 -10   37.50    5.00
  -5   3  10   24.30    4.90
   5   3 -10   38.40    5.10
  -5   3  10   39.60    4.60
  -3  -3  10   36.10    5.00
   3  -3 -10   34.80    4.80
   3   3 -10   26.80    4.50
  -3   3  10   35.30    5.80
  -3   3  10   33.10    4.20
  -1  -3  10   35.80    4.80
   1  -3 -10   29.10    4.50
  -1   3  10   32.50    5.50
   1   3 -10   26.30    4.30
   1  -3  10   33.70    4.90
  -1  -3 -10   37.50    5.30
   1   3  10   43.10    4.60
  -1   3 -10   33.10    4.90
   1   3  10   29.80    5.40
  -3  -3 -10    9.00    2.80
   3  -3  10    8.20    2.90
   3   3  10   10.80    3.70
   3   3  10    3.30    1.70
  -3   3 -10    9.50    2.80
  -5  -3 -10    2.70    2.30
   5  -3  10    7.90    2.70
   5   3  10    5.50    3.10
  -5   3 -10    6.50    2.40
  -7  -3 -10    6.20    2.80
   7  -3  10    5.30    2.60
   7   3  10    4.50    3.00
  -7   3 -10   10.70    2.70
   9  -3  10   29.30    4.70
  -9  -3 -10   31.30    5.10
   9  -3  10   23.70    4.70
  -9   3 -10   25.50    4.00
   9   3  10   18.30    4.50
  11  -3  10   15.10    3.80
  11  -3  10   16.40    3.70
 -11  -3 -10   22.10    4.50
 -11   3 -10   17.90    3.50
  11   3  10   17.60    4.50
  13  -3  10    4.40    2.90
  13  -3  10   -0.80    1.50
 -13  -3 -10   15.30    4.00
  13   3  10    4.60    3.20
 -13   3 -10    2.10    2.30
  15  -3  10    9.80    3.40
 -15  -3 -10    3.40    2.80
  15  -3  10    6.90    3.00
  15   3  10    1.60    2.70
 -17  -3 -10    3.60    3.20
  17  -3  10   -0.10    2.40
  17  -3  10    1.50    2.50
  17   3  10   -2.20    2.70
  19  -3  10    2.00    3.00
 -19  -3 -10    4.50    3.30
  19  -3  10   -4.70    2.00
  19   3  10    1.50    2.80
 -21  -3 -10   -2.80    3.10
  21  -3  10   -1.20    2.60
  21  -3  10    3.90    3.10
  21   3  10    4.10    3.30
  23  -3  10   -2.50    2.60
 -23  -3 -10    1.40    3.20
  23  -3  10    2.40    3.80
  23   3  10    2.40    3.50
  25  -3  10   -4.80    3.50
 -25  -3 -10    6.10    4.50
 -25   3 -10    1.80    3.40
  25   3  10    3.60    4.10
  27  -3  10   -1.70    3.60
 -27  -3 -10   -3.00    4.00
 -27   3 -10   -2.30    3.50
  27   3  10   -2.70    3.20
  29  -3  10   -2.40    4.30
 -29  -3 -10    3.90    4.60
 -29   3 -10    3.30    4.10
  29   3  10   -1.40    4.00
  40  -4 -10    2.00    3.60
 -40  -4  10    1.20    3.80
 -40   4  10    0.40    4.60
 -38  -4  10    0.50    4.10
  38  -4 -10   -1.20    3.30
 -38   4  10    3.50    4.40
 -36  -4  10    1.40    3.00
  36  -4 -10   -3.50    2.60
 -36   4  10    8.40    4.60
 -34  -4  10    4.00    4.70
 -34  -4  10    2.50    3.20
  34  -4 -10    4.80    3.40
 -34   4  10    1.10    3.40
 -32  -4  10    4.40    3.30
 -32  -4  10   -0.20    4.20
  32  -4 -10    1.90    2.50
 -32   4  10    4.60    3.30
  30  -4 -10   -0.90    2.40
 -30  -4  10    1.80    4.00
 -30  -4  10    1.00    2.60
 -30   4  10    6.40    3.50
 -28  -4  10    9.40    3.70
  28  -4 -10    9.60    3.50
 -28  -4  10    7.00    4.20
 -28   4  10    5.00    3.60
  28   4 -10   13.50    4.10
 -26  -4  10   13.10    4.70
  26  -4 -10   10.70    3.40
 -26   4  10   20.30    4.80
  26   4 -10   16.00    4.10
  24  -4 -10    4.20    2.70
 -24  -4  10    0.80    3.50
  24   4 -10    4.20    3.00
 -24   4  10    2.30    3.00
  22  -4 -10    2.20    2.90
 -22  -4  10   10.10    3.60
  22   4 -10    3.10    2.40
 -22   4  10    1.70    2.60
  20  -4 -10   35.20    5.40
 -20  -4  10   39.80    6.20
 -20   4  10   42.00    5.90
  20   4 -10   32.40    5.70
 -18  -4  10   30.60    5.40
  18  -4 -10   25.30    4.50
 -18   4  10   25.60    4.70
  18   4 -10   17.40    4.20
  16  -4 -10   28.10    5.10
 -16  -4  10   41.90    6.30
  16  -4 -10   54.29    6.00
  16   4 -10   42.60    6.30
 -16   4  10   50.69    6.20
  14  -4 -10   55.89    6.70
 -14  -4  10   48.70    7.00
  14  -4 -10   74.39    7.80
  14   4 -10   46.10    6.80
 -14   4  10   54.29    6.80
  12  -4 -10    3.50    2.50
  12  -4 -10    1.30    2.40
  12  -4 -10    2.30    2.00
 -12  -4  10   -0.30    2.40
  12   4 -10    0.70    2.50
 -12   4  10    3.20    2.30
  10  -4 -10    0.80    2.30
 -10  -4  10    3.90    2.90
  10  -4 -10   -0.40    2.20
  10  -4 -10    2.00    2.30
  10   4 -10    4.40    2.50
 -10   4  10    3.90    2.50
   8  -4 -10    1.10    2.20
  -8  -4  10   -0.80    2.20
  -8   4  10    2.80    2.00
   8   4 -10    1.20    2.20
  -8   4  10   -0.60    3.00
  -6  -4  10   -0.50    2.10
   6  -4 -10    0.60    2.40
  -6   4  10    3.10    2.80
   6   4 -10   -2.70    1.80
  -6   4  10   -1.60    1.60
   4  -4 -10    0.00    2.30
  -4  -4  10    4.30    2.60
  -4   4  10    8.50    2.20
  -4   4  10    4.60    3.20
   4   4 -10    4.90    2.90
  -2  -4  10   17.60    4.00
   2  -4 -10   16.60    4.00
   2   4 -10   19.90    4.10
  -2   4  10   18.50    3.50
  -2   4  10   15.20    4.40
   0  -4 -10   32.80    5.30
   0  -4  10   30.00    5.00
   0   4  10   27.70    5.60
   0   4 -10   35.50    5.30
   0   4  10   18.90    3.90
  -2  -4 -10   25.90    4.90
   2  -4  10   37.60    5.70
  -2   4 -10   26.60    5.00
   2   4  10   25.50    4.10
   2   4  10   23.00    5.30
   4  -4  10    3.60    2.70
  -4  -4 -10   -2.50    2.20
  -4   4 -10   -0.40    2.30
   4   4  10    0.70    2.80
  -6  -4 -10    2.20    2.70
   6  -4  10    4.20    2.70
   6   4  10   -0.30    2.80
  -6   4 -10   -0.90    2.10
   8  -4  10    3.90    2.50
  -8  -4 -10    4.50    3.10
   8   4  10    1.10    3.60
  -8   4 -10    4.70    3.00
  10  -4  10   -3.00    2.10
 -10  -4 -10    2.50    2.90
 -10   4 -10    0.10    2.30
  10   4  10    4.10    3.30
 -12  -4 -10    2.00    2.90
  12  -4  10    3.10    2.80
 -12   4 -10    8.70    3.00
  12   4  10    3.30    3.50
  14  -4  10   -2.00    2.80
 -14  -4 -10    0.20    3.10
  14   4  10    1.10    3.00
 -14   4 -10   -0.80    2.80
  16  -4  10   -1.60    2.50
 -16  -4 -10    3.70    3.30
  16   4  10    1.20    3.60
 -18  -4 -10    6.50    3.50
  18  -4  10    4.70    3.20
  18   4  10    3.00    3.30
  20  -4  10    1.80    3.30
 -20  -4 -10   -2.00    3.00
  20   4  10   -1.70    3.30
  22  -4  10    0.10    3.10
 -22  -4 -10    3.90    4.20
  22   4  10    2.50    4.20
  24  -4  10    0.60    3.00
 -24  -4 -10    3.40    4.10
  24   4  10   -1.20    3.90
 -33  -5  10    0.30    5.50
 -33   5  10    2.10    3.70
  33   5 -10   -2.10    3.00
 -31  -5  10    5.10    4.80
 -31   5  10   -0.80    3.70
  31   5 -10    0.80    3.60
 -29  -5  10    2.40    4.70
 -29   5  10    1.20    3.30
  29   5 -10   -1.20    2.90
 -27  -5  10    8.00    4.00
 -27   5  10   -1.10    2.80
  27   5 -10    1.50    3.80
 -25  -5  10   -6.00    3.70
  25   5 -10    0.80    3.00
 -25   5  10    0.00    2.80
 -23  -5  10   -0.70    3.80
  23   5 -10   -0.40    3.10
 -23   5  10    4.50    3.40
 -21  -5  10    5.20    4.10
  21   5 -10   -0.60    2.70
 -21   5  10    1.70    3.20
 -19  -5  10    5.60    4.40
 -19   5  10   14.00    4.10
  19   5 -10   13.40    4.00
 -17  -5  10    2.20    3.60
  17   5 -10    4.70    3.20
 -17   5  10    2.90    2.70
 -15  -5  10    4.30    3.70
  15  -5 -10    5.70    3.20
  15   5 -10    4.90    3.20
 -15   5  10    1.30    3.10
 -13  -5  10    2.10    3.40
  13  -5 -10    9.20    3.70
 -13   5  10    1.40    2.80
  13   5 -10   11.70    3.90
  11  -5 -10    1.20    3.10
 -11  -5  10    3.40    3.60
 -11   5  10    3.90    2.90
  11   5 -10    1.30    2.80
  -9  -5  10   -3.60    2.70
   9  -5 -10   -1.40    2.80
   9   5 -10    3.80    3.20
  -9   5  10   -0.70    2.20
  -7  -5  10    0.00    2.70
   7  -5 -10    1.70    3.20
  -7   5  10    1.30    2.40
   7   5 -10    0.40    3.20
  -5  -5  10   -3.30    2.40
   5  -5 -10   -1.20    2.80
  -5   5  10    1.10    2.40
   5   5 -10    0.40    2.80
   3  -5 -10    0.70    2.90
  -3  -5  10   -2.40    2.60
  -3   5  10    2.00    2.60
   3   5 -10   -2.10    3.00
   1  -5 -10   -0.50    3.00
  -1  -5  10   -0.10    2.60
   1   5 -10    0.30    2.70
  -1   5  10   -1.40    2.20
   1  -5  10   -1.10    2.50
  -1  -5 -10   -0.90    3.20
   1   5  10    3.30    2.60
  -1   5 -10    0.90    2.90
   3  -5  10    2.40    2.90
  -3  -5 -10    1.10    2.70
  -3   5 -10    0.60    3.30
  -5  -5 -10   -3.00    3.20
   5  -5  10    4.00    3.10
  -5   5 -10    4.10    3.20
  -7  -5 -10   -3.90    3.00
   7  -5  10    0.80    3.00
  -7   5 -10    2.20    2.70
  -9  -5 -10    1.00    3.50
   9  -5  10    5.10    3.80
  -9   5 -10    3.20    3.20
 -11  -5 -10   -2.20    3.00
  11  -5  10    2.80    3.20
 -11   5 -10   -2.30    3.00
 -13  -5 -10   11.30    4.70
  13  -5  10    1.00    2.90
 -13   5 -10    4.50    3.80
  15  -5  10    3.20    3.70
 -15  -5 -10   12.80    4.90
 -15   5 -10   11.60    4.30
 -17  -5 -10    0.60    3.50
  17  -5  10    0.40    3.10
 -22  -6  10   -2.20    4.60
 -22   6  10    4.70    4.20
  22   6 -10   -2.60    3.70
 -20  -6  10   -2.40    4.10
  20   6 -10    0.40    3.50
 -20   6  10   -4.70    3.20
 -18  -6  10    6.80    4.90
 -18   6  10    2.20    3.30
  18   6 -10   -2.60    3.90
 -16  -6  10    2.10    4.00
 -16   6  10    6.20    4.50
  16   6 -10    0.70    3.80
 -14  -6  10    3.10    4.00
  14   6 -10    3.60    4.20
 -14   6  10   -1.10    3.00
  12  -6 -10   -0.40    4.30
 -12  -6  10    8.20    4.20
  12   6 -10    0.60    3.10
 -12   6  10    4.20    3.30
  10  -6 -10    4.50    4.40
 -10  -6  10    2.10    3.80
  10   6 -10    2.20    3.50
 -10   6  10   -0.40    3.10
   8  -6 -10    7.70    4.20
  -8  -6  10   -1.20    3.20
   8   6 -10    4.00    3.80
  -8   6  10    2.20    2.80
  -6  -6  10    3.10    3.80
   6  -6 -10    3.90    4.10
  -6   6  10   -2.60    2.80
   6   6 -10   -1.50    3.20
  -4  -6  10   -2.40    3.10
   4  -6 -10    1.50    4.00
   4   6 -10   -1.80    2.90
  -4   6  10   -0.60    3.00
   2  -6 -10    0.10    3.60
  -2  -6  10    3.40    3.60
   2   6 -10   -6.20    3.40
  -2   6  10    0.30    2.70
   0  -6 -10   -1.80    4.10
   0  -6  10    2.10    3.60
   0   6 -10    0.60    3.50
   0   6  10   -3.30    2.60
  -2  -6 -10    0.90    4.20
   2  -6  10   -5.10    2.70
  -2   6 -10    4.10    4.30
  -4  -6 -10    4.70    4.30
   4  -6  10    4.40    3.40
  -4   6 -10    3.60    3.90
 -50   0  11    0.70    4.60
  50   0 -11   -0.30    3.30
 -48   0  11   -1.40    3.20
  48   0 -11   -4.00    2.50
  46   0 -11    1.60    3.60
 -46   0  11    1.80    3.70
  44   0 -11   -3.20    2.30
 -44   0  11   -6.10    2.40
  42   0 -11   15.00    4.80
 -42   0  11   16.00    4.80
  40   0 -11   -0.80    2.00
 -40   0  11    0.30    2.80
  38   0 -11   -0.80    2.40
 -38   0  11   -2.60    2.00
  36   0 -11   66.99    8.40
 -36   0  11   52.49    7.70
  34   0 -11   10.00    3.20
 -34   0  11    7.40    3.50
  32   0 -11   14.80    3.70
 -32   0  11   11.30    3.50
 -30   0  11   38.30    6.00
  30   0 -11   47.00    6.40
  28   0 -11    0.90    1.80
 -28   0  11    1.40    2.00
  26   0 -11    1.00    1.60
 -26   0  11    1.60    1.90
 -24   0  11   -3.60    1.10
  24   0 -11   -1.20    1.60
 -22   0  11   10.80    2.70
  22   0 -11    8.10    2.50
  20   0 -11  180.88   14.50
  20   0 -11  190.48   14.60
 -20   0  11  173.38   14.40
 -18   0  11  118.19   10.50
  18   0 -11  126.79   10.70
  18   0 -11  130.59   10.70
  18   0 -11  131.29    9.30
  16   0 -11    0.60    0.70
 -16   0  11    2.00    1.50
  16   0 -11    1.20    1.40
  16   0 -11    2.70    1.70
 -14   0  11   81.89    6.90
  14   0 -11   70.99    5.80
 -14   0  11   82.29    7.90
 -12   0  11   90.59    7.70
 -12   0  11   87.59    8.60
  12   0 -11   90.39    7.00
 -10   0  11  309.67   23.70
  10   0 -11  300.17   22.10
 -10   0  11  315.17   22.70
  -8   0  11  105.49    9.30
   8   0 -11  125.89    9.30
  -8   0  11  134.19   10.80
   6   0 -11   93.79    7.40
  -6   0  11   86.49    8.60
  -4   0  11   48.90    4.50
   4   0 -11   52.19    4.70
  -4   0  11   51.99    6.40
  -2   0  11    1.20    2.00
  -2   0  11    0.10    0.90
   2   0 -11    0.90    1.10
   0   0  11    5.10    2.20
   0   0 -11    5.50    1.80
   0   0  11    5.50    1.30
   2   0  11   29.00    2.90
   2   0  11   36.20    5.30
  -2   0 -11   38.20    4.40
  -4   0 -11    5.20    1.10
  -4   0 -11    7.30    2.00
   4   0  11    6.60    2.50
  -6   0 -11    4.60    1.90
   6   0  11    4.90    2.40
   8   0  11    4.50    2.50
  -8   0 -11    7.20    2.20
  10   0  11   31.70    5.60
 -10   0 -11   38.10    4.90
 -12   0 -11    3.00    2.20
  12   0  11    6.80    3.00
 -14   0 -11   28.30    4.70
  14   0  11   26.80    5.50
  16   0  11   10.10    3.70
 -16   0 -11   19.90    3.90
  18   0  11    1.10    3.40
 -18   0 -11   10.60    3.30
 -20   0 -11   41.40    6.10
  20   0  11   36.40    6.80
 -22   0 -11   38.50    6.30
  22   0  11   36.00    7.30
 -24   0 -11   -0.20    3.20
  24   0  11    2.30    3.20
  26   0  11   -3.00    2.90
 -26   0 -11    1.50    3.20
  28   0  11    4.40    4.50
 -28   0 -11    0.50    3.80
  30   0  11   -5.40    3.50
 -30   0 -11    8.90    4.40
 -32   0 -11    1.10    4.70
  32   0  11    1.20    4.50
  49  -1 -11    2.00    3.90
 -49  -1  11    8.70    4.90
 -49   1  11    0.10    3.90
  49   1 -11    0.40    3.70
  47  -1 -11   -0.60    3.60
 -47  -1  11  -10.80    2.70
  47   1 -11    3.40    3.90
 -47   1  11    1.80    4.50
 -45  -1  11   -1.30    2.80
  45  -1 -11    4.90    3.20
  45   1 -11    1.90    3.60
 -45   1  11    8.00    4.20
 -43  -1  11    1.20    3.20
  43  -1 -11   -0.20    3.00
 -43   1  11    5.70    4.00
  43   1 -11    4.80    3.30
 -41  -1  11    5.10    3.10
  41  -1 -11    1.50    2.90
  41   1 -11    7.10    4.00
 -41   1  11   -0.10    3.30
  39  -1 -11    5.00    3.40
 -39  -1  11   11.40    4.20
  39   1 -11   11.40    3.90
 -39   1  11   16.30    4.60
  37  -1 -11    3.20    2.70
 -37  -1  11   -0.20    2.50
 -37   1  11    2.60    3.10
  37   1 -11    0.50    2.50
 -35  -1  11    4.30    3.00
  35  -1 -11    8.20    3.50
  35   1 -11    6.20    2.80
 -35   1  11    0.10    2.60
  33  -1 -11   37.20    5.80
 -33  -1  11   26.60    4.90
  33   1 -11   31.00    5.30
 -33   1  11   32.60    5.80
  31  -1 -11   -1.10    2.10
 -31  -1  11   -0.60    2.10
  31   1 -11    1.30    2.30
 -31   1  11    0.60    2.50
  29  -1 -11   91.09    9.10
 -29  -1  11   91.89    8.80
  29   1 -11   85.19    8.80
 -29   1  11  107.09    9.70
  27  -1 -11  175.28   14.70
 -27  -1  11  178.58   14.40
 -27   1  11  195.58   15.00
  27   1 -11  153.68   14.20
  25  -1 -11   10.20    2.90
 -25  -1  11    6.30    2.40
  25   1 -11   14.40    3.10
 -25   1  11    7.90    3.00
 -23  -1  11   38.20    3.70
  23  -1 -11   28.10    4.60
 -23  -1  11   27.10    4.40
  23   1 -11   24.20    4.20
 -23   1  11   46.10    5.50
 -21  -1  11   66.59    6.20
 -21  -1  11   61.79    5.20
  21  -1 -11   54.89    6.70
  21   1 -11   53.99    6.40
 -21   1  11   54.79    6.80
  19  -1 -11   11.80    2.80
  19  -1 -11    6.80    2.40
 -19  -1  11   16.50    2.30
 -19  -1  11   14.00    2.90
 -19   1  11   12.80    2.80
  19   1 -11   16.90    2.90
  17  -1 -11   65.59    5.00
  17  -1 -11   69.49    6.60
 -17  -1  11   67.49    6.20
 -17  -1  11   60.69    5.50
  17  -1 -11   65.99    7.20
 -17   1  11   67.09    6.40
  17   1 -11   54.49    5.90
  17   1 -11   65.19    6.10
  15  -1 -11   90.79    6.80
 -15  -1  11   95.39    7.20
 -15  -1  11   80.09    7.60
  15   1 -11   88.19    7.90
  15   1 -11   82.99    7.70
 -15   1  11   95.69    8.00
 -15   1  11   87.49    8.90
 -13  -1  11   93.79    7.90
 -13  -1  11  103.09    9.30
 -13  -1  11   83.49    8.10
  13  -1 -11   98.59    7.50
 -13   1  11  114.39    8.50
 -13   1  11   96.29    9.30
 -11  -1  11   55.69    5.30
  11  -1 -11   58.09    4.80
 -11  -1  11   56.49    6.80
 -11  -1  11   41.40    4.80
 -11   1  11   67.69    7.30
 -11   1  11   62.79    5.40
  -9  -1  11  113.29   10.30
   9  -1 -11  137.29   10.20
  -9  -1  11  132.29   10.30
  -9  -1  11  133.59   11.50
  -9   1  11  128.49   11.50
  -9   1  11  146.59   10.60
  -7  -1  11  541.55   39.80
  -7  -1  11  547.35   38.80
   7  -1 -11  548.15   38.60
  -7  -1  11  532.95   38.80
  -7   1  11  532.55   39.90
  -5  -1  11  122.89   10.00
   5  -1 -11  137.69   10.10
  -5  -1  11  132.69   10.20
  -5  -1  11  119.79   10.90
  -5   1  11  129.69   11.20
  -5   1  11  115.99    9.90
  -3  -1  11   62.29    5.70
  -3  -1  11   52.39    5.20
   3  -1 -11   54.39    5.40
  -3  -1  11   55.89    6.80
  -3   1  11   65.79    7.70
  -3   1  11   66.59    5.30
  -1  -1  11  133.49   10.40
  -1  -1  11  126.29   10.70
  -1  -1  11  135.39   11.50
   1  -1 -11  133.49   10.70
  -1   1  11  134.69   11.70
  -1   1  11  131.09   10.10
  -1  -1 -11  138.59   11.40
   1  -1  11  144.89   12.20
   1  -1  11  142.99   11.50
   1   1  11  147.59   10.60
   1   1  11  138.29   12.20
  -1   1 -11  135.29   10.80
   3  -1  11   16.70    2.90
   3  -1  11   12.40    3.30
  -3  -1 -11    3.50    2.10
  -3   1 -11   14.10    2.10
   3   1  11   16.40    3.70
   5  -1  11   57.39    7.00
  -5  -1 -11   54.49    6.10
   5  -1  11   50.29    6.00
   5   1  11   46.90    6.90
  -5   1 -11   48.50    4.50
   7  -1  11    5.00    2.20
  -7  -1 -11    8.40    2.60
   7  -1  11    2.50    1.90
   7   1  11    5.00    2.60
  -9  -1 -11   67.69    7.60
   9  -1  11   58.99    7.60
   9   1  11   77.69    9.20
  -9   1 -11   67.49    6.70
 -11  -1 -11    6.90    3.00
  11  -1  11    9.60    3.20
 -11   1 -11   10.20    2.80
  11   1  11    6.50    3.00
 -13  -1 -11    5.50    2.60
  13  -1  11    3.80    2.60
  13   1  11   -3.10    1.60
 -13   1 -11    8.00    2.70
 -15  -1 -11    4.10    2.90
  15  -1  11    8.10    3.10
 -15   1 -11    8.50    3.00
  15   1  11    1.80    2.50
 -17  -1 -11    5.40    3.20
  17  -1  11    9.80    3.50
  17   1  11    9.00    3.80
 -17   1 -11   11.40    3.30
  19  -1  11    5.00    3.20
 -19  -1 -11    8.20    3.60
  19   1  11    3.00    3.20
 -19   1 -11    3.50    2.50
 -21  -1 -11    9.10    3.70
  21  -1  11    5.80    3.90
 -21   1 -11    9.80    3.50
  21   1  11   10.20    4.30
  23  -1  11   14.70    4.90
 -23  -1 -11    4.00    3.80
  23   1  11    5.40    3.70
 -23   1 -11    7.50    3.30
  25  -1  11   -1.50    3.50
 -25  -1 -11   -2.00    3.20
 -25   1 -11   -2.10    3.20
  25   1  11    1.00    2.90
 -27  -1 -11   -1.70    3.30
  27  -1  11    1.50    3.20
  27   1  11    0.90    3.00
 -27   1 -11    2.30    3.30
 -29  -1 -11   -1.20    3.50
  29  -1  11    0.80    4.20
 -29   1 -11    1.40    3.80
  29   1  11    0.40    3.40
  31  -1  11    3.50    4.10
 -31  -1 -11   -4.90    4.40
  31   1  11   -0.80    4.00
 -31   1 -11    3.20    4.20
 -48  -2  11   -2.70    3.30
  48  -2 -11    0.70    3.70
 -48   2  11   -9.20    5.00
  48   2 -11   -2.10    3.90
 -46  -2  11    0.20    4.10
  46  -2 -11    1.70    3.40
 -46   2  11    3.70    5.50
  46   2 -11    3.70    4.10
  44  -2 -11    2.20    3.30
 -44  -2  11   -1.20    3.40
 -44   2  11    7.20    4.90
  44   2 -11    2.20    3.80
 -42  -2  11    2.70    3.10
  42  -2 -11    1.10    2.80
 -42   2  11    0.50    4.70
  42   2 -11    1.90    3.20
 -40  -2  11    6.00    3.30
  40  -2 -11    2.20    2.90
 -40   2  11    8.00    4.80
  40   2 -11    8.90    4.00
  38  -2 -11    0.30    3.00
 -38  -2  11    2.20    2.80
  38   2 -11    2.00    2.60
 -38   2  11    1.70    3.40
  36  -2 -11   15.30    4.40
 -36  -2  11   16.80    4.00
 -36   2  11   14.30    4.40
  36   2 -11   18.10    4.40
  34  -2 -11    5.30    3.10
 -34  -2  11    2.60    2.50
  34   2 -11    1.30    2.70
 -34   2  11    3.60    2.90
 -32  -2  11   15.10    3.80
  32  -2 -11   13.50    4.10
  32   2 -11   17.40    4.10
 -32   2  11   25.00    5.10
  30  -2 -11   25.90    4.90
 -30  -2  11   22.90    4.40
  30   2 -11   22.00    4.40
 -30   2  11   32.70    5.30
 -28  -2  11   21.20    4.20
 -28  -2  11   20.80    4.60
  28  -2 -11   24.90    4.80
  28   2 -11   30.00    4.70
 -28   2  11   22.80    4.60
  26  -2 -11   13.80    3.40
 -26  -2  11   19.20    3.70
 -26  -2  11    9.90    2.90
  26   2 -11   14.70    3.30
 -26   2  11   14.60    3.60
  24  -2 -11   45.30    5.90
 -24  -2  11   38.20    4.80
 -24  -2  11   31.40    5.00
  24   2 -11   38.10    5.00
 -24   2  11   36.60    5.30
 -22  -2  11   27.60    3.80
 -22  -2  11   26.10    4.10
  22  -2 -11   20.10    4.10
  22   2 -11   24.70    3.90
 -22   2  11   21.40    3.90
 -20  -2  11   -1.20    1.10
 -20  -2  11    0.40    1.40
  20  -2 -11    2.70    2.00
  20  -2 -11   -1.40    1.40
 -20   2  11   -0.10    1.90
  20   2 -11   -0.60    1.40
 -18  -2  11   33.20    4.60
  18  -2 -11   35.80    3.70
 -18  -2  11   29.40    4.10
  18  -2 -11   32.70    4.80
  18  -2 -11   37.00    5.20
  18   2 -11   29.50    4.20
 -18   2  11   35.00    4.80
  16  -2 -11   36.50    3.40
  16  -2 -11   32.90    4.80
 -16  -2  11   29.90    4.50
  16  -2 -11   32.40    5.10
 -16  -2  11   33.40    4.20
 -16   2  11   35.00    4.60
  16   2 -11   28.70    4.00
 -14  -2  11   59.49    6.40
 -14  -2  11   54.59    5.80
  14  -2 -11   51.49    4.80
  14   2 -11   62.19    5.30
 -14   2  11   44.30    6.70
  14   2 -11   39.70    5.10
 -14   2  11   57.29    5.50
  12  -2 -11  130.99   10.60
 -12  -2  11  153.48   11.50
 -12  -2  11  149.09   11.10
  12   2 -11  126.39   10.80
  12   2 -11  134.79   10.90
 -12   2  11  126.39   12.10
 -12   2  11  135.19   11.00
 -10  -2  11  119.69    9.50
  10  -2 -11   90.39    8.80
 -10  -2  11  102.99    9.20
 -10  -2  11  121.59   10.10
 -10   2  11  138.19   10.90
 -10   2  11  110.29    9.00
  -8  -2  11  236.58   17.70
  -8  -2  11  216.88   17.10
   8  -2 -11  222.88   16.80
  -8  -2  11  213.88   17.00
  -8   2  11  215.88   18.20
  -8   2  11  226.48   16.80
  -6  -2  11   28.60    3.90
  -6  -2  11   30.20    4.00
   6  -2 -11   19.60    3.20
  -6  -2  11   22.90    4.10
  -6   2  11   27.60    4.80
  -6   2  11   21.70    3.20
   4  -2 -11   22.40    3.40
  -4  -2  11   22.20    3.90
  -4  -2  11   14.10    3.10
   4   2 -11   16.10    3.00
  -4   2  11   24.20    4.50
  -4   2  11   19.70    2.80
  -2  -2  11    0.40    1.60
   2  -2 -11    1.60    1.50
  -2  -2  11   -2.20    1.50
  -2   2  11    0.60    2.00
   2   2 -11    0.60    1.40
  -2   2  11    0.00    1.10
   0  -2  11   67.69    6.40
   0  -2 -11   64.59    6.30
   0   2  11   63.79    5.50
   0   2 -11   62.99    6.00
   0   2  11   59.19    8.10
  -2  -2 -11   54.69    6.10
   2  -2  11   48.20    6.00
   2  -2  11   55.09    6.60
   2   2  11   50.39    4.60
  -2   2 -11   44.60    5.20
   2   2  11   63.99    7.60
   4  -2  11   19.60    3.50
  -4  -2 -11   12.10    2.90
   4  -2  11   18.90    3.90
  -4   2 -11   12.90    2.60
   4   2  11   15.30    3.80
  -6  -2 -11   47.20    5.70
   6  -2  11   38.80    5.20
   6  -2  11   37.30    5.70
  -6   2 -11   34.90    4.30
   6   2  11   30.80    5.60
   8  -2  11   69.49    8.20
  -8  -2 -11   79.59    8.50
   8  -2  11   78.69    7.60
   8   2  11   90.79   10.10
  -8   2 -11   69.29    6.50
 -10  -2 -11   40.30    5.50
  10  -2  11   29.20    4.70
  10  -2  11   33.20    5.30
  10   2  11   25.20    5.70
  12  -2  11    5.00    2.40
 -12  -2 -11    6.30    2.90
  12  -2  11    3.00    2.50
  12   2  11    3.20    3.10
  14  -2  11    3.80    2.30
 -14  -2 -11   -0.10    2.40
  14  -2  11    2.90    2.80
  14   2  11   -0.40    2.90
 -16  -2 -11   -1.10    2.40
  16  -2  11    4.40    2.90
  16  -2  11   -1.40    2.20
  16   2  11    0.20    3.30
  18  -2  11    0.70    2.50
 -18  -2 -11    6.00    3.30
 -18   2 -11    1.60    2.70
  18   2  11   -2.40    2.90
 -20  -2 -11    4.30    3.20
  20  -2  11    1.30    2.80
 -20   2 -11    2.60    2.90
  20   2  11    2.20    2.80
 -22  -2 -11   -1.80    3.00
  22  -2  11    0.60    3.30
  22   2  11    3.30    3.20
 -22   2 -11   -2.60    2.50
 -24  -2 -11   -0.40    3.10
  24  -2  11   -1.00    3.30
 -24   2 -11    2.20    3.20
  24   2  11    3.90    3.30
 -26  -2 -11   -1.20    3.40
  26  -2  11    1.40    3.50
 -26   2 -11    1.50    3.50
  26   2  11   -2.90    2.40
  28  -2  11    5.60    4.80
 -28  -2 -11    9.60    4.80
  28   2  11   -2.20    2.90
 -28   2 -11    0.00    3.60
  30  -2  11    2.50    4.50
 -30  -2 -11    0.00    4.50
 -30   2 -11    3.80    4.30
  30   2  11   -0.50    4.20
  45  -3 -11    3.80    3.80
 -45  -3  11    1.90    4.20
 -45   3  11    1.60    5.50
 -43  -3  11    4.40    4.40
  43  -3 -11    8.50    4.40
 -43   3  11   -2.90    5.30
  41  -3 -11    4.90    3.50
 -41  -3  11    5.90    4.30
 -41   3  11    7.90    4.80
  39  -3 -11    2.90    3.00
 -39  -3  11    2.70    3.70
 -39   3  11   -0.40    3.40
 -37  -3  11    0.40    3.40
  37  -3 -11    1.80    2.80
 -37   3  11    3.40    3.70
 -35  -3  11   19.90    5.30
  35  -3 -11   25.00    5.40
 -35   3  11   23.70    5.30
 -33  -3  11   -0.70    2.40
  33  -3 -11    2.90    2.50
 -33   3  11   11.70    3.80
 -31  -3  11    2.70    4.60
 -31  -3  11    2.10    2.80
  31  -3 -11    0.40    2.40
 -31   3  11    0.60    2.70
 -29  -3  11    8.10    3.20
 -29  -3  11   11.10    3.60
  29  -3 -11   12.20    3.50
 -29   3  11    7.50    3.60
  27  -3 -11    8.30    3.40
 -27  -3  11    4.90    3.10
 -27  -3  11    7.40    3.00
 -27   3  11    4.40    2.90
 -25  -3  11   37.30    5.90
  25  -3 -11   43.90    6.10
 -25  -3  11   47.40    6.40
 -25   3  11   40.60    6.10
 -23  -3  11   28.90    5.10
 -23  -3  11   42.20    5.60
  23  -3 -11   36.10    5.70
 -23   3  11   44.90    5.90
 -21  -3  11    9.10    3.00
  21  -3 -11   10.20    3.10
 -21  -3  11   11.30    3.20
 -21   3  11   10.80    3.10
 -19  -3  11   48.50    7.10
 -19  -3  11   71.79    7.40
  19  -3 -11   64.29    7.50
 -19   3  11   62.89    7.20
 -17  -3  11   -0.80    2.10
 -17  -3  11    0.90    2.00
  17  -3 -11    3.20    2.30
  17  -3 -11    2.70    1.70
  17  -3 -11    2.80    2.40
 -17   3  11    2.70    2.00
 -15  -3  11   16.30    3.90
  15  -3 -11   17.10    3.70
  15  -3 -11   13.60    3.60
  15  -3 -11   22.10    3.50
 -15  -3  11   21.80    3.50
 -15   3  11   17.00    3.40
 -13  -3  11   11.20    2.70
 -13  -3  11    7.50    2.90
  13  -3 -11   11.00    3.30
  13  -3 -11   13.00    2.80
 -13   3  11   13.10    3.90
 -13   3  11   10.70    2.60
  11  -3 -11   16.10    3.30
 -11  -3  11    9.30    3.00
 -11   3  11   19.40    4.20
 -11   3  11   11.30    2.70
  11   3 -11    8.20    2.80
  -9  -3  11    8.70    2.90
   9  -3 -11   10.90    2.70
   9   3 -11    5.70    2.30
  -9   3  11    7.30    3.30
  -9   3  11    5.10    2.00
   7  -3 -11    6.40    2.50
  -7  -3  11    5.20    2.50
   7   3 -11   12.70    3.00
  -7   3  11    8.00    2.30
  -7   3  11    4.60    2.80
  -5  -3  11   50.59    6.10
   5  -3 -11   51.29    6.00
   5   3 -11   41.50    5.50
  -5   3  11   37.60    6.20
  -5   3  11   46.90    5.30
   3  -3 -11   58.69    6.40
  -3  -3  11   54.19    6.30
  -3   3  11   42.40    6.70
   3   3 -11   37.30    5.50
  -3   3  11   46.20    5.20
  -1  -3  11   44.80    5.80
   1  -3 -11   37.50    5.40
  -1   3  11   48.40    6.70
  -1   3  11   37.70    4.70
   1   3 -11   41.90    5.70
   1  -3  11   47.70    6.40
  -1  -3 -11   42.00    5.90
  -1   3 -11   40.30    5.60
   1   3  11   59.59    5.10
   1   3  11   47.20    7.00
   3  -3  11   14.20    3.60
  -3  -3 -11    9.50    3.30
  -3   3 -11   15.10    3.30
   3   3  11   15.10    4.20
  -5  -3 -11   14.90    3.50
   5  -3  11   13.70    3.40
   5   3  11    9.90    3.70
  -5   3 -11   11.30    3.00
   7  -3  11   -0.30    2.10
  -7  -3 -11    0.60    2.20
   7   3  11   -0.30    2.30
  -7   3 -11    4.80    2.50
  -9  -3 -11   24.20    4.90
   9  -3  11   24.10    4.40
   9   3  11   41.30    6.30
  -9   3 -11   22.30    4.00
 -11  -3 -11   29.50    5.30
  11  -3  11   34.40    5.20
 -11   3 -11   23.70    4.70
  11   3  11   21.80    5.30
  13  -3  11   -1.00    2.10
 -13  -3 -11   -3.70    2.30
  13  -3  11   -2.40    2.80
  13   3  11    5.60    3.60
  15  -3  11    2.50    2.60
 -15  -3 -11    4.10    3.10
  15  -3  11   19.00    5.30
  15   3  11    5.00    3.50
  17  -3  11    2.30    3.00
  17  -3  11   13.10    3.70
 -17  -3 -11    3.30    3.20
  17   3  11    6.00    3.80
  19  -3  11    5.70    3.30
  19  -3  11    7.50    4.00
 -19  -3 -11    3.40    3.40
  19   3  11   -0.60    3.20
 -21  -3 -11    2.50    3.60
  21  -3  11   -3.50    3.20
  21  -3  11   -3.20    3.30
  21   3  11    6.70    4.10
 -23  -3 -11    5.50    4.20
  23   3  11   -4.20    3.60
 -23   3 -11    1.40    3.10
 -25  -3 -11    8.10    5.00
 -25   3 -11    1.80    3.50
  25   3  11   -0.10    4.40
 -27  -3 -11   -0.40    4.10
  27   3  11   -2.70    3.80
 -27   3 -11   -0.40    3.60
  40  -4 -11   -0.20    3.50
 -40  -4  11    3.80    4.50
 -40   4  11    2.50    4.30
 -38  -4  11   -7.30    3.00
  38  -4 -11   -2.30    2.90
 -38   4  11    3.20    4.00
  36  -4 -11    1.60    3.20
 -36  -4  11    1.40    3.50
 -36   4  11    1.10    3.80
  34  -4 -11    0.40    2.70
 -34  -4  11    2.20    2.90
 -34   4  11    2.30    3.50
 -32  -4  11    6.70    3.60
  32  -4 -11   12.80    4.10
 -32  -4  11   13.30    5.20
 -32   4  11   10.40    3.90
 -30  -4  11    7.90    4.40
 -30  -4  11    6.40    3.00
  30  -4 -11   12.10    3.80
 -30   4  11    4.20    3.40
 -28  -4  11    7.00    3.10
  28  -4 -11    6.40    3.20
 -28  -4  11    8.30    4.00
 -28   4  11   15.70    4.60
  26  -4 -11    1.40    2.70
 -26  -4  11    4.70    3.90
 -26  -4  11    4.90    2.70
  26   4 -11    2.70    2.70
 -26   4  11    1.90    2.60
  24  -4 -11    6.30    3.20
 -24  -4  11    4.10    3.30
 -24   4  11    6.60    3.50
  24   4 -11    6.40    3.10
  22  -4 -11    1.30    2.40
 -22  -4  11    6.00    3.60
  22   4 -11    6.90    3.10
 -22   4  11    3.80    2.70
  20  -4 -11   53.69    7.40
 -20  -4  11   54.09    7.30
 -20   4  11   53.59    7.10
  20   4 -11   63.09    7.70
 -18  -4  11   34.40    5.40
  18  -4 -11   21.70    5.20
 -18   4  11   23.50    4.60
  18   4 -11   24.90    4.90
  16  -4 -11   14.00    3.50
 -16  -4  11   14.40    4.10
  16  -4 -11   13.80    3.60
  16  -4 -11   17.90    3.80
 -16   4  11   14.80    3.40
  16   4 -11   10.90    3.50
  14  -4 -11   10.30    3.30
  14  -4 -11    9.50    3.10
 -14  -4  11    7.60    3.50
  14  -4 -11    8.60    3.30
  14   4 -11   12.50    3.70
 -14   4  11    7.70    2.90
  12  -4 -11    3.50    2.90
  12  -4 -11    2.80    2.60
 -12  -4  11    3.10    2.80
  12  -4 -11    1.10    2.30
  12   4 -11   -1.50    1.90
 -12   4  11    2.70    2.10
 -10  -4  11   -0.40    2.60
  10  -4 -11   -0.20    2.30
 -10   4  11    4.20    2.30
 -10   4  11    4.60    3.50
  10   4 -11    2.90    2.70
  -8  -4  11    7.50    3.10
   8  -4 -11    4.80    2.90
   8   4 -11   -0.80    2.40
  -8   4  11    5.20    2.50
  -8   4  11    4.50    3.30
  -6  -4  11    7.90    3.30
   6  -4 -11    5.30    2.90
  -6   4  11    7.60    2.90
   6   4 -11    5.70    3.00
  -6   4  11    7.10    3.70
   4  -4 -11   15.70    4.00
  -4  -4  11   16.90    3.90
  -4   4  11   16.80    3.60
   4   4 -11   19.60    4.50
  -4   4  11   18.00    4.90
   2  -4 -11    7.70    3.10
  -2  -4  11    5.80    3.00
  -2   4  11   12.60    3.00
   2   4 -11    5.40    3.30
  -2   4  11    4.20    3.20
   0  -4 -11    6.40    3.10
   0  -4  11    6.90    3.20
   0   4  11    4.90    2.50
   0   4 -11    3.00    3.00
   0   4  11    9.20    4.20
   2  -4  11    0.30    2.50
  -2  -4 -11    0.10    2.50
  -2   4 -11    2.90    2.90
   2   4  11    0.20    3.10
   4  -4  11   20.60    4.40
  -4  -4 -11   25.60    5.20
  -4   4 -11   10.10    3.50
   4   4  11   10.70    4.00
  -6  -4 -11    5.10    3.10
   6  -4  11   -0.20    2.30
   6   4  11    0.00    3.20
  -6   4 -11   -0.50    2.40
   8  -4  11    4.20    2.80
  -8  -4 -11    3.40    2.90
  -8   4 -11    4.00    2.90
   8   4  11    8.70    4.10
 -10  -4 -11    7.10    3.40
  10  -4  11    6.40    3.10
  10   4  11    3.50    3.40
 -10   4 -11    2.30    2.70
  12  -4  11    3.90    3.10
 -12  -4 -11   -2.20    2.70
 -12   4 -11    4.00    3.00
  12   4  11   -0.70    3.10
  14  -4  11   -1.70    2.40
 -14  -4 -11   -0.50    2.90
  14   4  11    2.80    3.60
 -16  -4 -11    2.40    3.60
  16  -4  11    4.20    3.60
  16   4  11    4.80    3.80
  18  -4  11   -1.10    2.90
 -18  -4 -11    7.00    4.20
  18   4  11    4.00    3.90
 -20  -4 -11   -0.50    3.30
  20  -4  11    0.70    3.20
  20   4  11    0.00    3.60
 -22  -4 -11   -1.60    3.80
  22  -4  11    4.20    3.30
  22   4  11    4.30    4.70
 -33  -5  11    1.30    5.50
  33   5 -11   -2.20    3.40
 -33   5  11    7.90    4.50
 -31  -5  11    1.40    5.00
 -31   5  11    0.10    3.70
  31   5 -11   -0.10    3.40
 -29  -5  11   -2.00    4.40
 -29   5  11    2.40    3.70
  29   5 -11   -1.40    3.00
 -27  -5  11    5.40    4.30
  27   5 -11    7.10    4.10
 -27   5  11    1.70    3.50
 -25  -5  11   -0.40    4.00
  25   5 -11    0.50    2.80
 -25   5  11    0.30    3.20
 -23  -5  11   -7.10    3.00
 -23   5  11    2.10    3.30
  23   5 -11    1.80    3.80
 -21  -5  11   -2.10    3.60
  21   5 -11    3.50    3.20
 -21   5  11    6.40    3.50
 -19  -5  11    2.20    3.60
  19   5 -11    1.80    2.80
 -19   5  11    0.90    3.00
 -17  -5  11   -2.40    3.00
 -17   5  11    1.50    2.70
  17   5 -11    3.20    3.00
 -15  -5  11    6.20    3.80
 -15   5  11   10.90    3.70
  15   5 -11    1.00    2.50
  13  -5 -11    6.30    3.70
 -13  -5  11    2.40    3.30
  13   5 -11    3.40    3.10
 -13   5  11    2.20    2.90
 -11  -5  11    0.70    3.20
  11  -5 -11    2.70    3.30
 -11   5  11    0.90    2.80
  11   5 -11    1.70    3.00
   9  -5 -11    0.10    3.10
  -9  -5  11   -0.40    2.80
   9   5 -11   -4.10    2.50
  -9   5  11   -4.10    2.10
  -7  -5  11    0.70    3.00
   7  -5 -11   -2.10    2.90
   7   5 -11    1.40    3.50
  -7   5  11    2.80    2.80
   5  -5 -11    0.20    3.20
  -5  -5  11    0.10    3.20
   5   5 -11    1.00    3.10
  -5   5  11   -0.50    2.30
   3  -5 -11    3.60    3.50
  -3  -5  11    0.50    2.70
   3   5 -11    0.60    2.90
  -3   5  11   -1.30    2.20
  -1  -5  11   -0.20    2.70
   1  -5 -11   -0.90    3.10
  -1   5  11   -3.40    1.90
   1   5 -11   -1.80    3.10
   1  -5  11    2.50    2.80
  -1  -5 -11    1.50    3.10
  -1   5 -11    4.70    3.30
   3  -5  11   -0.10    2.60
  -3  -5 -11    3.90    3.40
  -3   5 -11    0.20    3.20
   5  -5  11   -5.50    2.70
  -5  -5 -11   -0.80    3.20
  -5   5 -11    1.20    2.90
  -7  -5 -11    0.10    3.10
   7  -5  11    4.00    3.50
  -7   5 -11   -1.40    2.80
   9  -5  11    1.00    3.30
  -9  -5 -11    0.70    3.30
  -9   5 -11   -1.50    3.40
 -11  -5 -11   -0.70    3.30
  11  -5  11    2.00    3.20
 -11   5 -11   -2.90    2.80
 -13  -5 -11   -4.40    3.10
  13  -5  11    3.10    3.50
 -13   5 -11   -0.90    3.80
 -15  -5 -11   -0.30    3.50
  15  -5  11   -0.80    3.40
 -20  -6  11   -6.90    4.00
  20   6 -11    3.40    4.10
 -20   6  11    0.90    3.50
 -18  -6  11    3.20    4.50
  18   6 -11   -1.00    3.60
 -18   6  11    3.30    3.50
 -16  -6  11   10.80    4.90
  16   6 -11   -2.30    3.10
 -16   6  11    3.80    3.60
 -14  -6  11    7.70    4.50
 -14   6  11    1.30    3.30
  14   6 -11    7.80    4.30
 -12  -6  11    0.60    3.90
  12   6 -11    2.80    3.60
 -12   6  11    3.30    3.30
 -10  -6  11    0.20    3.60
  10  -6 -11    1.70    4.20
 -10   6  11   -2.50    3.20
  10   6 -11   -5.00    3.30
  -8  -6  11    2.20    3.40
   8  -6 -11   -4.00    4.00
  -8   6  11    0.60    3.50
   8   6 -11   -1.90    3.10
  -6  -6  11   -2.20    3.20
   6  -6 -11   -0.80    3.80
   6   6 -11    0.10    4.00
  -6   6  11    2.40    3.50
   4  -6 -11    0.90    4.40
  -4  -6  11    0.80    3.70
  -4   6  11   -1.60    2.60
   4   6 -11    3.20    3.70
   2  -6 -11    8.90    4.40
  -2  -6  11   -1.20    3.60
   2   6 -11   -1.40    3.40
  -2   6  11    5.10    4.30
   0  -6 -11    5.40    4.80
   0  -6  11   -1.20    3.90
   0   6 -11   -2.50    3.80
   2  -6  11    1.70    3.80
  -2  -6 -11   -3.30    3.80
  -2   6 -11   -0.30    3.80
  50   0 -12   -2.20    2.80
 -50   0  12    1.80    4.00
 -48   0  12   -3.20    3.70
  48   0 -12    0.50    3.10
 -46   0  12    0.50    3.30
  46   0 -12   -0.40    3.00
 -44   0  12    0.60    2.80
  44   0 -12    5.50    3.80
 -42   0  12    4.40    2.90
  42   0 -12    1.30    3.00
 -40   0  12    9.00    4.20
  40   0 -12    8.60    3.80
 -38   0  12   -0.40    2.20
  38   0 -12   -1.10    2.00
 -36   0  12   12.10    3.80
  36   0 -12   10.10    3.60
  34   0 -12    5.00    3.00
 -34   0  12    2.50    2.90
 -32   0  12    2.70    2.50
  32   0 -12   -2.50    1.90
  30   0 -12   64.09    7.40
 -30   0  12   44.10    6.70
  28   0 -12    1.90    2.30
 -28   0  12    2.10    2.30
  26   0 -12   31.10    4.70
 -26   0  12   23.60    4.40
 -24   0  12    4.70    2.10
  24   0 -12    5.40    2.40
  22   0 -12   14.00    3.20
 -22   0  12   11.70    2.90
 -20   0  12   15.00    3.10
  20   0 -12   10.70    2.80
  20   0 -12   13.10    1.50
  20   0 -12   12.70    2.80
  18   0 -12   40.50    5.20
 -18   0  12   50.69    5.60
  18   0 -12   46.10    5.60
  18   0 -12   39.00    3.40
 -16   0  12   80.69    7.20
  16   0 -12   83.59    7.50
 -16   0  12   78.29    8.90
  16   0 -12   76.59    6.10
 -14   0  12   -0.30    1.20
  14   0 -12   -0.80    0.70
 -14   0  12    1.50    2.20
 -12   0  12   12.40    2.50
 -12   0  12    9.00    3.10
  12   0 -12   11.90    1.80
 -10   0  12  344.17   27.50
  10   0 -12  370.86   26.00
 -10   0  12  361.36   26.40
  -8   0  12    9.20    2.00
  -8   0  12    8.30    2.70
   8   0 -12   12.20    2.10
   6   0 -12   98.99    8.00
  -6   0  12   98.59    9.20
  -6   0  12   96.09    7.90
  -4   0  12   30.40    3.60
   4   0 -12   32.10    3.90
  -4   0  12   37.70    5.60
  -2   0  12  145.39   12.30
  -2   0  12  136.39   10.60
   2   0 -12  138.49   11.10
   0   0  12   30.30    5.20
   0   0  12   33.10    3.30
   0   0 -12   39.30    4.60
  -2   0 -12   43.30    5.10
   2   0  12   35.60    5.60
  -4   0 -12   26.00    3.70
   4   0  12   22.60    4.50
   6   0  12    9.70    3.40
  -6   0 -12   22.40    3.40
   8   0  12    1.00    2.40
  -8   0 -12   -1.50    1.50
 -10   0 -12   19.70    3.70
  10   0  12   14.10    4.20
  12   0  12    0.70    2.20
 -12   0 -12    1.10    2.20
 -14   0 -12   18.30    4.00
  14   0  12   16.90    4.40
 -16   0 -12    5.00    2.70
  16   0  12    5.20    3.30
  18   0  12    3.50    3.50
 -18   0 -12    2.10    2.90
  20   0  12   34.10    6.40
 -20   0 -12   26.80    5.10
 -22   0 -12   16.70    4.50
  22   0  12   11.80    4.50
  24   0  12    5.30    4.10
 -24   0 -12   -1.80    3.20
 -26   0 -12    9.80    4.00
  26   0  12    1.20    3.30
 -28   0 -12    0.60    3.70
  28   0  12    4.10    4.00
 -30   0 -12   10.80    5.20
  30   0  12    3.50    4.60
 -49  -1  12    8.00    4.10
  49  -1 -12   -4.30    3.10
  49   1 -12    2.80    3.80
 -49   1  12    8.00    5.50
 -47  -1  12    2.50    4.10
  47  -1 -12    1.10    3.50
  47   1 -12   -1.30    3.20
 -47   1  12    0.10    4.30
  45  -1 -12   -4.80    2.50
 -45  -1  12    1.20    3.10
 -45   1  12    5.70    4.50
  45   1 -12    0.50    2.70
  43  -1 -12    0.00    2.40
 -43  -1  12   -3.50    2.80
  43   1 -12    0.00    2.50
 -43   1  12    3.00    3.80
 -41  -1  12    1.30    3.00
  41  -1 -12    1.30    3.00
 -41   1  12   -0.90    2.90
  41   1 -12    2.90    3.00
  39  -1 -12    3.10    2.70
 -39  -1  12    4.30    3.00
 -39   1  12    5.00    3.50
  39   1 -12    5.90    3.00
  37  -1 -12    5.50    3.20
 -37  -1  12   -1.70    2.40
  37   1 -12   -0.90    2.00
 -37   1  12   -1.70    2.50
  35  -1 -12    2.20    2.70
 -35  -1  12    1.20    2.40
 -35   1  12    0.60    2.60
  35   1 -12   -0.80    2.30
  33  -1 -12   24.50    4.80
 -33  -1  12   26.40    4.80
 -33   1  12   20.30    4.80
  33   1 -12   34.20    5.50
 -31  -1  12   65.19    7.80
  31  -1 -12   60.69    7.90
  31   1 -12   71.69    8.20
 -31   1  12   68.99    8.40
 -29  -1  12  129.19   10.70
  29  -1 -12  107.39   10.70
 -29   1  12  110.49   10.70
  29   1 -12  116.39   10.70
  27  -1 -12  117.79    9.90
 -27  -1  12   83.89    9.10
  27   1 -12   89.89    9.30
 -27   1  12  125.99   10.30
 -25  -1  12    4.20    1.80
  25  -1 -12    1.60    1.90
 -25   1  12    1.50    1.90
  25   1 -12    0.70    1.40
 -23  -1  12   19.40    2.70
  23  -1 -12   17.80    3.80
 -23  -1  12   17.50    3.60
  23   1 -12   20.10    3.60
 -23   1  12   25.40    4.30
  21  -1 -12   13.80    3.10
 -21  -1  12   11.70    2.80
  21  -1 -12    7.30    2.50
 -21  -1  12   12.50    2.00
 -21   1  12    8.40    2.70
  21   1 -12   13.80    3.10
  19  -1 -12    6.60    2.40
  19  -1 -12   13.10    3.00
 -19  -1  12   14.50    2.20
 -19  -1  12   10.20    2.60
  19   1 -12   10.80    2.60
  19   1 -12    6.40    2.10
 -19   1  12   12.10    3.10
  17  -1 -12   10.00    1.50
  17  -1 -12   12.10    2.90
 -17  -1  12    8.70    2.30
 -17  -1  12    6.00    1.80
  17  -1 -12    5.50    2.30
  17   1 -12    6.20    2.10
 -17   1  12   11.00    2.80
  17   1 -12    4.90    2.10
  15  -1 -12   46.00    4.10
 -15  -1  12   56.39    6.70
 -15  -1  12   52.19    4.60
 -15  -1  12   50.99    5.60
 -15   1  12   47.20    5.70
 -15   1  12   42.30    6.50
  15   1 -12   36.10    5.20
  15   1 -12   47.40    5.60
 -13  -1  12   40.00    4.40
 -13  -1  12   40.50    4.80
  13  -1 -12   36.70    3.70
 -13  -1  12   46.30    6.20
 -13   1  12   45.00    6.10
 -13   1  12   42.40    5.10
 -11  -1  12    6.30    1.90
  11  -1 -12    7.30    1.70
 -11  -1  12    6.00    2.70
 -11  -1  12    9.40    2.10
 -11   1  12    8.50    3.10
 -11   1  12   10.50    2.50
   9  -1 -12   35.90    4.00
  -9  -1  12   37.90    4.40
  -9  -1  12   40.40    5.80
  -9  -1  12   27.90    4.10
  -9   1  12   33.90    5.50
  -9   1  12   44.60    4.70
  -7  -1  12   89.89    8.70
  -7  -1  12   95.89    7.70
   7  -1 -12   87.09    7.50
  -7  -1  12   78.89    7.40
  -7   1  12  103.59    9.20
   5  -1 -12   95.29    7.90
  -5  -1  12   89.69    9.00
  -5  -1  12   99.29    8.10
  -5   1  12   91.79    7.70
  -5   1  12   87.49    9.10
  -3  -1  12   37.60    4.60
  -3  -1  12   37.60    4.40
  -3  -1  12   35.40    5.40
   3  -1 -12   33.20    4.40
  -3   1  12   37.60    4.10
  -3   1  12   35.90    5.80
  -1  -1  12   39.40    4.20
  -1  -1  12   30.70    4.40
  -1  -1  12   26.50    5.00
   1  -1 -12   34.20    4.40
  -1   1  12   34.90    3.60
  -1   1  12   23.10    4.80
   1  -1  12   78.69    7.40
   1  -1  12   84.19    8.30
  -1  -1 -12   80.19    7.60
   1   1  12   73.49    9.10
  -1   1 -12   88.69    6.90
  -3  -1 -12   35.90    4.80
   3  -1  12   33.90    5.30
   3  -1  12   28.80    4.30
   3   1  12   30.80    5.30
  -3   1 -12   30.40    3.50
   5  -1  12   21.00    4.40
  -5  -1 -12   25.40    4.10
   5  -1  12   19.10    3.80
   5   1  12   21.90    4.60
   7  -1  12   29.90    5.30
  -7  -1 -12   42.00    5.30
   7   1  12   29.30    5.40
  -7   1 -12   33.90    4.70
  -9  -1 -12   18.80    4.00
   9  -1  12   15.10    4.10
   9   1  12   21.50    5.00
  -9   1 -12   10.40    2.90
  11  -1  12   11.30    3.40
 -11  -1 -12    9.50    3.10
 -11   1 -12    9.80    2.90
  11   1  12   12.80    4.00
  13  -1  12    0.80    2.20
 -13  -1 -12    0.50    2.30
 -13   1 -12    1.60    2.40
  13   1  12   -0.90    2.20
  15  -1  12   11.10    3.90
 -15  -1 -12   17.80    4.30
 -15   1 -12   22.90    4.00
  15   1  12   14.60    4.50
  17  -1  12    0.20    2.90
 -17  -1 -12    1.50    2.80
  17   1  12   -2.00    2.10
 -17   1 -12    3.30    2.80
  19  -1  12    4.60    3.20
 -19  -1 -12    3.70    3.10
  19   1  12    5.40    3.70
 -19   1 -12    6.30    2.90
  21  -1  12   12.70    4.70
 -21  -1 -12    8.50    4.30
 -21   1 -12   15.50    4.10
  21   1  12   15.80    4.40
 -23  -1 -12   -2.10    3.20
  23  -1  12    0.20    3.00
  23   1  12   -0.20    3.40
 -23   1 -12   -0.50    3.00
 -25  -1 -12   -2.40    3.40
  25  -1  12    4.00    4.00
 -25   1 -12    0.20    3.20
  25   1  12    2.30    3.70
 -27  -1 -12   -5.50    3.70
  27  -1  12    4.10    3.60
  27   1  12    2.10    4.00
 -27   1 -12    3.60    3.80
 -29  -1 -12    1.00    4.60
  29  -1  12    6.20    4.70
 -29   1 -12   -3.00    3.80
  29   1  12   -1.30    3.70
 -48  -2  12    0.40    3.70
  48  -2 -12    0.70    3.90
 -48   2  12   -7.10    4.80
  48   2 -12    2.70    4.00
 -46  -2  12    8.30    4.30
  46  -2 -12    0.10    3.70
  46   2 -12    6.80    4.60
 -46   2  12    1.00    4.40
  44  -2 -12    0.20    2.80
 -44  -2  12    4.40    3.70
  44   2 -12    3.70    3.80
 -44   2  12    4.00    4.20
  42  -2 -12    0.20    3.00
 -42  -2  12    5.20    3.50
  42   2 -12   -6.80    2.30
 -42   2  12   10.20    4.70
  40  -2 -12    2.40    3.00
 -40  -2  12    0.60    2.70
 -40   2  12   -0.20    3.60
  40   2 -12    1.50    3.10
  38  -2 -12    0.10    2.70
 -38  -2  12   -0.90    2.30
 -38   2  12   -2.10    3.00
  38   2 -12    0.20    2.10
  36  -2 -12   27.10    5.50
 -36  -2  12   15.30    4.40
 -36   2  12   35.80    6.50
  36   2 -12   30.70    5.40
  34  -2 -12   43.20    6.80
 -34  -2  12   39.30    6.30
 -34   2  12   48.20    7.30
  34   2 -12   57.89    7.40
 -32  -2  12   -3.20    2.00
  32  -2 -12    3.60    2.90
  32   2 -12    4.90    2.60
 -32   2  12    5.50    3.30
 -30  -2  12   28.00    4.90
  30  -2 -12   26.40    5.10
 -30   2  12   23.60    4.90
  30   2 -12   27.10    4.70
  28  -2 -12  213.18   19.70
 -28  -2  12  273.87   20.00
  28   2 -12  256.57   19.80
 -28   2  12  251.77   20.00
 -26  -2  12   54.49    5.40
  26  -2 -12   41.70    6.20
 -26  -2  12   45.30    6.00
 -26   2  12   31.70    5.50
  26   2 -12   48.70    5.90
  24  -2 -12   21.10    4.40
 -24  -2  12   19.80    3.30
 -24  -2  12   20.10    3.90
  24   2 -12   17.90    3.60
 -24   2  12   13.70    3.40
 -22  -2  12    1.30    1.80
 -22  -2  12   -0.70    1.80
  22  -2 -12    1.80    1.80
  22   2 -12   -1.00    1.40
 -22   2  12    2.00    1.90
  20  -2 -12   11.10    3.00
  20  -2 -12    9.60    3.00
 -20  -2  12   11.60    2.80
 -20  -2  12    4.10    1.90
 -20   2  12   17.70    3.20
  20   2 -12   11.00    2.70
  18  -2 -12   20.00    4.00
 -18  -2  12   13.70    2.90
 -18  -2  12   21.90    3.70
  18  -2 -12   19.30    4.00
 -18   2  12   21.00    3.70
  18   2 -12   21.90    3.50
 -16  -2  12   38.50    4.90
 -16  -2  12   41.20    5.50
  16  -2 -12   42.10    4.10
  16  -2 -12   36.90    5.60
  16   2 -12   47.30    5.10
  16   2 -12   43.00    4.90
 -16   2  12   43.70    5.40
 -14  -2  12    8.40    2.50
  14  -2 -12   13.80    2.30
 -14  -2  12    4.50    2.00
  14   2 -12    8.10    2.20
  14   2 -12    6.50    2.00
 -14   2  12    9.70    2.60
 -14   2  12    5.50    2.90
 -12  -2  12   52.19    5.90
 -12  -2  12   47.60    6.20
 -12  -2  12   39.00    5.10
  12  -2 -12   46.00    4.80
 -12   2  12   41.80    5.10
 -12   2  12   40.70    6.40
 -10  -2  12   38.50    4.70
 -10  -2  12   39.50    5.60
 -10  -2  12   32.10    4.70
  10  -2 -12   37.50    4.40
 -10   2  12   32.50    4.40
 -10   2  12   37.90    6.00
  -8  -2  12   22.50    3.80
   8  -2 -12   29.10    3.90
  -8  -2  12   27.20    4.10
  -8  -2  12   34.10    5.10
  -8   2  12   27.90    5.10
  -8   2  12   26.00    3.70
  -6  -2  12    5.60    2.40
  -6  -2  12    2.20    2.00
  -6  -2  12    2.30    1.70
   6  -2 -12    3.90    1.70
  -6   2  12    1.10    2.40
  -6   2  12    0.60    0.90
   4  -2 -12   44.80    5.10
  -4  -2  12   29.70    4.60
   4   2 -12   43.40    5.00
  -4   2  12   40.90    4.60
  -4   2  12   34.50    5.80
  -2  -2  12    0.00    1.70
  -2  -2  12    1.40    1.60
   2  -2 -12    2.10    1.60
  -2   2  12   -2.80    1.60
   2   2 -12    0.70    1.60
  -2   2  12    2.40    1.50
   0  -2  12   99.19    9.60
   0  -2  12  102.69    9.20
   0  -2 -12   89.29    8.80
   0   2  12  105.49    8.20
   0   2  12  108.89   10.40
   0   2 -12   98.99    8.60
   2  -2  12   74.69    7.50
   2  -2  12   71.39    8.40
  -2  -2 -12   75.29    7.50
   2   2  12   67.89    9.20
  -2   2 -12   81.79    6.90
  -4  -2 -12    0.90    2.00
   4  -2  12    0.70    2.30
   4  -2  12    1.40    1.90
  -4   2 -12    1.60    1.60
   4   2  12    0.20    2.20
  -6  -2 -12   24.00    4.40
   6  -2  12   27.00    4.90
   6  -2  12   24.20    4.50
  -6   2 -12   28.80    3.70
   6   2  12   29.10    5.40
   8  -2  12    1.00    2.20
  -8  -2 -12   -1.10    1.90
   8  -2  12    0.30    2.00
   8   2  12    1.50    2.20
  10  -2  12    3.80    2.60
 -10  -2 -12    7.60    3.00
  10  -2  12   14.70    3.60
  10   2  12    6.20    3.60
  12  -2  12    9.70    3.30
 -12  -2 -12   12.50    3.70
  12  -2  12    8.10    3.30
  12   2  12    5.00    3.30
  14  -2  12    2.30    2.70
  14  -2  12    3.20    2.80
 -14  -2 -12    1.30    2.50
  14   2  12    3.50    3.40
  16  -2  12   10.10    3.90
 -16  -2 -12    1.90    2.80
  16   2  12    4.60    3.90
 -16   2 -12    3.00    2.40
 -18  -2 -12   -1.50    2.90
  18  -2  12    5.70    3.70
  18   2  12    3.30    3.40
 -18   2 -12    1.80    2.90
 -20  -2 -12   -2.20    2.80
  20  -2  12    0.60    3.10
  20   2  12   -2.90    2.80
 -20   2 -12    5.20    3.00
 -22  -2 -12   -4.90    3.00
  22  -2  12    3.10    3.40
 -22   2 -12   -3.10    3.00
  22   2  12    2.30    3.90
  24  -2  12    1.10    3.70
 -24  -2 -12    0.00    3.90
  24   2  12   -1.00    3.00
 -24   2 -12    1.70    3.20
 -26  -2 -12   -3.20    3.40
  26  -2  12    5.50    3.90
 -26   2 -12    1.20    3.30
  26   2  12    4.40    4.00
 -28  -2 -12    7.30    4.50
  28  -2  12   -1.70    3.20
 -28   2 -12    2.60    3.80
  28   2  12   -5.10    3.70
  45  -3 -12    1.60    3.70
 -45  -3  12    4.30    5.00
 -45   3  12   13.70    6.20
  43  -3 -12    0.80    3.00
 -43  -3  12    3.10    4.10
 -43   3  12    4.30    4.70
  41  -3 -12    5.50    4.10
 -41  -3  12    9.70    4.20
 -41   3  12    8.00    4.70
 -39  -3  12    4.30    3.60
  39  -3 -12   -0.10    2.60
 -39   3  12   -1.70    3.20
 -37  -3  12    5.30    3.70
  37  -3 -12    6.90    3.70
 -37   3  12    4.00    3.50
 -35  -3  12   21.20    4.70
  35  -3 -12   11.30    4.20
 -35   3  12   12.50    4.40
 -33  -3  12    7.10    3.20
  33  -3 -12    3.00    3.20
 -33   3  12    5.80    3.60
  31  -3 -12   -3.30    2.30
 -31  -3  12   -2.80    1.80
 -31   3  12    3.40    2.80
  29  -3 -12   11.00    3.10
 -29  -3  12    4.50    2.70
 -29  -3  12   -1.80    1.80
 -29   3  12    0.20    2.70
 -27  -3  12    3.00    2.80
  27  -3 -12    5.70    3.30
 -27  -3  12    6.90    3.10
 -27   3  12    2.60    3.00
 -25  -3  12   17.70    4.10
  25  -3 -12   21.50    4.50
 -25  -3  12   24.70    4.60
 -25   3  12   28.00    5.10
 -23  -3  12   19.90    4.00
  23  -3 -12   19.40    4.10
 -23  -3  12   13.00    3.50
 -23   3  12    5.20    2.80
 -21  -3  12    2.30    2.70
 -21  -3  12    2.70    2.20
  21  -3 -12    8.70    3.00
 -21   3  12    5.30    2.50
  19  -3 -12   25.20    4.30
 -19  -3  12   17.10    3.80
  19  -3 -12   23.60    4.40
 -19  -3  12   12.00    3.60
 -19   3  12   19.90    4.00
 -17  -3  12   60.19    7.40
  17  -3 -12   84.59    8.70
  17  -3 -12   69.39    8.20
 -17  -3  12   63.39    7.90
 -17   3  12   67.79    7.60
 -15  -3  12   -0.80    1.60
 -15  -3  12   -1.30    1.80
  15  -3 -12   -0.50    1.70
  15  -3 -12   -1.40    1.90
  15  -3 -12   -0.20    2.20
 -15   3  12    4.10    2.40
 -13  -3  12   38.80    5.30
  13  -3 -12   35.30    4.70
 -13  -3  12   33.90    5.20
 -13   3  12   29.60    5.90
 -13   3  12   37.20    4.80
  11  -3 -12   14.10    3.10
 -11  -3  12   10.50    2.90
 -11   3  12    9.20    3.50
  11   3 -12   12.00    3.10
 -11   3  12    6.80    2.50
   9  -3 -12    8.20    2.60
  -9  -3  12    5.70    2.50
   9   3 -12    7.00    2.50
  -9   3  12   10.60    2.60
  -9   3  12    7.60    3.40
  -7  -3  12    1.80    2.20
   7  -3 -12   -2.90    1.50
   7   3 -12    0.20    1.80
  -7   3  12    1.40    1.50
  -7   3  12    3.20    3.00
   5  -3 -12   26.40    4.40
  -5  -3  12   28.30    4.60
  -5   3  12   32.30    5.80
  -5   3  12   29.40    4.00
   5   3 -12   24.60    4.30
  -3  -3  12    2.40    2.50
   3  -3 -12    3.30    2.20
   3   3 -12    8.10    2.50
  -3   3  12    6.30    3.40
  -3   3  12    1.60    1.40
   1  -3 -12   38.30    5.60
  -1  -3  12   42.60    5.90
   1   3 -12   39.40    5.50
  -1   3  12   36.70    4.70
  -1   3  12   42.50    6.50
  -1  -3 -12  113.49   10.80
   1  -3  12  123.39   11.00
   1   3  12  102.59   12.30
  -1   3 -12  130.99   10.70
  -3  -3 -12   48.20    6.50
   3  -3  12   46.50    6.40
   3   3  12   40.40    6.90
  -3   3 -12   57.59    6.40
  -5  -3 -12    7.30    2.90
   5  -3  12   12.90    3.50
   5   3  12    3.50    2.90
  -5   3 -12    4.30    2.60
   7  -3  12   10.40    3.40
  -7  -3 -12   11.00    3.40
  -7   3 -12   12.60    3.10
   7   3  12   13.30    4.20
   9  -3  12    8.00    3.40
  -9  -3 -12   13.10    3.90
   9   3  12    8.10    3.70
 -11  -3 -12   -0.80    2.50
  11  -3  12    1.20    2.40
  11   3  12    3.50    3.00
  13  -3  12    7.90    3.30
 -13  -3 -12    7.10    3.50
  13   3  12    4.10    3.40
  15  -3  12   -0.20    2.80
 -15  -3 -12    0.20    2.70
  15   3  12    7.80    4.10
 -17  -3 -12    1.60    2.70
  17  -3  12   -0.20    2.60
  17   3  12   -3.40    2.90
 -19  -3 -12    2.10    3.40
  19  -3  12   -3.00    2.70
  19   3  12   -3.60    2.90
 -21  -3 -12    7.20    4.20
  21   3  12   -1.40    2.90
 -21   3 -12    0.30    3.30
 -23  -3 -12    5.40    4.30
 -23   3 -12   -3.40    3.10
  23   3  12   -2.10    3.20
 -25  -3 -12   -2.90    4.10
 -25   3 -12    5.70    3.90
  25   3  12    1.90    4.40
 -40  -4  12    3.10    4.40
  40  -4 -12    0.10    3.60
 -40   4  12   -1.90    3.70
  38  -4 -12    8.40    4.10
 -38  -4  12    7.00    4.60
 -38   4  12    4.90    4.40
  36  -4 -12   -1.00    2.90
 -36  -4  12    1.20    3.20
 -36   4  12    9.80    5.00
  34  -4 -12   -1.70    2.70
 -34  -4  12    4.00    3.30
 -34   4  12   -2.10    3.10
 -32  -4  12    3.30    3.30
  32  -4 -12   -0.60    2.40
 -32   4  12    8.30    4.00
 -30  -4  12   -0.80    2.30
 -30  -4  12   -0.60    3.50
  30  -4 -12    0.70    2.90
 -30   4  12    3.30    2.70
 -28  -4  12    4.70    2.70
 -28  -4  12   -2.70    3.30
  28  -4 -12    3.90    3.10
 -28   4  12   -0.60    3.00
  26  -4 -12    2.60    3.10
 -26  -4  12    0.90    3.50
 -26  -4  12    3.00    2.70
 -26   4  12    1.00    2.90
  26   4 -12   -0.60    2.50
 -24  -4  12    4.10    3.50
  24  -4 -12    4.80    3.30
 -24   4  12    8.50    3.70
  24   4 -12    2.10    2.70
  22  -4 -12   28.60    5.20
 -22  -4  12   13.10    4.30
  22   4 -12   20.00    4.60
 -22   4  12   19.20    4.60
 -20  -4  12   22.30    4.60
  20  -4 -12   18.50    4.40
  20   4 -12   21.00    4.30
 -20   4  12    9.40    3.40
  18  -4 -12   21.10    4.50
 -18  -4  12   14.80    4.30
 -18   4  12   22.50    4.40
  18   4 -12   17.40    4.10
  16  -4 -12   13.00    3.60
  16  -4 -12    8.90    3.80
 -16  -4  12   16.40    4.10
  16   4 -12    9.00    3.20
 -16   4  12   15.20    3.60
  14  -4 -12   10.00    3.90
 -14  -4  12   19.50    4.50
  14  -4 -12   15.70    4.00
  14  -4 -12   19.10    4.10
  14   4 -12   15.60    4.10
 -14   4  12   14.90    3.50
 -12  -4  12   -1.30    2.60
  12  -4 -12    1.50    2.80
  12  -4 -12   -2.60    2.40
  12  -4 -12    3.90    2.80
 -12   4  12    1.30    2.30
  12   4 -12    5.60    2.90
  10  -4 -12    3.60    3.00
 -10  -4  12    6.90    3.30
 -10   4  12    3.90    2.40
 -10   4  12    7.50    4.20
  10   4 -12    2.00    2.30
   8  -4 -12    2.70    2.70
  -8  -4  12    3.00    2.60
  -8   4  12   -2.40    1.90
  -8   4  12    2.30    3.30
   8   4 -12    0.80    2.10
  -6  -4  12    2.70    2.90
   6  -4 -12    2.60    2.70
  -6   4  12    4.70    2.40
  -6   4  12    1.40    3.60
   6   4 -12    0.90    2.40
  -4  -4  12    7.70    3.20
   4  -4 -12   15.20    4.00
  -4   4  12   16.30    4.90
  -4   4  12   10.30    3.10
   4   4 -12    6.80    3.30
   2  -4 -12    2.20    2.80
  -2  -4  12    4.10    3.00
  -2   4  12   -0.10    3.40
  -2   4  12    2.30    2.40
   2   4 -12    1.70    2.70
   0  -4  12    0.90    2.80
   0  -4 -12    5.10    3.10
   0   4 -12   11.00    3.90
   0   4  12    8.20    4.20
  -2  -4 -12    1.30    2.80
   2  -4  12    6.90    3.00
  -2   4 -12    3.40    2.70
   2   4  12    0.00    3.10
   4  -4  12    2.00    2.80
  -4  -4 -12   -1.40    2.70
   4   4  12    2.30    3.30
  -4   4 -12    2.80    2.90
   6  -4  12   -0.40    2.40
  -6  -4 -12   -1.20    2.60
  -6   4 -12   -2.60    2.40
   6   4  12   -1.30    2.80
  -8  -4 -12    8.70    3.80
   8  -4  12    8.30    3.50
  -8   4 -12    4.50    3.20
   8   4  12    5.80    3.70
 -10  -4 -12    9.00    4.00
  10  -4  12    5.70    3.60
 -10   4 -12    3.80    3.10
  10   4  12    2.00    3.70
  12  -4  12    8.00    3.40
 -12  -4 -12    5.40    3.60
  12   4  12    4.40    4.10
 -14  -4 -12    3.50    3.90
  14  -4  12    2.90    3.10
  14   4  12   -2.20    3.00
  16  -4  12   -2.40    2.80
 -16  -4 -12    5.00    3.70
  16   4  12   -0.90    3.40
 -18  -4 -12    4.50    3.80
  18  -4  12    6.00    3.80
  18   4  12    7.20    4.40
  20  -4  12   -4.10    2.90
 -20  -4 -12    4.80    3.80
  20   4  12    4.30    4.60
 -33  -5  12   -1.50    6.50
 -33   5  12    0.00    4.00
  33   5 -12   -5.00    3.00
 -31  -5  12    1.30    4.90
 -31   5  12   -0.80    3.50
  31   5 -12   -0.90    3.40
 -29  -5  12   -1.50    4.60
  29   5 -12    1.20    3.40
 -29   5  12    1.40    3.40
 -27  -5  12   -0.50    4.70
  27   5 -12    2.30    3.80
 -27   5  12   -1.90    3.00
 -25  -5  12    0.30    4.10
  25   5 -12    4.50    3.90
 -25   5  12    0.10    3.00
 -23  -5  12    0.70    3.80
  23   5 -12    0.10    2.70
 -23   5  12    2.10    2.90
 -21  -5  12   -0.10    3.60
 -21   5  12   -2.80    2.80
  21   5 -12   -2.40    3.10
 -19  -5  12    7.40    4.30
 -19   5  12    4.70    3.30
  19   5 -12    7.30    3.50
 -17  -5  12    4.40    3.20
  17   5 -12    4.30    3.30
 -17   5  12    8.20    3.50
 -15  -5  12   21.50    5.30
 -15   5  12   13.10    3.90
  15   5 -12    9.80    3.90
  13  -5 -12   18.00    6.20
 -13  -5  12   18.40    4.90
  13   5 -12   14.40    4.70
 -13   5  12   11.60    4.00
  11  -5 -12    9.40    4.30
 -11  -5  12    8.70    4.00
 -11   5  12    8.20    3.20
  11   5 -12    2.60    3.20
   9  -5 -12   -1.30    3.30
  -9  -5  12    2.90    3.10
   9   5 -12    1.70    3.10
  -9   5  12    2.50    3.10
   7  -5 -12    6.20    4.10
  -7  -5  12    2.20    3.00
  -7   5  12    4.20    2.90
   7   5 -12   -1.50    2.80
  -5  -5  12    3.30    3.40
   5  -5 -12   -2.80    2.90
  -5   5  12    1.70    2.50
   5   5 -12    3.00    3.90
   3  -5 -12    3.40    3.40
  -3  -5  12    0.70    3.00
  -3   5  12   -0.40    2.70
   3   5 -12    2.00    3.60
  -1  -5  12   -2.60    2.90
   1  -5 -12   -5.50    2.80
   1   5 -12   -5.00    3.00
   1  -5  12    3.20    2.90
  -1  -5 -12    6.70    3.60
  -1   5 -12    0.80    3.30
  -3  -5 -12    3.40    3.30
   3  -5  12    1.70    3.10
  -3   5 -12    2.40    3.80
   5  -5  12    7.80    3.90
  -5  -5 -12    4.10    3.90
  -5   5 -12    6.10    4.10
   7  -5  12    3.40    3.60
  -7  -5 -12    2.80    4.00
  -7   5 -12    0.00    3.90
   9  -5  12    5.80    3.80
  -9  -5 -12    0.10    3.70
  -9   5 -12   -3.30    3.30
 -11  -5 -12   -6.20    3.00
  11  -5  12    0.10    3.30
 -11   5 -12    1.50    5.00
  13  -5  12   -3.70    3.40
 -13  -5 -12    4.70    4.30
 -16  -6  12    4.30    4.80
 -16   6  12   -0.70    3.30
  16   6 -12   -1.80    3.10
 -14  -6  12   -2.00    4.00
  14   6 -12   -0.80    3.30
 -14   6  12    3.60    3.80
 -12  -6  12    1.00    4.10
 -12   6  12    3.80    3.60
  12   6 -12   -4.10    2.90
  10  -6 -12    1.60    6.40
 -10  -6  12    0.90    4.00
 -10   6  12   -1.00    3.20
  10   6 -12   -5.80    3.50
  -8  -6  12    2.10    3.70
   8  -6 -12    2.10    4.30
  -8   6  12   -3.90    3.20
   8   6 -12   -1.00    3.80
   6  -6 -12   -0.20    4.00
  -6  -6  12    4.70    4.10
   6   6 -12   -1.30    3.20
  -6   6  12    1.50    3.60
  -4  -6  12   -3.90    3.30
   4  -6 -12   -1.10    4.20
   4   6 -12    0.20    4.40
  50   0 -13    0.50    4.00
 -50   0  13    0.10    4.40
  48   0 -13    5.20    3.50
 -48   0  13   -2.70    3.70
  46   0 -13    1.10    3.10
 -46   0  13    0.00    3.50
  44   0 -13    3.40    3.10
 -44   0  13   -6.20    2.80
  42   0 -13    3.60    2.90
 -42   0  13    5.70    3.30
 -40   0  13   -0.20    2.40
  40   0 -13   -1.90    2.50
  38   0 -13    5.70    3.10
 -38   0  13    3.10    2.80
  36   0 -13    7.90    3.10
 -36   0  13   -1.80    2.00
 -34   0  13   11.50    3.70
  34   0 -13    8.70    3.10
  32   0 -13    9.10    3.50
 -32   0  13   12.80    3.50
  30   0 -13   25.80    4.80
 -30   0  13   17.90    4.20
  28   0 -13    4.20    2.60
 -28   0  13    2.60    2.10
  26   0 -13   62.69    7.40
 -26   0  13   58.09    7.20
  24   0 -13   38.60    5.30
 -24   0  13   31.00    4.90
  22   0 -13  172.28   13.70
  22   0 -13  172.68   13.60
 -22   0  13  147.79   13.30
 -20   0  13  120.39   10.40
  20   0 -13  128.69   10.70
  20   0 -13  115.19   10.40
  18   0 -13    1.80    0.90
 -18   0  13    3.20    1.80
  18   0 -13   -0.40    1.70
  18   0 -13    1.60    2.10
 -16   0  13    0.50    2.30
  16   0 -13    2.50    1.00
 -16   0  13   -0.40    1.40
 -14   0  13  222.28   18.50
 -14   0  13  256.67   19.90
  14   0 -13  255.77   17.90
 -12   0  13   12.00    3.50
  12   0 -13   15.20    2.30
 -12   0  13   14.10    2.70
 -10   0  13   82.59    8.90
  10   0 -13   65.19    6.20
 -10   0  13   81.09    6.60
  -8   0  13  123.29   11.20
   8   0 -13  121.39    9.70
   6   0 -13   59.99    5.70
  -6   0  13   63.09    7.70
  -6   0  13   63.49    5.60
   4   0 -13    2.00    1.40
  -4   0  13    4.00    1.40
  -4   0  13    3.80    2.40
   2   0 -13    3.90    1.80
  -2   0  13    1.30    2.20
  -2   0  13    2.50    1.30
   0   0  13    1.20    1.10
   0   0 -13    1.40    1.50
   0   0  13    1.20    1.90
   2   0  13   19.00    4.10
  -2   0 -13   18.30    3.30
   4   0  13   15.70    3.90
  -4   0 -13   14.50    3.10
   6   0  13   49.10    7.10
  -6   0 -13   42.20    5.60
  -8   0 -13    7.50    2.50
   8   0  13    1.20    2.60
 -10   0 -13    2.30    2.10
  10   0  13    2.60    2.70
  12   0  13    1.60    2.50
 -12   0 -13    1.90    2.20
  14   0  13   15.90    4.60
 -14   0 -13   17.10    3.90
  16   0  13   14.80    4.70
 -16   0 -13   15.40    4.00
 -18   0 -13   18.10    4.60
  18   0  13   17.60    5.50
 -20   0 -13    3.30    2.90
  20   0  13   -1.30    2.80
  22   0  13   -1.40    3.50
 -22   0 -13    0.40    3.10
 -24   0 -13    1.40    3.30
  24   0  13    2.30    3.80
  26   0  13   -0.80    3.20
 -26   0 -13   -1.10    3.60
 -28   0 -13   -0.70    3.80
  28   0  13   -4.30    4.50
 -49  -1  13   -3.70    4.00
  49  -1 -13    2.40    3.60
 -49   1  13   -2.70    4.40
  49   1 -13    7.40    4.70
 -47  -1  13    5.20    3.70
  47  -1 -13    2.70    3.20
 -47   1  13   -1.70    4.50
  47   1 -13   -2.70    2.60
  45  -1 -13    0.90    3.20
 -45  -1  13    0.00    2.90
  45   1 -13    2.30    3.20
 -45   1  13   -1.00    3.30
  43  -1 -13    2.40    3.20
 -43  -1  13    1.70    3.20
 -43   1  13    2.90    3.20
  43   1 -13    2.80    2.90
 -41  -1  13    5.40    3.50
  41  -1 -13    1.30    2.50
 -41   1  13    9.10    3.80
  41   1 -13   -0.40    2.80
  39  -1 -13   13.20    4.20
 -39  -1  13   -0.80    2.90
 -39   1  13    2.40    3.20
  39   1 -13   -0.70    2.40
  37  -1 -13   16.00    4.40
 -37  -1  13   16.80    4.30
  37   1 -13   20.70    4.40
 -37   1  13   15.60    4.60
  35  -1 -13   15.40    4.20
 -35  -1  13   26.80    5.10
 -35   1  13   28.90    5.70
  35   1 -13   16.30    4.30
  33  -1 -13    3.70    2.60
 -33  -1  13    6.00    2.90
  33   1 -13   13.70    3.90
 -33   1  13    9.00    3.60
 -31  -1  13   30.60    5.30
  31  -1 -13   30.10    5.70
  31   1 -13   36.70    5.40
 -31   1  13   34.70    5.80
  29  -1 -13   21.90    4.60
 -29  -1  13   25.30    4.50
  29   1 -13   36.20    5.30
 -29   1  13   35.00    5.60
  27  -1 -13   93.89    9.00
 -27  -1  13   63.69    8.60
  27   1 -13   89.19    8.50
 -27   1  13  109.09    9.30
 -25  -1  13   25.60    4.50
  25  -1 -13   34.30    5.40
  25   1 -13   33.80    4.90
 -25   1  13   41.40    5.70
  23  -1 -13   24.60    4.30
  23  -1 -13   30.80    4.70
 -23  -1  13   21.60    4.10
  23   1 -13   28.70    4.40
 -23   1  13   28.70    4.80
 -21  -1  13    4.00    1.50
  21  -1 -13    5.90    2.40
 -21  -1  13    1.00    1.60
  21  -1 -13    1.40    1.80
 -21   1  13    1.10    2.10
  21   1 -13    1.00    1.70
 -19  -1  13   -0.30    1.30
  19  -1 -13    3.00    2.00
 -19  -1  13    1.30    1.30
  19  -1 -13    8.40    2.60
  19   1 -13    1.30    1.80
 -19   1  13   -1.40    1.60
  19   1 -13   -1.50    1.40
 -17  -1  13   27.00    3.30
  17  -1 -13   23.10    2.60
 -17  -1  13   20.80    3.60
 -17   1  13   24.70    4.00
  17   1 -13   29.40    4.30
 -17   1  13   17.20    4.20
  17   1 -13   17.70    3.50
 -15  -1  13   27.50    3.50
 -15  -1  13   25.20    3.90
  15  -1 -13   22.40    2.90
 -15  -1  13   21.80    4.70
 -15   1  13   35.10    4.50
 -15   1  13   19.20    4.60
 -13  -1  13  111.09   10.70
  13  -1 -13  114.59    9.00
 -13  -1  13  110.09    9.60
 -13   1  13  138.09   10.10
 -13   1  13   97.99   10.60
 -11  -1  13   35.90    4.40
 -11  -1  13   36.90    4.70
  11  -1 -13   37.00    4.10
 -11  -1  13   42.40    6.20
 -11   1  13   32.00    5.60
 -11   1  13   36.30    4.60
  -9  -1  13  100.29    8.70
   9  -1 -13  106.29    8.50
  -9  -1  13   97.89    9.80
  -9  -1  13  109.89    8.70
  -9   1  13   97.79   10.00
  -9   1  13  100.19    8.60
   7  -1 -13   60.99    5.80
[truncated: 178,968 more chars]
