# Supplementary material for: Diisopropyl 2-[(4-nitro­benzo­yl)amino]­propane­dioate
Source: IUCrdata. 2023 Feb 14;8(Pt 2):x230104. doi: 10.1107/S2414314623001049 (PMC9993896; doi:10.1107/S2414314623001049)
Supplement: Supplementary file 2 [file x-08-x230104-Isup2.hkl]

data_I                                                                          
_shelx_title ' ag125_0m_a.res in C2'                                            
_shelx_refln_list_code          4                                               
_shelx_F_calc_maximum      323.61                                               
_exptl_crystal_F_000      1488.00                                               
_reflns_d_resolution_high  0.7483                                               
                                                                                
loop_                                                                           
 _space_group_symop_operation_xyz                                               
 'x, y, z'                                                                      
 '-x, y, -z'                                                                    
 'x+1/2, y+1/2, z'                                                              
 '-x+1/2, y+1/2, -z'                                                            
                                                                                
_cell_length_a    38.4078                                                       
_cell_length_b     5.1523                                                       
_cell_length_c    19.7524                                                       
_cell_angle_alpha  90.000                                                       
_cell_angle_beta  115.341                                                       
_cell_angle_gamma  90.000                                                       
                                                                                
_shelx_F_squared_multiplier     1.000                                           
                                                                                
loop_                                                                           
 _refln_index_h                                                                 
 _refln_index_k                                                                 
 _refln_index_l                                                                 
 _refln_F_squared_calc                                                          
 _refln_F_squared_meas                                                          
 _refln_F_squared_sigma                                                         
 _refln_observed_status                                                         
   0  -6   0         35.26         -8.97        35.88 o                         
   2  -6   0         15.97         37.01        27.75 o                         
   4  -6   0          0.47          6.28        38.13 o                         
   6  -6   0          6.19        -30.07        35.88 o                         
   8  -6   0          0.20         -2.08        24.97 o                         
  10  -6   0         23.81         21.81        22.63 o                         
  12  -6   0         67.07        112.63        33.36 o                         
  14  -6   0         31.92          5.36        26.34 o                         
  16  -6   0         19.19         -9.41        24.17 o                         
  18  -6   0          8.44         16.46        29.31 o                         
  20  -6   0          2.30        -13.46        40.37 o                         
  22  -6   0          1.24         63.65        30.44 o                         
   1  -5   0         29.35         43.14        22.51 o                         
   3  -5   0         29.36         39.63        38.69 o                         
   5  -5   0         88.74        105.61        26.34 o                         
   7  -5   0        188.84        168.63        33.28 o                         
   9  -5   0        246.78        281.33        39.81 o                         
  11  -5   0         19.91          7.81        31.40 o                         
  13  -5   0          7.69        -16.71        16.71 o                         
  15  -5   0         10.04         16.97        20.73 o                         
  17  -5   0         63.32         75.97        26.34 o                         
  19  -5   0          4.90          0.28        23.43 o                         
  21  -5   0         44.06         32.64        24.52 o                         
  23  -5   0         20.65         10.35        42.05 o                         
  25  -5   0          8.62          6.19        24.46 o                         
  27  -5   0          0.62        -31.96        31.96 o                         
  29  -5   0          6.42        -20.18        48.22 o                         
  31  -5   0          9.01        -25.79        50.46 o                         
   0  -4   0        970.34       1019.23        95.32 o                         
   2  -4   0        104.04        164.96        27.72 o                         
   4  -4   0         58.54         45.54        18.19 o                         
   6  -4   0        132.50        124.52        45.98 o                         
   8  -4   0        120.97         79.90        21.00 o                         
  10  -4   0        514.63        589.59       103.67 o                         
  12  -4   0        402.11        344.23        38.04 o                         
  14  -4   0         43.15         28.39        18.32 o                         
  16  -4   0         47.14         25.72        17.94 o                         
  18  -4   0         59.22         63.17        21.02 o                         
  20  -4   0        126.07         93.69        25.79 o                         
  22  -4   0         23.13         50.13        22.34 o                         
  24  -4   0         51.09         49.26        22.59 o                         
  26  -4   0         94.65         67.33        24.89 o                         
  28  -4   0          6.08        -19.08        26.35 o                         
  30  -4   0         10.09         22.25        23.86 o                         
  32  -4   0         22.26        -37.01        37.01 o                         
  34  -4   0          8.26         -5.61        41.49 o                         
  36  -4   0         13.16        -25.79        50.46 o                         
   1  -3   0        177.93        156.58        18.34 o                         
   3  -3   0        966.92        982.90        46.19 o                         
   5  -3   0       4042.31       4096.00       169.53 o                         
   7  -3   0        934.37       1070.01        52.92 o                         
   9  -3   0        932.26        876.28        42.65 o                         
  11  -3   0        177.02        256.79        21.63 o                         
  13  -3   0       1006.22       1073.64        53.41 o                         
  15  -3   0        205.57        194.98        27.72 o                         
  17  -3   0        637.38        714.51        47.65 o                         
  19  -3   0       1416.78       1398.88        84.74 o                         
  21  -3   0        471.94        507.29        52.67 o                         
  23  -3   0         24.52          8.54        13.68 o                         
  25  -3   0         60.81         69.79        17.69 o                         
  27  -3   0        137.31         56.09        29.60 o                         
  29  -3   0        113.39        171.74        26.26 o                         
  31  -3   0          0.61        -12.70        19.38 o                         
  33  -3   0         51.31         30.93        28.51 o                         
  35  -3   0         85.27         93.62        34.07 o                         
  37  -3   0         14.96        104.27        63.92 o                         
  39  -3   0         10.84         -0.56        30.92 o                         
  41  -3   0         15.56         34.62        36.91 o                         
   0  -2   0        761.36        495.65        45.98 o                         
   2  -2   0        928.46        957.33        42.26 o                         
   4  -2   0        245.11        227.85        15.55 o                         
   6  -2   0       1723.46       1886.05        81.74 o                         
   8  -2   0        440.30        336.36        21.89 o                         
  10  -2   0       3167.38       3053.86       132.28 o                         
  12  -2   0       3064.78       3004.65       178.30 o                         
  14  -2   0       2104.88       1969.30        89.08 o                         
  16  -2   0       2489.77       2430.36        89.53 o                         
  18  -2   0         38.48         44.65         9.50 o                         
  20  -2   0         51.11         43.35         9.85 o                         
  22  -2   0        402.21        311.29        27.19 o                         
  24  -2   0        430.01        435.53        28.24 o                         
  26  -2   0         33.99         17.01        11.77 o                         
  28  -2   0       1064.76       1151.75        64.87 o                         
  30  -2   0        367.87        382.21        46.26 o                         
  32  -2   0         17.85          3.77        21.31 o                         
  34  -2   0        136.54         86.87        31.31 o                         
  36  -2   0          9.97         26.09        30.84 o                         
  38  -2   0         16.34         -3.00        42.61 o                         
  40  -2   0          7.73         -3.36        42.05 o                         
  42  -2   0         13.93         59.43        54.95 o                         
  44  -2   0         14.55         93.08        52.71 o                         
   1  -1   0       2701.95       2722.64       139.16 o                         
   3  -1   0       2691.37       3042.89       124.73 o                         
   5  -1   0      25519.10      23909.40      1164.35 o                         
   7  -1   0       2709.03       2717.87        95.59 o                         
   9  -1   0       1977.92       2304.26        97.31 o                         
  11  -1   0       2477.55       1688.50        60.67 o                         
  13  -1   0       2112.15       2020.94        73.13 o                         
  15  -1   0        128.88        144.32        11.32 o                         
  17  -1   0       3061.75       3479.71       189.84 o                         
  19  -1   0        690.51        790.49        70.30 o                         
  21  -1   0        625.73        718.62        66.33 o                         
  23  -1   0       1423.31       1490.31        71.91 o                         
  25  -1   0        452.98        449.66        33.57 o                         
  27  -1   0       1014.04       1043.58        55.30 o                         
  29  -1   0       1628.36       1986.99        93.08 o                         
  31  -1   0        238.33        280.79        39.06 o                         
  33  -1   0         93.59        130.36        30.01 o                         
  35  -1   0         20.60         23.87        24.89 o                         
  37  -1   0         53.64         67.64        49.90 o                         
  39  -1   0         15.48         33.96        35.32 o                         
  41  -1   0         40.55         24.67        45.98 o                         
  43  -1   0         30.00         67.28        53.83 o                         
  45  -1   0         31.62         40.37        51.58 o                         
   4   0   0      27508.30      34994.98      2429.82 o                         
   6   0   0       1644.73       1772.31        92.46 o                         
   8   0   0        598.00        504.75        23.90 o                         
  10   0   0       5187.70       4768.27       195.08 o                         
  12   0   0         19.21         19.26         6.24 o                         
  14   0   0        368.71        511.95        45.29 o                         
  16   0   0        282.02        553.44        47.38 o                         
  18   0   0       1624.06       1367.19        62.86 o                         
  20   0   0         30.42         49.63        12.62 o                         
  22   0   0        359.77        322.78        24.69 o                         
  24   0   0         32.14         38.94        21.22 o                         
  26   0   0        283.56        358.68        28.90 o                         
  28   0   0        833.69       1089.92        57.94 o                         
  30   0   0       1017.07       1074.64        92.09 o                         
  32   0   0        245.60        276.70        49.90 o                         
  34   0   0        125.70        162.60        32.90 o                         
  36   0   0        185.70        197.55        37.27 o                         
  38   0   0          0.01         12.31        27.87 o                         
  40   0   0          3.86         34.76        39.25 o                         
  42   0   0         18.75         20.18        42.61 o                         
  44   0   0          4.69        -22.43        39.25 o                         
  46   0   0         37.79        111.02        59.43 o                         
   1   1   0       2700.14       2787.49       138.76 o                         
   3   1   0       2689.20       3027.49       124.52 o                         
   5   1   0      25533.78      23576.76       950.15 o                         
   7   1   0       2705.87       2561.49       236.61 o                         
   9   1   0       1981.63       2393.00       334.73 o                         
  11   1   0       2476.59       1518.16       188.34 o                         
  13   1   0       2111.21       1851.62       104.25 o                         
  15   1   0        129.59        120.28        17.39 o                         
  17   1   0       3063.22       3351.44       204.65 o                         
  19   1   0        689.64        669.29        37.63 o                         
  21   1   0        627.69        737.66        40.28 o                         
  23   1   0       1423.10       1533.54        71.89 o                         
  25   1   0        454.22        470.14        32.79 o                         
  27   1   0       1013.48       1038.97        97.11 o                         
  29   1   0       1628.57       1885.55        93.07 o                         
  31   1   0        238.83        331.12        38.66 o                         
  33   1   0         93.58         61.14        26.67 o                         
  35   1   0         20.78         48.61        27.28 o                         
  37   1   0         53.60         45.98        44.86 o                         
  39   1   0         15.46         28.03        38.13 o                         
  41   1   0         40.62         93.08        48.22 o                         
  43   1   0         29.95         79.62        48.22 o                         
  45   1   0         31.62         14.58        40.37 o                         
   0   2   0        763.11        413.79        42.61 o                         
   2   2   0        928.90        870.62        41.11 o                         
   4   2   0        245.28        183.32        23.65 o                         
   6   2   0       1722.15       1901.17       118.76 o                         
   8   2   0        442.27        313.09        22.15 o                         
  10   2   0       3163.85       3179.99       131.86 o                         
  12   2   0       3068.72       2933.96       126.03 o                         
  14   2   0       2105.31       2061.95        88.66 o                         
  16   2   0       2493.25       2224.31       127.26 o                         
  18   2   0         38.60         90.02        19.62 o                         
  20   2   0         51.36         70.62        17.83 o                         
  22   2   0        401.63        327.53        35.28 o                         
  24   2   0        429.91        406.75        41.62 o                         
  26   2   0         34.52          9.39        16.71 o                         
  28   2   0       1065.10       1314.94        83.44 o                         
  30   2   0        367.27        387.62        36.11 o                         
  32   2   0         17.95          8.59        18.41 o                         
  34   2   0        136.60        208.05        80.74 o                         
  36   2   0          9.93        -25.79        25.79 o                         
  38   2   0         16.37         52.71        40.37 o                         
  40   2   0          7.78         82.98        45.98 o                         
  42   2   0         13.98         -5.61        39.25 o                         
  44   2   0         14.61          3.36        47.10 o                         
   1   3   0        178.21         88.59        16.65 o                         
   3   3   0        967.04        956.07        51.63 o                         
   5   3   0       4038.99       3955.77       168.70 o                         
   7   3   0        934.53       1130.84        52.78 o                         
   9   3   0        932.94        747.44        40.70 o                         
  11   3   0        177.63        219.99        19.80 o                         
  13   3   0       1007.48       1010.19        51.74 o                         
  15   3   0        206.23        186.68        19.36 o                         
  17   3   0        637.86        657.69        41.92 o                         
  19   3   0       1416.86       1412.45        90.22 o                         
  21   3   0        472.29        467.21        35.90 o                         
  23   3   0         24.62          9.43        12.86 o                         
  25   3   0         60.50         11.92        18.34 o                         
  27   3   0        137.48        127.19        89.15 o                         
  29   3   0        113.16        191.53        34.75 o                         
  31   3   0          0.59        -31.40        31.96 o                         
  33   3   0         51.16         47.53        28.29 o                         
  35   3   0         85.36         71.23        29.20 o                         
  37   3   0         15.04         25.79        41.49 o                         
  39   3   0         10.76         21.31        45.98 o                         
  41   3   0         15.55        -11.21        40.37 o                         
   0   4   0        969.46        982.22        93.08 o                         
   2   4   0        104.05        170.86        34.76 o                         
   4   4   0         58.93         42.12        16.92 o                         
   6   4   0        132.66        165.28        24.97 o                         
   8   4   0        120.44        117.51        22.34 o                         
  10   4   0        514.65        546.49       148.53 o                         
  12   4   0        402.39        323.22        36.02 o                         
  14   4   0         43.39         29.84        17.78 o                         
  16   4   0         47.09         71.79        22.99 o                         
  18   4   0         59.36         51.54        25.79 o                         
  20   4   0        126.33         95.74        42.61 o                         
  22   4   0         23.05         39.12        21.02 o                         
  24   4   0         51.13         49.84        23.55 o                         
  26   4   0         94.83         -5.61        34.76 o                         
  28   4   0          6.13         30.28        38.13 o                         
  30   4   0         10.07         41.49        45.98 o                         
  32   4   0         22.20        -15.70        44.86 o                         
  34   4   0          8.24         14.58        50.46 o                         
  36   4   0         13.16         60.55        54.95 o                         
   1   5   0         29.31         69.64        22.95 o                         
   3   5   0         29.36         42.79        19.78 o                         
   5   5   0         88.68         74.57        22.20 o                         
   7   5   0        188.54        195.85        31.69 o                         
   9   5   0        246.83        201.78        32.48 o                         
  11   5   0         19.96         61.70        40.93 o                         
  13   5   0          7.67         -6.98        27.47 o                         
  15   5   0         10.05          1.84        19.63 o                         
  17   5   0         63.38         44.11        21.37 o                         
  19   5   0          4.91          1.99        21.31 o                         
  21   5   0         44.09         77.96        25.69 o                         
  23   5   0         20.65         21.36        23.38 o                         
  25   5   0          8.68        -12.34        34.76 o                         
  27   5   0          0.62         -7.85        38.13 o                         
  29   5   0          6.41         39.25        45.98 o                         
  31   5   0          9.00         -6.73        50.46 o                         
   0   6   0         35.34         10.09        32.52 o                         
   2   6   0         15.94         16.76        23.75 o                         
   4   6   0          0.46         53.72        26.91 o                         
   6   6   0          6.17          2.80        22.99 o                         
   8   6   0          0.21         10.67        22.83 o                         
  10   6   0         23.73          9.56        20.94 o                         
  12   6   0         67.13         17.62        23.30 o                         
  14   6   0         31.92         44.34        24.74 o                         
  16   6   0         19.15         19.51        55.51 o                         
  18   6   0          8.41          6.04        24.54 o                         
  20   6   0          2.28         -9.08        24.54 o                         
  22   6   0          1.24        -29.64        33.08 o                         
 -22  -6   1         21.04         18.86        29.46 o                         
 -20  -6   1          4.83         -4.24        28.74 o                         
 -18  -6   1         11.93          6.12        27.73 o                         
 -16  -6   1         31.40          3.10        28.51 o                         
 -14  -6   1         21.89          4.11        26.13 o                         
 -12  -6   1          1.21        -28.60        28.60 o                         
 -10  -6   1         15.15         -6.08        23.14 o                         
  -8  -6   1         11.71         -3.82        33.08 o                         
  -6  -6   1         25.80         15.32        31.96 o                         
  -4  -6   1         58.44         12.49        23.38 o                         
  -2  -6   1          1.87        -24.97        24.97 o                         
   0  -6   1         60.23         84.58        29.73 o                         
   2  -6   1          3.43        -21.87        23.79 o                         
   4  -6   1         11.93         19.32        25.54 o                         
   6  -6   1          2.29         33.12        28.60 o                         
   8  -6   1         55.27         94.15        29.66 o                         
  10  -6   1         36.68         21.71        26.48 o                         
  12  -6   1         31.19         24.85        27.35 o                         
  14  -6   1         10.74        -23.43        23.43 o                         
  16  -6   1          4.99         -6.84        42.05 o                         
  18  -6   1          5.71         -2.21        26.13 o                         
  20  -6   1         22.75         22.69        28.83 o                         
 -31  -5   1          5.20         40.37        53.83 o                         
 -29  -5   1          2.58         61.68        50.46 o                         
 -27  -5   1          4.60        -35.88        35.88 o                         
 -25  -5   1         16.25         31.79        51.58 o                         
 -23  -5   1         54.33         -0.74        34.76 o                         
 -21  -5   1          4.56        -10.76        25.79 o                         
 -19  -5   1         11.43         21.00        33.64 o                         
 -17  -5   1          2.79         -0.02        20.71 o                         
 -15  -5   1          9.22         12.71        21.02 o                         
 -13  -5   1         24.86         15.18        28.03 o                         
 -11  -5   1        129.67        119.46        28.87 o                         
  -9  -5   1        286.06        300.00        40.07 o                         
  -7  -5   1        341.36        419.71        47.06 o                         
  -5  -5   1         44.46         54.72        52.71 o                         
  -3  -5   1         84.45        129.96        33.08 o                         
  -1  -5   1         42.83         49.23        23.94 o                         
   1  -5   1        114.80        124.48        29.34 o                         
   3  -5   1        111.45        105.92        28.14 o                         
   5  -5   1         58.44         32.52        23.00 o                         
   7  -5   1        436.75        395.83        46.78 o                         
   9  -5   1        313.09        354.23        43.21 o                         
  11  -5   1         32.26         26.41        21.37 o                         
  13  -5   1         27.82         75.58        23.43 o                         
  15  -5   1         33.78         16.74        21.37 o                         
  17  -5   1         63.08         91.21        65.04 o                         
  19  -5   1         11.47         15.98        23.38 o                         
  21  -5   1          7.04        -12.92        22.35 o                         
  23  -5   1         24.54         61.74        28.54 o                         
  25  -5   1          2.36         -7.78        25.72 o                         
  27  -5   1         11.05          6.07        37.01 o                         
  29  -5   1          0.83         14.94        36.36 o                         
 -38  -4   1         29.65         12.34        58.31 o                         
 -36  -4   1         27.87         25.79        52.71 o                         
 -34  -4   1          3.16         42.61        52.71 o                         
 -32  -4   1         11.36         63.92        45.98 o                         
 -30  -4   1         19.28          1.12        39.25 o                         
 -28  -4   1         46.96        114.95        70.65 o                         
 -26  -4   1         81.99         75.64        27.47 o                         
 -24  -4   1         58.75         43.35        21.99 o                         
 -22  -4   1        194.43        172.81        30.34 o                         
 -20  -4   1        127.01        196.56        31.40 o                         
 -18  -4   1        146.13        107.92        23.86 o                         
 -16  -4   1         76.32         88.63        24.24 o                         
 -14  -4   1        311.49        341.42        38.47 o                         
 -12  -4   1        417.76        329.86        37.36 o                         
 -10  -4   1        183.30        224.10        54.95 o                         
  -8  -4   1       1052.98       1110.35        73.32 o                         
  -6  -4   1        120.26        161.99        25.69 o                         
  -4  -4   1         27.10         37.97        25.79 o                         
  -2  -4   1         39.66         42.71        20.75 o                         
   0  -4   1         92.01         80.43        21.71 o                         
   2  -4   1         54.66         57.95        39.81 o                         
   4  -4   1         38.87         85.23        20.21 o                         
   6  -4   1        569.96        512.43        47.97 o                         
   8  -4   1        454.59        488.32       110.40 o                         
  10  -4   1          8.98         11.03        16.92 o                         
  12  -4   1         61.08         79.23        22.63 o                         
  14  -4   1         11.65         25.92        19.62 o                         
  16  -4   1         67.65         87.95        47.10 o                         
  18  -4   1          3.94          2.40        26.35 o                         
  20  -4   1        140.92        185.50        39.81 o                         
  22  -4   1         89.12         96.46        28.03 o                         
  24  -4   1         52.68         37.23        22.20 o                         
  26  -4   1          2.61         -4.00        44.86 o                         
  28  -4   1          1.88          6.61        24.67 o                         
  30  -4   1         11.05         11.01        24.89 o                         
  32  -4   1         29.24          0.00        44.86 o                         
  34  -4   1         12.60         39.25        49.34 o                         
  36  -4   1         20.14         48.22        52.71 o                         
 -41  -3   1          7.47          4.79        36.87 o                         
 -39  -3   1         29.65          3.96        30.72 o                         
 -37  -3   1         10.82          1.02        79.62 o                         
 -35  -3   1          2.14        -12.77        27.28 o                         
 -33  -3   1         26.58         30.91        30.84 o                         
 -31  -3   1         49.16         52.60        20.79 o                         
 -29  -3   1         46.43         57.95        29.69 o                         
 -27  -3   1        353.18        319.37        31.52 o                         
 -25  -3   1        397.57        407.73        34.32 o                         
 -23  -3   1         81.09         47.52        23.09 o                         
 -21  -3   1        943.61        923.50        52.27 o                         
 -19  -3   1        123.66        211.60        21.67 o                         
 -17  -3   1        339.88        360.80        28.39 o                         
 -15  -3   1        181.12        175.11        19.30 o                         
 -13  -3   1        911.98        853.55        44.33 o                         
 -11  -3   1        217.28        215.54        23.58 o                         
  -9  -3   1        373.14        480.35        44.21 o                         
  -7  -3   1        444.10        436.69        28.71 o                         
  -5  -3   1        126.69        149.25        15.04 o                         
  -3  -3   1        293.61        279.17        20.13 o                         
  -1  -3   1        136.46        162.34        14.92 o                         
   1  -3   1         83.35         76.52        16.24 o                         
   3  -3   1        222.99        264.95        17.95 o                         
   5  -3   1       1890.18       1954.51        85.85 o                         
   7  -3   1       1770.08       1957.80        86.79 o                         
   9  -3   1        239.00        219.44        19.78 o                         
  11  -3   1        156.40        177.79        32.13 o                         
  13  -3   1          0.35          1.71         9.44 o                         
  15  -3   1         28.15         23.64        10.74 o                         
  17  -3   1        728.87        763.08       112.46 o                         
  19  -3   1         62.29         27.63        12.31 o                         
  21  -3   1        191.54        238.02        25.51 o                         
  23  -3   1        162.70        223.48        25.22 o                         
  25  -3   1        181.92        220.46        25.97 o                         
  27  -3   1        140.40        135.76        23.70 o                         
  29  -3   1          6.78        -15.19        15.98 o                         
  31  -3   1          0.97          9.92        18.12 o                         
  33  -3   1         26.11          7.74        32.52 o                         
  35  -3   1          4.68        -20.75        27.75 o                         
  37  -3   1         18.44        -13.24        61.12 o                         
  39  -3   1         11.70        -16.66        33.66 o                         
 -44  -2   1          5.95        -10.09        49.34 o                         
 -42  -2   1          7.71        -29.16        41.49 o                         
 -40  -2   1          3.70         27.96        29.54 o                         
 -38  -2   1         18.74         25.17        28.51 o                         
 -36  -2   1        101.29         86.48        29.73 o                         
 -34  -2   1         33.66         47.29        25.04 o                         
 -32  -2   1        321.75        338.66       130.08 o                         
 -30  -2   1         24.83          2.57        21.07 o                         
 -28  -2   1        257.55        239.88        27.63 o                         
 -26  -2   1         63.34         55.97        15.21 o                         
 -24  -2   1        213.81        216.91        19.29 o                         
 -22  -2   1         30.92         27.18        10.11 o                         
 -20  -2   1        729.26        519.91        28.43 o                         
 -18  -2   1        344.20        322.49        21.24 o                         
 -16  -2   1        199.13        166.87        14.53 o                         
 -14  -2   1       1912.33       1362.04        53.88 o                         
 -12  -2   1         87.29        178.56        15.91 o                         
 -10  -2   1         20.95          4.29         6.67 o                         
  -8  -2   1       1025.31       1014.03        47.85 o                         
  -6  -2   1       4615.62       4637.71       187.73 o                         
  -4  -2   1       4256.41       3584.67       149.52 o                         
  -2  -2   1        608.44        548.74        28.02 o                         
   0  -2   1        308.99        395.87        29.73 o                         
   2  -2   1       1397.36        972.01        93.08 o                         
   4  -2   1       6330.61       5277.82       217.08 o                         
   6  -2   1        488.23        727.54        35.72 o                         
   8  -2   1       3420.76       3302.59       142.41 o                         
  10  -2   1       3806.00       3157.10       131.41 o                         
  12  -2   1       1504.82       1875.04       103.46 o                         
  14  -2   1        913.96        898.80        45.50 o                         
  16  -2   1       1523.60       1463.84        69.00 o                         
  18  -2   1        342.54        359.12        27.70 o                         
  20  -2   1         93.08        126.62        13.59 o                         
  22  -2   1        166.52        163.30        16.83 o                         
  24  -2   1        216.55        192.54        19.68 o                         
  26  -2   1        439.36        429.51        29.31 o                         
  28  -2   1        271.26        341.02        49.34 o                         
  30  -2   1         13.53          9.87        38.69 o                         
  32  -2   1        126.56        116.06        32.51 o                         
  34  -2   1         34.24         15.49        24.97 o                         
  36  -2   1         28.97         25.71        30.89 o                         
  38  -2   1         62.34         -0.55        73.45 o                         
  40  -2   1         10.29         29.66        30.29 o                         
  42  -2   1          1.77        -22.96        34.49 o                         
 -45  -1   1         26.77        -42.61        44.86 o                         
 -43  -1   1          0.17        -33.64        38.13 o                         
 -41  -1   1         33.79        -25.79        34.76 o                         
 -39  -1   1         66.86         42.73        33.28 o                         
 -37  -1   1         67.60         61.57        27.94 o                         
 -35  -1   1         89.16         71.77        27.28 o                         
 -33  -1   1        120.72        153.86        29.84 o                         
 -31  -1   1        124.30        147.81        24.63 o                         
 -29  -1   1        391.99        425.73        34.04 o                         
 -27  -1   1        557.33        615.16        40.57 o                         
 -25  -1   1         14.00         10.12        10.32 o                         
 -23  -1   1        243.31        259.00        22.83 o                         
 -21  -1   1       1139.55       1151.52        54.45 o                         
 -19  -1   1       1661.84       1816.10        79.17 o                         
 -17  -1   1        227.96        147.65        13.92 o                         
 -15  -1   1        349.30        279.58        16.74 o                         
 -13  -1   1        182.97        231.37        15.32 o                         
 -11  -1   1        159.94        127.03         9.67 o                         
  -9  -1   1      18428.57      15935.55       550.54 o                         
  -7  -1   1        745.31        624.61        30.93 o                         
  -5  -1   1       2059.92       1683.50        72.29 o                         
  -3  -1   1       3655.23       3148.16       110.87 o                         
  -1  -1   1       6983.07       6722.63       333.03 o                         
   1  -1   1      12237.88      10312.99       579.14 o                         
   3  -1   1       9089.16       8889.72       357.10 o                         
   5  -1   1      18275.54      16569.97      1401.56 o                         
   7  -1   1       2201.08       2436.45       106.96 o                         
   9  -1   1       3670.35       3279.29       112.54 o                         
  11  -1   1       7316.26       7936.75       283.93 o                         
  13  -1   1       2190.02       2192.93        78.86 o                         
  15  -1   1       1929.65       1962.18        72.94 o                         
  17  -1   1       3182.07       3415.07       123.16 o                         
  19  -1   1        417.75        433.23        27.80 o                         
  21  -1   1        931.11       1163.63        55.10 o                         
  23  -1   1        450.18        615.34        62.81 o                         
  25  -1   1        159.92        178.50        19.55 o                         
  27  -1   1       1234.86       1371.13        68.72 o                         
  29  -1   1       1146.95       1382.13        87.05 o                         
  31  -1   1        155.90        137.07        29.73 o                         
  33  -1   1        274.28        458.14        52.17 o                         
  35  -1   1          2.17         -5.45        22.95 o                         
  37  -1   1          9.56         21.06        27.14 o                         
  39  -1   1         14.63        -13.16        31.40 o                         
  41  -1   1          0.13         29.75        36.56 o                         
  43  -1   1         14.54         42.61        49.34 o                         
 -46   0   1         26.10         21.31        49.34 o                         
 -44   0   1        101.35        289.32        77.38 o                         
 -42   0   1         33.45         22.43        42.61 o                         
 -40   0   1          3.18        -11.21        29.16 o                         
 -38   0   1         73.43         85.23        44.86 o                         
 -36   0   1         10.46         -6.19        20.57 o                         
 -34   0   1          3.72         19.59        21.00 o                         
 -32   0   1        119.89        117.99        21.29 o                         
 -30   0   1        162.18        167.31        22.60 o                         
 -28   0   1        268.72        303.38        27.86 o                         
 -26   0   1         79.24         83.61        14.96 o                         
 -24   0   1         63.00         56.08        12.85 o                         
 -22   0   1       1119.02       1189.18        57.00 o                         
 -20   0   1       1501.03       2172.63       134.10 o                         
 -18   0   1         22.27         15.27         6.87 o                         
 -16   0   1       1416.91       1911.29       103.05 o                         
 -14   0   1       4026.83       4513.46       261.28 o                         
 -12   0   1      26797.28      29831.69      1465.59 o                         
 -10   0   1        741.99        931.26        51.93 o                         
  -8   0   1       1819.73       2209.07       112.99 o                         
  -6   0   1         43.33         38.30         6.71 o                         
  -4   0   1        343.24        372.44        38.69 o                         
   2   0   1       2020.63       1797.92       165.91 o                         
   4   0   1       5945.75       6317.51       313.21 o                         
   6   0   1          0.96         -4.83         5.11 o                         
   8   0   1        779.35       1095.23        47.39 o                         
  10   0   1         27.22         39.11         7.06 o                         
  12   0   1       3271.27       5527.28       260.18 o                         
  14   0   1       1314.37       1785.02       164.88 o                         
  16   0   1         63.59         85.77        11.42 o                         
  18   0   1        248.16        321.36        22.85 o                         
  20   0   1       1882.23       2443.97       107.10 o                         
  22   0   1       1307.93       1135.98        55.82 o                         
  24   0   1        213.20        265.61        24.16 o                         
  26   0   1        961.34       1112.67        57.74 o                         
  28   0   1        326.76        359.29        42.71 o                         
  30   0   1        118.03        139.03        29.36 o                         
  32   0   1        389.14        561.21        82.93 o                         
  34   0   1          1.37         17.94        23.79 o                         
  36   0   1         99.39        133.70        34.86 o                         
  38   0   1        437.02        555.94        63.06 o                         
  40   0   1          0.09         52.71        45.98 o                         
  42   0   1         30.41         24.67        40.37 o                         
  44   0   1         10.65        -11.21        42.61 o                         
 -45   1   1         26.75         68.40        53.83 o                         
 -43   1   1          0.17        -16.82        31.40 o                         
 -41   1   1         33.85         47.10        44.86 o                         
 -39   1   1         66.74         79.62        42.61 o                         
 -37   1   1         67.32         58.31        40.37 o                         
 -35   1   1         89.05        100.62        28.93 o                         
 -33   1   1        120.40        121.43        52.79 o                         
 -31   1   1        124.63        127.88        29.34 o                         
 -29   1   1        392.26        365.58        59.43 o                         
 -27   1   1        557.86        679.55        55.70 o                         
 -25   1   1         14.16          9.48         8.72 o                         
 -23   1   1        243.75        302.94        59.99 o                         
 -21   1   1       1137.89       1030.35        67.34 o                         
 -19   1   1       1659.61       1627.46        97.49 o                         
 -17   1   1        226.21        161.67        20.21 o                         
 -15   1   1        350.14        233.10        24.43 o                         
 -13   1   1        182.85        186.29        20.12 o                         
 -11   1   1        160.84        119.45        15.07 o                         
  -9   1   1      18424.37      15625.32       882.98 o                         
  -7   1   1        744.10        572.71        74.52 o                         
  -5   1   1       2064.76       1749.34        88.01 o                         
  -3   1   1       3652.08       3101.32       157.40 o                         
  -1   1   1       6981.65       6691.59       271.71 o                         
   1   1   1      12236.94      10078.39       408.90 o                         
   3   1   1       9090.43       8806.35       356.89 o                         
   5   1   1      18281.21      14709.42       974.93 o                         
   7   1   1       2199.95       2200.29       120.52 o                         
   9   1   1       3671.35       2877.58       204.04 o                         
  11   1   1       7315.79       8633.78       572.92 o                         
  13   1   1       2185.98       1943.90       112.15 o                         
  15   1   1       1928.13       1844.81       104.59 o                         
  17   1   1       3185.33       3208.61       175.15 o                         
  19   1   1        417.72        431.32        28.99 o                         
  21   1   1        930.64       1054.56        54.76 o                         
  23   1   1        449.46        598.40        38.11 o                         
  25   1   1        159.86        134.11        24.69 o                         
  27   1   1       1235.27       1363.64        84.09 o                         
  29   1   1       1148.13       1245.87        67.69 o                         
  31   1   1        155.92        101.61        33.64 o                         
  33   1   1        273.79        464.68        52.19 o                         
  35   1   1          2.14          9.67        24.74 o                         
  37   1   1          9.60          0.87        31.96 o                         
  39   1   1         14.58          7.85        34.76 o                         
  41   1   1          0.12        -29.16        29.16 o                         
  43   1   1         14.47         65.04        47.10 o                         
 -44   2   1          5.99        -14.58        38.13 o                         
 -42   2   1          7.73        -35.88        38.13 o                         
 -40   2   1          3.71         50.46        40.37 o                         
 -38   2   1         18.75        -16.82        34.76 o                         
 -36   2   1        101.13         44.52        65.60 o                         
 -34   2   1         33.52         44.78        24.54 o                         
 -32   2   1        321.47        366.95        39.32 o                         
 -30   2   1         24.79         -5.40        14.09 o                         
 -28   2   1        257.45        333.67        40.23 o                         
 -26   2   1         63.32         95.41        24.10 o                         
 -24   2   1        214.07        213.61        31.13 o                         
 -22   2   1         30.94          0.48        16.82 o                         
 -20   2   1        729.63        493.46        42.80 o                         
 -18   2   1        344.24        319.41        36.45 o                         
 -16   2   1        199.24        192.89        32.52 o                         
 -14   2   1       1909.77       1361.49        76.90 o                         
 -12   2   1         87.38        203.99        16.81 o                         
 -10   2   1         21.01         39.92         8.00 o                         
  -8   2   1       1026.32       1050.94        47.61 o                         
  -6   2   1       4614.38       4439.76       186.66 o                         
  -4   2   1       4254.90       3651.32       183.96 o                         
  -2   2   1        608.57        545.56        34.49 o                         
   0   2   1        308.88        338.95        25.04 o                         
   2   2   1       1398.18       1034.79        46.14 o                         
   4   2   1       6335.83       5319.20       251.31 o                         
   6   2   1        489.58        743.89        39.52 o                         
   8   2   1       3419.83       3466.44       142.00 o                         
  10   2   1       3803.56       3030.02       130.78 o                         
  12   2   1       1506.16       1986.21       135.70 o                         
  14   2   1        914.30        909.74        87.47 o                         
  16   2   1       1525.17       1475.42        68.11 o                         
  18   2   1        342.06        369.31        26.90 o                         
  20   2   1         93.30        146.56        38.69 o                         
  22   2   1        166.30        145.27        25.37 o                         
  24   2   1        216.19        232.43        32.84 o                         
  26   2   1        438.60        464.10       108.77 o                         
  28   2   1        271.77        325.71        42.17 o                         
  30   2   1         13.54         -5.34        18.44 o                         
  32   2   1        126.83        159.35        27.29 o                         
  34   2   1         34.19         28.21        25.54 o                         
  36   2   1         29.00         39.25        40.37 o                         
  38   2   1         62.14         67.28        43.73 o                         
  40   2   1         10.26        -28.03        38.13 o                         
  42   2   1          1.77         -1.12        38.13 o                         
 -41   3   1          7.47         33.64        47.10 o                         
 -39   3   1         29.64         85.23        49.34 o                         
 -37   3   1         10.76         17.94        31.96 o                         
 -35   3   1          2.19          0.21        26.33 o                         
 -33   3   1         26.58         56.37        30.84 o                         
 -31   3   1         49.08         64.89        26.67 o                         
 -29   3   1         46.51         63.63        49.49 o                         
 -27   3   1        352.86        314.94        30.78 o                         
 -25   3   1        398.25        416.62        34.80 o                         
 -23   3   1         81.42         60.67        15.55 o                         
 -21   3   1        943.13        948.60        52.08 o                         
 -19   3   1        123.55        231.17        34.93 o                         
 -17   3   1        338.93        348.72        58.14 o                         
 -15   3   1        181.39        148.26        17.32 o                         
 -13   3   1        913.00        814.11        43.31 o                         
 -11   3   1        217.88        216.19        19.11 o                         
  -9   3   1        373.41        464.08        28.66 o                         
  -7   3   1        444.64        501.91        28.28 o                         
  -5   3   1        126.94        141.88        33.08 o                         
  -3   3   1        293.79        224.39        25.69 o                         
  -1   3   1        137.38        172.13        21.41 o                         
   1   3   1         84.00         70.59        11.16 o                         
   3   3   1        223.91        236.82        19.63 o                         
   5   3   1       1890.73       1898.63        85.40 o                         
   7   3   1       1768.18       1918.51       104.10 o                         
   9   3   1        240.02        224.85        23.40 o                         
  11   3   1        156.70        157.30        17.41 o                         
  13   3   1          0.32         -3.72         8.34 o                         
  15   3   1         28.24          8.52        10.22 o                         
  17   3   1        729.11        728.19        42.41 o                         
  19   3   1         62.03         62.97        13.60 o                         
  21   3   1        191.24        190.22        29.73 o                         
  23   3   1        162.63        187.30        24.23 o                         
  25   3   1        182.24        154.73        40.37 o                         
  27   3   1        140.08         91.04        33.64 o                         
  29   3   1          6.83         10.51        28.60 o                         
  31   3   1          0.97        -24.67        37.01 o                         
  33   3   1         26.14         26.23        28.07 o                         
  35   3   1          4.68        -28.03        28.03 o                         
  37   3   1         18.37         41.49        44.86 o                         
  39   3   1         11.70         23.55        45.98 o                         
 -38   4   1         29.57        107.65        68.40 o                         
 -36   4   1         27.84         12.34        45.98 o                         
 -34   4   1          3.16         -4.49        45.98 o                         
 -32   4   1         11.36         11.21        47.10 o                         
 -30   4   1         19.34         86.35        49.34 o                         
 -28   4   1         47.07         51.58        42.61 o                         
 -26   4   1         82.15         66.77        25.84 o                         
 -24   4   1         58.72         41.21        25.23 o                         
 -22   4   1        194.67        202.38        35.32 o                         
 -20   4   1        126.95        172.79        28.41 o                         
 -18   4   1        145.83        101.27        22.34 o                         
 -16   4   1         76.40        112.60        24.89 o                         
 -14   4   1        311.08        367.34        39.55 o                         
 -12   4   1        417.46        293.54       104.29 o                         
 -10   4   1        183.32        153.27        24.97 o                         
  -8   4   1       1052.33       1124.80        71.36 o                         
  -6   4   1        120.29         87.62        32.52 o                         
  -4   4   1         26.85         11.77        14.82 o                         
  -2   4   1         39.52         21.90        15.00 o                         
   0   4   1         91.94         63.52        17.83 o                         
   2   4   1         54.40         39.36        15.45 o                         
   4   4   1         38.75         46.63        16.24 o                         
   6   4   1        570.21        543.36        46.38 o                         
   8   4   1        454.85        538.85        46.78 o                         
  10   4   1          8.91         17.59        14.51 o                         
  12   4   1         60.86         50.03        19.32 o                         
  14   4   1         11.60         30.69        17.03 o                         
  16   4   1         67.73         57.86        19.63 o                         
  18   4   1          3.95          8.78        17.63 o                         
  20   4   1        140.76        155.10        34.76 o                         
  22   4   1         88.99         78.34        24.22 o                         
  24   4   1         52.63         59.43        34.76 o                         
  26   4   1          2.62        -13.46        38.13 o                         
  28   4   1          1.92         25.79        38.13 o                         
  30   4   1         11.04         38.13        41.49 o                         
  32   4   1         29.15         65.04        51.58 o                         
  34   4   1         12.62        -41.49        50.46 o                         
 -31   5   1          5.16         49.34        50.46 o                         
 -29   5   1          2.61         41.49        47.10 o                         
 -27   5   1          4.59          4.49        39.25 o                         
 -25   5   1         16.24         43.44        25.69 o                         
 -23   5   1         54.29         19.06        23.63 o                         
 -21   5   1          4.56         -0.43        21.71 o                         
 -19   5   1         11.34          0.31        19.93 o                         
 -17   5   1          2.83        -16.45        21.87 o                         
 -15   5   1          9.30        -14.68        17.83 o                         
 -13   5   1         24.82         -6.45        18.83 o                         
 -11   5   1        129.52        169.56        37.01 o                         
  -9   5   1        286.16        289.02        64.48 o                         
  -7   5   1        341.33        415.46        44.80 o                         
  -5   5   1         44.44         80.01        29.72 o                         
  -3   5   1         84.41        127.98        27.35 o                         
  -1   5   1         42.91         39.08        20.91 o                         
   1   5   1        114.61         88.30        57.75 o                         
   3   5   1        111.51        103.39        24.17 o                         
   5   5   1         58.34         39.35        29.72 o                         
   7   5   1        436.74        436.38        44.75 o                         
   9   5   1        313.09        332.64        60.55 o                         
  11   5   1         32.23         32.63        20.21 o                         
  13   5   1         27.84         38.73        20.57 o                         
  15   5   1         33.73         37.95        22.35 o                         
  17   5   1         62.96         40.83        23.38 o                         
  19   5   1         11.41         36.30        58.87 o                         
  21   5   1          7.05         10.47        21.37 o                         
  23   5   1         24.61         52.71        39.25 o                         
  25   5   1          2.37        -31.40        40.37 o                         
  27   5   1         10.99        -23.55        37.01 o                         
  29   5   1          0.82        -32.52        41.49 o                         
 -22   6   1         21.11         30.02        27.72 o                         
 -20   6   1          4.84        -22.43        24.58 o                         
 -18   6   1         11.94          2.20        30.28 o                         
 -16   6   1         31.43         39.37        26.48 o                         
 -14   6   1         21.97         34.29        22.51 o                         
 -12   6   1          1.18         -7.62        22.90 o                         
 -10   6   1         15.21         -4.53        21.28 o                         
  -8   6   1         11.72         45.98        25.76 o                         
  -6   6   1         25.85          2.10        21.71 o                         
  -4   6   1         58.53         42.98        29.72 o                         
  -2   6   1          1.88        -12.34        28.60 o                         
   0   6   1         60.32         50.43        33.64 o                         
   2   6   1          3.44         -2.24        28.60 o                         
   4   6   1         11.97        -13.31        33.08 o                         
   6   6   1          2.27         19.21        23.63 o                         
   8   6   1         55.26         37.24        28.60 o                         
  10   6   1         36.71         13.66        22.03 o                         
  12   6   1         31.11         13.78        24.54 o                         
  14   6   1         10.72          8.60        39.81 o                         
  16   6   1          5.00         18.99        24.97 o                         
  18   6   1          5.70          0.92        26.02 o                         
  20   6   1         22.70         59.99        31.72 o                         
 -22  -6   2          0.41        -11.24        38.69 o                         
 -20  -6   2          4.15         11.07        29.91 o                         
 -18  -6   2          4.07         26.48        27.62 o                         
 -16  -6   2          1.75         36.98        30.44 o                         
 -14  -6   2         11.81         20.66        26.13 o                         
 -12  -6   2         38.25         50.24        29.21 o                         
 -10  -6   2         84.04        113.64        47.66 o                         
  -8  -6   2         95.39        123.76        34.43 o                         
  -6  -6   2         23.79         13.21        24.97 o                         
  -4  -6   2          7.35         34.23        26.48 o                         
  -2  -6   2          5.35         -0.80        24.22 o                         
   0  -6   2          1.87        -22.16        22.16 o                         
   2  -6   2         13.64         -7.99        37.57 o                         
   4  -6   2          0.01         -4.07        33.64 o                         
   6  -6   2          1.05         18.32        24.89 o                         
   8  -6   2         15.47         20.73        27.45 o                         
  10  -6   2          4.13        -14.73        23.63 o                         
  12  -6   2          4.26        -10.85        25.76 o                         
  14  -6   2          0.31         -0.35        26.35 o                         
  16  -6   2         19.79        -13.26        26.65 o                         
  18  -6   2         50.10         99.37        33.93 o                         
  20  -6   2         25.35         35.09        33.14 o                         
 -33  -5   2          4.52         -6.73        53.83 o                         
 -31  -5   2         11.34         61.68        52.71 o                         
 -29  -5   2          4.21         19.06        44.86 o                         
 -27  -5   2          7.02         21.31        50.46 o                         
 -25  -5   2         20.88          3.69        51.02 o                         
 -23  -5   2          3.05         50.19        25.51 o                         
 -21  -5   2         21.97         25.36        24.74 o                         
 -19  -5   2          6.23          4.89        20.75 o                         
 -17  -5   2         37.79         42.74        23.71 o                         
 -15  -5   2         36.72         30.32        22.90 o                         
 -13  -5   2        214.25        275.07        47.10 o                         
 -11  -5   2        508.82        527.52        57.70 o                         
  -9  -5   2        383.34        484.02        51.38 o                         
  -7  -5   2          8.68         35.62        28.60 o                         
  -5  -5   2         73.90         77.29        25.76 o                         
  -3  -5   2         93.69        113.32        40.37 o                         
  -1  -5   2         18.60         20.77        19.63 o                         
   1  -5   2         33.72         83.40        31.40 o                         
   3  -5   2         52.66         24.73        21.87 o                         
   5  -5   2          0.61        -10.63        18.19 o                         
   7  -5   2        118.30        140.32        48.22 o                         
   9  -5   2        161.02        185.64        36.45 o                         
  11  -5   2        358.35        357.34        44.38 o                         
  13  -5   2        219.56        213.27        35.23 o                         
  15  -5   2         14.83         14.54        21.71 o                         
  17  -5   2          4.92         -6.99        20.18 o                         
  19  -5   2         39.14         33.24        23.64 o                         
  21  -5   2          5.28         -1.99        22.83 o                         
  23  -5   2          0.64         18.08        25.79 o                         
  25  -5   2          2.77         35.41        27.59 o                         
  27  -5   2          4.95         30.65        28.25 o                         
  29  -5   2         12.16         26.70        31.96 o                         
 -38  -4   2         14.97          1.12        54.95 o                         
 -36  -4   2         26.02         42.61        50.46 o                         
 -34  -4   2         50.22        102.05        52.71 o                         
 -32  -4   2         30.31        -21.31        40.37 o                         
 -30  -4   2          4.29         16.82        41.49 o                         
 -28  -4   2         76.73        101.72        33.53 o                         
 -26  -4   2        125.14        139.12        29.66 o                         
 -24  -4   2         46.76         59.28        76.25 o                         
 -22  -4   2        191.60        269.77        42.61 o                         
 -20  -4   2         88.51         80.54        23.40 o                         
 -18  -4   2        282.48        305.93        36.86 o                         
 -16  -4   2         78.77        117.67        24.24 o                         
 -14  -4   2         36.46         48.06        18.84 o                         
 -12  -4   2        114.38        109.11        23.14 o                         
 -10  -4   2        247.06        241.43        30.80 o                         
  -8  -4   2        162.85        102.38        43.73 o                         
  -6  -4   2         13.86         13.46        17.44 o                         
  -4  -4   2        109.27        132.34        24.43 o                         
  -2  -4   2        132.76        154.05        33.08 o                         
   0  -4   2        209.65        254.72        31.60 o                         
   2  -4   2         14.47          9.00        15.80 o                         
   4  -4   2        113.07        100.47        22.16 o                         
   6  -4   2        346.90        436.49        40.83 o                         
   8  -4   2        904.16        732.57        66.16 o                         
  10  -4   2         56.45         54.57        19.93 o                         
  12  -4   2         11.24         12.00        15.80 o                         
  14  -4   2         74.87         34.44        18.83 o                         
  16  -4   2        545.81        544.82        52.05 o                         
  18  -4   2        838.57        915.74       105.41 o                         
  20  -4   2         53.43         44.05        22.03 o                         
  22  -4   2        132.89        125.74        50.46 o                         
  24  -4   2        113.65         51.99        25.79 o                         
  26  -4   2         11.36         23.19        22.03 o                         
  28  -4   2          4.68         17.10        48.22 o                         
  30  -4   2          3.85         16.59        39.25 o                         
  32  -4   2          5.06         11.37        44.86 o                         
  34  -4   2         15.05        -34.76        42.61 o                         
 -43  -3   2          7.15         22.43        52.71 o                         
 -41  -3   2          4.71          2.33        30.44 o                         
 -39  -3   2          9.77        -41.49        41.49 o                         
 -37  -3   2         22.91         51.13        32.05 o                         
 -35  -3   2          9.27         12.27        26.02 o                         
 -33  -3   2         20.96          7.85        23.94 o                         
 -31  -3   2          9.33         -4.45        16.16 o                         
 -29  -3   2         31.90         22.51        13.22 o                         
 -27  -3   2        217.44        271.01        49.87 o                         
 -25  -3   2         65.05         55.89        20.13 o                         
 -23  -3   2         93.25        114.62        20.94 o                         
 -21  -3   2        212.81        206.64        22.58 o                         
 -19  -3   2        169.55        114.74        17.47 o                         
 -17  -3   2        244.87        366.43        33.66 o                         
 -15  -3   2        488.46        328.73        26.08 o                         
 -13  -3   2        186.63        161.21        17.35 o                         
 -11  -3   2        463.47        592.84        34.52 o                         
  -9  -3   2         31.48         20.68         8.70 o                         
  -7  -3   2         67.39         62.81        11.29 o                         
  -5  -3   2       3072.03       3255.03       133.28 o                         
  -3  -3   2       1495.24       1416.44        55.86 o                         
  -1  -3   2         67.50         51.43        14.65 o                         
   1  -3   2        701.97        702.41        47.97 o                         
   3  -3   2        229.79        297.01        30.89 o                         
   5  -3   2        368.80        351.55        23.38 o                         
   7  -3   2        101.47        109.02        13.50 o                         
   9  -3   2        581.40        615.72        35.91 o                         
  11  -3   2         69.10         52.75        11.79 o                         
  13  -3   2        163.33        151.74        20.96 o                         
  15  -3   2        264.03        297.38        26.00 o                         
  17  -3   2         30.43         39.89        13.45 o                         
  19  -3   2        232.54        117.21        19.08 o                         
  21  -3   2        111.30         94.95        23.44 o                         
  23  -3   2        188.19        137.58        21.89 o                         
  25  -3   2        204.13        253.03        28.95 o                         
  27  -3   2         99.54        166.40        27.91 o                         
  29  -3   2         93.43         51.22        20.29 o                         
  31  -3   2          8.12        -11.34        23.29 o                         
  33  -3   2         38.87         -2.29        27.28 o                         
  35  -3   2         21.61         63.36        34.10 o                         
  37  -3   2         36.19         47.49        42.61 o                         
  39  -3   2         16.90          8.76        35.23 o                         
 -44  -2   2         14.28         41.49        41.49 o                         
 -42  -2   2         13.83         28.03        48.22 o                         
 -40  -2   2          9.04          2.24        37.01 o                         
 -38  -2   2          7.38         23.61        28.74 o                         
 -36  -2   2         11.69         29.64        25.69 o                         
 -34  -2   2         28.76        -16.78        16.78 o                         
 -32  -2   2         90.62         61.16        21.27 o                         
 -30  -2   2       1049.39       1129.77        63.28 o                         
 -28  -2   2       1384.88       1408.81        73.04 o                         
 -26  -2   2        514.32        536.14        37.19 o                         
 -24  -2   2         35.21         41.54        10.26 o                         
 -22  -2   2         23.77         39.66         9.85 o                         
 -20  -2   2        226.35        352.02        23.20 o                         
 -18  -2   2        760.54        636.46        31.55 o                         
 -16  -2   2        636.81        762.06        33.82 o                         
 -14  -2   2       5791.03       5249.82       196.09 o                         
 -12  -2   2        635.34        621.42        28.24 o                         
 -10  -2   2       3341.97       3204.50       135.07 o                         
  -8  -2   2       1006.16       1323.39        59.32 o                         
  -6  -2   2        702.06        609.14        42.71 o                         
  -4  -2   2       1047.73       1026.60        40.45 o                         
  -2  -2   2       6923.96       6658.30       326.69 o                         
   0  -2   2        228.97        285.37        25.69 o                         
   2  -2   2       3943.98       3974.10       168.06 o                         
   4  -2   2       4586.88       3843.33       161.39 o                         
   6  -2   2       5162.36       5636.39       220.97 o                         
   8  -2   2       2388.10       2773.91       121.06 o                         
  10  -2   2       2341.92       1770.60        76.17 o                         
  12  -2   2        313.75        303.48        50.65 o                         
  14  -2   2        155.89        300.84        23.94 o                         
  16  -2   2        827.95        698.28        42.69 o                         
  18  -2   2          7.32         -3.10         8.84 o                         
  20  -2   2        327.35        282.47        26.50 o                         
  22  -2   2         75.54        100.42        16.94 o                         
  24  -2   2          1.63          8.75        12.52 o                         
  26  -2   2         63.44         46.90        22.16 o                         
  28  -2   2        372.93        544.16        53.97 o                         
  30  -2   2        134.54        123.45        32.05 o                         
  32  -2   2        179.26        177.94        36.81 o                         
  34  -2   2         25.05         72.31        31.31 o                         
  36  -2   2          5.31        -14.14        26.02 o                         
  38  -2   2          0.94         23.07        38.69 o                         
  40  -2   2          7.93          3.55        33.14 o                         
  42  -2   2          0.24        -23.37        32.05 o                         
 -47  -1   2          7.94         -7.85        50.46 o                         
 -45  -1   2         20.78         11.21        42.61 o                         
 -43  -1   2         29.43        -37.01        37.01 o                         
 -41  -1   2         16.91         66.16        47.10 o                         
 -39  -1   2          9.72         35.88        37.01 o                         
 -37  -1   2          0.51        -11.21        23.00 o                         
 -35  -1   2        573.17        571.09        63.48 o                         
 -33  -1   2        150.09        165.63        24.09 o                         
 -31  -1   2        902.04       1083.57        59.37 o                         
 -29  -1   2        676.87        612.10        40.80 o                         
 -27  -1   2        899.87        936.14        49.92 o                         
 -25  -1   2        122.36        129.17        17.05 o                         
 -23  -1   2        501.33        605.49        35.35 o                         
 -21  -1   2       2589.46       2890.06       134.12 o                         
 -19  -1   2       2595.36       2807.51       246.00 o                         
 -17  -1   2       3912.45       4323.33       174.98 o                         
 -15  -1   2       1290.17       1622.44        75.38 o                         
 -13  -1   2        291.38        177.16        11.97 o                         
 -11  -1   2        559.75        545.76        33.47 o                         
  -9  -1   2      11278.09      10176.04       343.37 o                         
  -7  -1   2       3553.16       4554.03       155.59 o                         
  -5  -1   2      31281.25      27969.11       951.24 o                         
  -3  -1   2       5284.52       4671.21       191.21 o                         
  -1  -1   2      60116.82      54887.78      2801.53 o                         
   1  -1   2      60729.21      56738.02      2250.71 o                         
   3  -1   2      16732.56      13769.23       564.93 o                         
   5  -1   2       3196.75       3098.22       165.33 o                         
   7  -1   2        605.10        574.74        29.12 o                         
   9  -1   2       3850.91       3719.58       188.23 o                         
  11  -1   2       5014.38       5011.70       174.91 o                         
  13  -1   2       4942.75       5246.40       188.21 o                         
  15  -1   2       5682.10       5440.30       187.50 o                         
  17  -1   2        205.65        261.73        18.13 o                         
  19  -1   2         33.01         33.95         9.50 o                         
  21  -1   2        826.33        986.56        66.64 o                         
  23  -1   2         53.35         85.94        14.22 o                         
  25  -1   2         20.89         32.52        35.88 o                         
  27  -1   2        697.97        777.84        63.21 o                         
  29  -1   2         36.89         53.27        34.76 o                         
  31  -1   2        287.46        376.94        46.70 o                         
  33  -1   2        101.58        186.28        84.10 o                         
  35  -1   2        129.23         70.56        31.69 o                         
  37  -1   2         23.63         -0.10        27.28 o                         
  39  -1   2         71.71         82.86        35.12 o                         
  41  -1   2         27.21         28.35        33.85 o                         
  43  -1   2         18.60         -8.97        41.49 o                         
 -46   0   2         63.47        107.65        58.31 o                         
 -44   0   2          8.26        -20.18        40.37 o                         
 -42   0   2         23.06         75.13        43.73 o                         
 -40   0   2         20.51          2.24        32.52 o                         
 -38   0   2          1.19         31.40        33.64 o                         
 -36   0   2        101.82         59.38        25.33 o                         
 -34   0   2        185.88        197.96        26.37 o                         
 -32   0   2        305.22        200.26        28.96 o                         
 -30   0   2        538.79        697.94        60.19 o                         
 -28   0   2        323.65        426.79        58.04 o                         
 -26   0   2       1719.00       1787.77       124.35 o                         
 -24   0   2        482.11        428.06        30.53 o                         
 -22   0   2       7780.32       8735.60       357.94 o                         
 -20   0   2         71.11        105.71        30.20 o                         
 -18   0   2        900.81       1167.65        54.47 o                         
 -16   0   2        765.52        985.29        65.36 o                         
 -14   0   2          8.58         14.06         6.09 o                         
 -12   0   2        226.99        283.41        20.42 o                         
 -10   0   2      17910.49      15851.31       637.87 o                         
  -8   0   2       2539.03       2335.64       119.73 o                         
  -6   0   2       7459.28       7053.81       611.66 o                         
  -4   0   2      24164.70      25835.38      1033.82 o                         
  -2   0   2       2112.10       2323.29       165.97 o                         
   0   0   2       9535.27       9400.53       468.94 o                         
   2   0   2       2573.15       2166.30       111.00 o                         
   4   0   2       3724.53       2797.76       141.93 o                         
   6   0   2       1929.05       2211.79       168.21 o                         
   8   0   2       7745.83      10214.40       506.60 o                         
  10   0   2      13829.36      12863.51       638.22 o                         
  12   0   2       1222.33       1504.37        65.68 o                         
  14   0   2       9765.28      11266.67       457.86 o                         
  16   0   2         19.30         19.22         7.92 o                         
  18   0   2        399.83        531.75        30.95 o                         
  20   0   2        119.97        203.87        18.84 o                         
  22   0   2         91.57         66.21        12.77 o                         
  24   0   2         35.63         11.47        10.88 o                         
  26   0   2        879.28       1306.85        66.89 o                         
  28   0   2       2272.18       3041.05       246.65 o                         
  30   0   2         17.83         26.37        22.95 o                         
  32   0   2        233.62        331.21        44.21 o                         
  34   0   2         26.10         32.04        28.51 o                         
  36   0   2          1.00        -35.88        35.88 o                         
  38   0   2          4.94         37.01        29.10 o                         
  40   0   2         10.29         65.67        35.23 o                         
  42   0   2         80.01        105.41        56.07 o                         
  44   0   2         46.17         12.34        43.73 o                         
 -47   1   2          7.88         29.16        59.43 o                         
 -45   1   2         20.80        -20.18        35.88 o                         
 -43   1   2         29.45         -5.61        41.49 o                         
 -41   1   2         17.01         35.88        39.25 o                         
 -39   1   2          9.74         69.53        43.73 o                         
 -37   1   2          0.50        -20.12        20.12 o                         
 -35   1   2        572.28        686.52       108.77 o                         
 -33   1   2        149.74        141.97        28.39 o                         
 -31   1   2        901.18        994.58        60.77 o                         
 -29   1   2        677.28        564.89        50.68 o                         
 -27   1   2        900.63        829.11        49.85 o                         
 -25   1   2        121.81        121.18        21.43 o                         
 -23   1   2        502.09        573.42        39.98 o                         
 -21   1   2       2591.96       2800.82       209.06 o                         
 -19   1   2       2599.37       2488.66       156.08 o                         
 -17   1   2       3918.40       4029.77       333.56 o                         
 -15   1   2       1289.38       1620.28       103.11 o                         
 -13   1   2        291.44        189.36        19.62 o                         
 -11   1   2        559.39        536.25        37.51 o                         
  -9   1   2      11278.70       9084.84       501.76 o                         
  -7   1   2       3553.36       4054.17       218.85 o                         
  -5   1   2      31264.88      26150.37      1344.27 o                         
  -3   1   2       5290.67       4717.89       234.31 o                         
  -1   1   2      60129.64      58838.73      2957.60 o                         
   1   1   2      60711.97      55686.64      2250.28 o                         
   3   1   2      16740.00      14407.39       692.55 o                         
   5   1   2       3200.74       3368.31       134.65 o                         
   7   1   2        606.55        607.30        28.35 o                         
   9   1   2       3849.27       3800.30       154.91 o                         
  11   1   2       5020.32       4703.98       248.16 o                         
  13   1   2       4942.58       5428.93       365.01 o                         
  15   1   2       5682.31       4766.42       265.58 o                         
  17   1   2        205.36        271.58        27.14 o                         
  19   1   2         33.04         23.72        10.63 o                         
  21   1   2        824.75        893.03        48.16 o                         
  23   1   2         53.25         62.90        14.43 o                         
  25   1   2         20.70         21.88        13.15 o                         
  27   1   2        697.76        671.70        46.40 o                         
  29   1   2         36.92         77.38        24.58 o                         
  31   1   2        287.32        324.54        43.75 o                         
  33   1   2        101.69        117.26        30.89 o                         
  35   1   2        129.42        104.17        42.05 o                         
  37   1   2         23.46         55.98        30.89 o                         
  39   1   2         71.54        128.96        52.71 o                         
  41   1   2         27.27         19.06        41.49 o                         
  43   1   2         18.62         -6.73        42.61 o                         
 -44   2   2         14.30         33.64        52.71 o                         
 -42   2   2         13.81         -3.36        40.37 o                         
 -40   2   2          9.02        -16.82        39.25 o                         
 -38   2   2          7.38         42.24        28.79 o                         
 -36   2   2         11.67         -8.24        24.11 o                         
 -34   2   2         28.79         18.17        27.47 o                         
 -32   2   2         90.44        172.73        33.64 o                         
 -30   2   2       1049.00       1199.91        65.75 o                         
 -28   2   2       1384.08       1463.66        86.87 o                         
 -26   2   2        512.87        558.43       106.48 o                         
 -24   2   2         35.03         19.88        16.96 o                         
 -22   2   2         24.06         52.71        24.11 o                         
 -20   2   2        227.49        424.27        37.24 o                         
 -18   2   2        760.11        644.41        54.95 o                         
 -16   2   2        637.65        727.87        48.72 o                         
 -14   2   2       5794.72       6013.02       399.16 o                         
 -12   2   2        634.49        616.41        39.55 o                         
 -10   2   2       3340.13       3275.76       272.63 o                         
  -8   2   2       1007.09       1294.42        58.22 o                         
  -6   2   2        702.05        618.86        29.68 o                         
  -4   2   2       1045.68       1000.72        58.28 o                         
  -2   2   2       6922.15       6385.10       265.45 o                         
   0   2   2        228.77        307.58        31.26 o                         
   2   2   2       3941.51       4192.19       232.89 o                         
   4   2   2       4585.84       3907.62       161.43 o                         
   6   2   2       5157.33       5129.93       330.37 o                         
   8   2   2       2390.84       2901.61       120.84 o                         
  10   2   2       2342.68       1576.02        92.37 o                         
  12   2   2        312.61        326.14        22.89 o                         
  14   2   2        155.54        330.43        23.80 o                         
  16   2   2        830.14        886.34        42.13 o                         
  18   2   2          7.18         -2.24         8.16 o                         
  20   2   2        327.39        315.68        25.47 o                         
  22   2   2         75.54         61.75        14.55 o                         
  24   2   2          1.63          0.85        19.06 o                         
  26   2   2         63.71         51.12        18.08 o                         
  28   2   2        373.63        444.00        38.12 o                         
  30   2   2        134.40        116.59        28.93 o                         
  32   2   2        178.92        246.86        78.50 o                         
  34   2   2         25.13         48.77        27.14 o                         
  36   2   2          5.36          0.00        32.52 o                         
  38   2   2          0.93        -12.34        33.64 o                         
  40   2   2          7.94         30.28        45.98 o                         
  42   2   2          0.24         22.43        49.34 o                         
 -43   3   2          7.22        -25.79        43.73 o                         
 -41   3   2          4.67        -16.82        43.73 o                         
 -39   3   2          9.84        -11.37        81.86 o                         
 -37   3   2         22.93         23.70        28.41 o                         
 -35   3   2          9.31          4.36        37.01 o                         
 -33   3   2         21.02         19.62        26.02 o                         
 -31   3   2          9.32         -3.29        16.21 o                         
 -29   3   2         31.91         26.59        18.84 o                         
 -27   3   2        217.70        190.96        25.01 o                         
 -25   3   2         65.47         81.46        17.09 o                         
 -23   3   2         93.22        105.27        18.80 o                         
 -21   3   2        212.90        193.04        26.39 o                         
 -19   3   2        169.82        143.60        37.02 o                         
 -17   3   2        244.60        313.08        26.12 o                         
 -15   3   2        487.01        348.66        37.82 o                         
 -13   3   2        186.63        136.14        15.59 o                         
 -11   3   2        462.86        576.06        33.99 o                         
  -9   3   2         31.04         15.97        11.83 o                         
  -7   3   2         67.30         73.73        27.47 o                         
  -5   3   2       3074.37       2838.48       162.95 o                         
  -3   3   2       1496.42       1496.25       179.42 o                         
  -1   3   2         67.68         40.57        10.32 o                         
   1   3   2        702.01        693.77        36.61 o                         
   3   3   2        230.08        275.82        21.41 o                         
   5   3   2        369.45        378.13        36.26 o                         
   7   3   2        101.82        107.12        14.21 o                         
   9   3   2        580.60        569.37        34.07 o                         
  11   3   2         69.22         48.09        11.94 o                         
  13   3   2        163.66        158.32        17.73 o                         
  15   3   2        264.04        275.16        24.96 o                         
  17   3   2         30.44         13.68         9.07 o                         
  19   3   2        232.61        165.99        19.74 o                         
  21   3   2        111.17         92.47        17.02 o                         
  23   3   2        187.97        166.33        31.13 o                         
  25   3   2        203.69        227.71        36.07 o                         
  27   3   2         99.60         76.71        27.48 o                         
  29   3   2         93.32         31.33        31.96 o                         
  31   3   2          8.14         22.35        26.94 o                         
  33   3   2         38.76         66.62        39.25 o                         
  35   3   2         21.58         68.40        45.98 o                         
  37   3   2         36.22         72.89        50.46 o                         
  39   3   2         16.89         48.22        47.10 o                         
 -38   4   2         14.97        -25.79        57.19 o                         
 -36   4   2         26.08        107.65        58.31 o                         
 -34   4   2         50.17         72.89        56.07 o                         
 -32   4   2         30.29          7.85        42.61 o                         
 -30   4   2          4.22          5.40        27.73 o                         
 -28   4   2         76.70         87.13        27.73 o                         
 -26   4   2        125.36        105.17        27.62 o                         
 -24   4   2         46.93         77.70        24.89 o                         
 -22   4   2        191.68        335.12        48.78 o                         
 -20   4   2         88.11         62.88        25.79 o                         
 -18   4   2        281.79        327.04        38.45 o                         
 -16   4   2         78.65         57.19        21.31 o                         
 -14   4   2         36.43         25.20        16.60 o                         
 -12   4   2        114.18        145.15        34.76 o                         
 -10   4   2        247.12        264.25        51.02 o                         
  -8   4   2        162.87         70.53        18.62 o                         
  -6   4   2         13.77         -0.92        16.26 o                         
  -4   4   2        108.81        133.20        23.30 o                         
  -2   4   2        133.02        134.69        25.79 o                         
   0   4   2        209.66        206.91        27.35 o                         
   2   4   2         14.54         10.15        14.21 o                         
   4   4   2        112.85         90.89        20.12 o                         
   6   4   2        346.80        307.91        34.07 o                         
   8   4   2        904.61        765.26        65.60 o                         
  10   4   2         56.68         32.27        16.24 o                         
  12   4   2         11.25         -3.36        16.82 o                         
  14   4   2         74.79         76.56        38.13 o                         
  16   4   2        545.32        568.16        50.31 o                         
  18   4   2        838.45        869.11       125.60 o                         
  20   4   2         53.29         45.72        20.43 o                         
  22   4   2        132.46        108.77        43.73 o                         
  24   4   2        113.71        146.90        47.10 o                         
  26   4   2         11.43        -24.67        40.37 o                         
  28   4   2          4.68          4.49        42.61 o                         
  30   4   2          3.84         38.13        45.98 o                         
  32   4   2          5.03          2.24        52.71 o                         
 -33   5   2          4.50        -47.10        47.10 o                         
 -31   5   2         11.36         53.83        48.22 o                         
 -29   5   2          4.20          6.73        37.01 o                         
 -27   5   2          7.00         11.37        25.04 o                         
 -25   5   2         20.89         32.69        25.33 o                         
 -23   5   2          3.03        -19.46        20.12 o                         
 -21   5   2         21.96         27.89        21.23 o                         
 -19   5   2          6.23         -5.81        21.37 o                         
 -17   5   2         37.72         10.82        18.19 o                         
 -15   5   2         36.69         39.59        22.99 o                         
 -13   5   2        214.46        205.37        39.81 o                         
 -11   5   2        509.24        611.67        55.86 o                         
  -9   5   2        383.31        455.02        48.72 o                         
  -7   5   2          8.72         17.94        18.84 o                         
  -5   5   2         74.08         79.62        23.79 o                         
  -3   5   2         93.69         67.84        22.20 o                         
  -1   5   2         18.62          8.05        17.83 o                         
   1   5   2         33.86         33.33        21.23 o                         
   3   5   2         52.59         43.89        20.75 o                         
   5   5   2          0.61         -8.41        17.44 o                         
   7   5   2        118.41        117.64        26.82 o                         
   9   5   2        161.05        132.48        27.35 o                         
  11   5   2        358.11        381.10        52.71 o                         
  13   5   2        219.69        201.57        40.37 o                         
  15   5   2         14.88         16.24        27.47 o                         
  17   5   2          4.93        -12.87        18.98 o                         
  19   5   2         39.25         50.22        24.10 o                         
  21   5   2          5.29         26.91        39.25 o                         
  23   5   2          0.64         14.58        40.37 o                         
  25   5   2          2.74          6.73        42.61 o                         
  27   5   2          4.95        -34.76        34.76 o                         
  29   5   2         12.18        -34.76        34.76 o                         
 -22   6   2          0.40         -8.49        28.74 o                         
 -20   6   2          4.16        -24.54        24.54 o                         
 -18   6   2          4.05          5.91        25.28 o                         
 -16   6   2          1.75         20.15        62.24 o                         
 -14   6   2         11.84         -8.66        22.59 o                         
 -12   6   2         38.17          2.91        24.11 o                         
 -10   6   2         84.16         20.18        23.00 o                         
  -8   6   2         95.42         82.13        28.03 o                         
  -6   6   2         23.73          3.24        41.49 o                         
  -4   6   2          7.35          2.24        24.54 o                         
  -2   6   2          5.33         11.59        21.87 o                         
   0   6   2          1.87         -4.17        20.73 o                         
   2   6   2         13.65         -6.97        24.17 o                         
   4   6   2          0.01        -12.82        20.21 o                         
   6   6   2          1.06         -7.39        21.37 o                         
   8   6   2         15.42         41.67        24.54 o                         
  10   6   2          4.13         20.46        28.60 o                         
  12   6   2          4.29         -6.58        28.03 o                         
  14   6   2          0.30        -21.80        21.80 o                         
  16   6   2         19.80        -24.43        24.43 o                         
  18   6   2         50.12         36.35        45.98 o                         
  20   6   2         25.39         20.18        45.98 o                         
 -24  -6   3          3.87        -21.31        50.46 o                         
 -22  -6   3          9.63         10.09        51.58 o                         
 -20  -6   3          1.99         14.31        27.73 o                         
 -18  -6   3          3.74          0.59        26.10 o                         
 -16  -6   3          0.10        -26.40        26.40 o                         
 -14  -6   3         19.34         78.61        63.36 o                         
 -12  -6   3         17.54        -13.22        24.68 o                         
 -10  -6   3         11.44         30.28        30.28 o                         
  -8  -6   3         17.08         68.39        28.87 o                         
  -6  -6   3         44.86         73.16        30.80 o                         
  -4  -6   3         36.59         25.23        27.75 o                         
  -2  -6   3         13.65         -0.24        24.68 o                         
   0  -6   3         12.10         19.41        37.57 o                         
   2  -6   3          7.79         -7.79        21.80 o                         
   4  -6   3          3.12         16.09        22.59 o                         
   6  -6   3         12.66         37.19        28.25 o                         
   8  -6   3         36.66         39.05        28.51 o                         
  10  -6   3         12.21         48.93        33.08 o                         
  12  -6   3         36.39         77.91        56.63 o                         
  14  -6   3         33.50         36.36        53.83 o                         
  16  -6   3         10.11         63.60        29.60 o                         
  18  -6   3          6.43         10.69        26.35 o                         
 -33  -5   3         17.51         26.91        52.71 o                         
 -31  -5   3          3.84        -29.16        47.10 o                         
 -29  -5   3          0.77        -44.86        44.86 o                         
 -27  -5   3          4.10        111.02        53.83 o                         
 -25  -5   3          2.69        -37.01        37.01 o                         
 -23  -5   3         44.84         57.54        58.87 o                         
 -21  -5   3         33.48         17.30        31.40 o                         
 -19  -5   3         47.37         87.28        27.97 o                         
 -17  -5   3         29.55        -12.34        19.06 o                         
 -15  -5   3        117.25        128.30        33.08 o                         
 -13  -5   3         22.82         44.06        23.38 o                         
 -11  -5   3        288.23        223.86        36.45 o                         
  -9  -5   3        268.18        303.46        41.94 o                         
  -7  -5   3        281.69        319.62        51.58 o                         
  -5  -5   3         51.83        119.69        28.55 o                         
  -3  -5   3         17.56        -13.46        19.03 o                         
  -1  -5   3        154.55        183.89        32.90 o                         
   1  -5   3         79.29        111.65        28.51 o                         
   3  -5   3         25.86         33.42        19.78 o                         
   5  -5   3        183.75        115.90        28.51 o                         
   7  -5   3         53.11         36.66        23.30 o                         
   9  -5   3         25.50         48.22        24.58 o                         
  11  -5   3         81.70         86.87        25.34 o                         
  13  -5   3         30.15         43.19        22.95 o                         
  15  -5   3         70.34         84.21        28.07 o                         
  17  -5   3          0.98         12.63        22.09 o                         
  19  -5   3         18.69         22.76        61.12 o                         
  21  -5   3          3.88         31.35        25.04 o                         
  23  -5   3          5.30         26.99        34.76 o                         
  25  -5   3          7.57         -9.70        27.28 o                         
  27  -5   3          6.14         -9.93        26.55 o                         
 -38  -4   3         13.26         42.61        58.31 o                         
 -36  -4   3         11.57         34.76        52.71 o                         
 -34  -4   3          1.12        -22.43        45.98 o                         
 -32  -4   3         45.35        213.06        53.83 o                         
 -30  -4   3        136.79        167.09        56.07 o                         
 -28  -4   3         23.26        -16.82        42.61 o                         
 -26  -4   3        170.82        211.96        33.58 o                         
 -24  -4   3         76.15         83.10        23.94 o                         
 -22  -4   3        119.38         90.94        32.52 o                         
 -20  -4   3        329.66        337.08        38.15 o                         
 -18  -4   3         25.02         32.04        18.32 o                         
 -16  -4   3         42.96        105.02        23.63 o                         
 -14  -4   3          3.75         -1.55        23.55 o                         
 -12  -4   3        310.05        247.23        31.76 o                         
 -10  -4   3         79.15         43.04        24.11 o                         
  -8  -4   3        576.11        559.64        49.16 o                         
  -6  -4   3        585.12        674.18       112.64 o                         
  -4  -4   3        181.79        251.13        59.99 o                         
  -2  -4   3         36.49         30.63        17.83 o                         
   0  -4   3        404.04        362.17        57.19 o                         
   2  -4   3         23.82         -9.68        13.86 o                         
   4  -4   3         60.71         69.88        34.76 o                         
   6  -4   3        208.00        236.58        31.60 o                         
   8  -4   3        342.94        346.86        39.10 o                         
  10  -4   3        196.54        145.30        26.94 o                         
  12  -4   3         22.40         30.37        18.03 o                         
  14  -4   3        133.99        140.86        26.67 o                         
  16  -4   3        180.35        204.56        30.95 o                         
  18  -4   3        246.86        287.76        39.43 o                         
  20  -4   3        269.25        338.81        40.69 o                         
  22  -4   3         41.48         24.27        21.87 o                         
  24  -4   3         20.21         12.78        53.83 o                         
  26  -4   3          5.78          8.02        22.83 o                         
  28  -4   3          0.95         26.39        25.72 o                         
  30  -4   3          5.96         16.98        26.94 o                         
  32  -4   3          1.88         34.08        29.66 o                         
  34  -4   3         13.69         78.50        57.19 o                         
 -43  -3   3         39.43         65.04        52.71 o                         
 -41  -3   3         16.37         31.40        40.37 o                         
 -39  -3   3         19.88         35.82        32.84 o                         
 -37  -3   3         19.28         -3.33        28.07 o                         
 -35  -3   3         64.46         56.26        24.05 o                         
 -33  -3   3         26.74         69.58        23.05 o                         
 -31  -3   3         49.48         12.77        17.28 o                         
 -29  -3   3        116.22        144.09        23.37 o                         
 -27  -3   3          5.60         26.33        16.78 o                         
 -25  -3   3        280.18        383.72        27.41 o                         
 -23  -3   3       1601.43       1548.01        63.75 o                         
 -21  -3   3        494.19        466.25        60.29 o                         
 -19  -3   3        100.54        103.21        28.56 o                         
 -17  -3   3        144.29        201.24        24.52 o                         
 -15  -3   3        296.96        269.12        23.26 o                         
 -13  -3   3         35.68         26.50        10.62 o                         
 -11  -3   3        212.69        338.29        24.29 o                         
  -9  -3   3        472.10        545.38        33.27 o                         
  -7  -3   3        328.92        562.02        36.11 o                         
  -5  -3   3       1562.56       1573.39        73.44 o                         
  -3  -3   3        910.37        872.51        43.91 o                         
  -1  -3   3        713.05        690.73        48.76 o                         
   1  -3   3       1279.55       1277.74        74.93 o                         
   3  -3   3        317.44        306.45        33.64 o                         
   5  -3   3         11.79         11.50         7.16 o                         
   7  -3   3        274.44        319.11        28.13 o                         
   9  -3   3        393.29        501.85        56.94 o                         
  11  -3   3         89.67         55.43        12.98 o                         
  13  -3   3        132.50        149.68        21.80 o                         
  15  -3   3        172.68        277.18        34.41 o                         
  17  -3   3        406.87        360.48        30.83 o                         
  19  -3   3        353.93        407.01        45.45 o                         
  21  -3   3          1.29         10.27        12.85 o                         
  23  -3   3        143.88        156.34        32.09 o                         
  25  -3   3         33.47         46.40        18.14 o                         
  27  -3   3         89.06         79.07        21.28 o                         
  29  -3   3          2.69         -3.89        18.41 o                         
  31  -3   3         47.65         83.04        32.25 o                         
  33  -3   3        106.83         31.83        68.40 o                         
  35  -3   3         19.65         38.01        61.12 o                         
  37  -3   3         13.94        -28.42        28.42 o                         
 -46  -2   3          3.19        -35.88        35.88 o                         
 -44  -2   3          8.53        -16.82        47.10 o                         
 -42  -2   3          5.64        -34.76        34.76 o                         
 -40  -2   3         13.85          3.36        40.37 o                         
 -38  -2   3          8.69          8.20        26.65 o                         
 -36  -2   3        222.54        269.75        33.58 o                         
 -34  -2   3        237.60        209.03        27.83 o                         
 -32  -2   3        169.95        136.42        22.97 o                         
 -30  -2   3        349.22        403.57        35.06 o                         
 -28  -2   3        680.80        731.21        48.05 o                         
 -26  -2   3       1023.39        867.23        44.67 o                         
 -24  -2   3         82.40         89.63        13.03 o                         
 -22  -2   3        128.59         80.06        14.05 o                         
 -20  -2   3          6.56          7.14         7.36 o                         
 -18  -2   3        195.30        249.83        17.78 o                         
 -16  -2   3       1138.89       1702.36        64.38 o                         
 -14  -2   3        515.32        427.51        23.51 o                         
 -12  -2   3       1541.46       1881.38        70.06 o                         
 -10  -2   3        395.06        489.01        27.81 o                         
  -8  -2   3        232.46        315.96        29.01 o                         
  -6  -2   3       1153.47       1105.60        43.57 o                         
  -4  -2   3       4901.89       4557.04       241.05 o                         
  -2  -2   3        643.29        720.41        44.80 o                         
   0  -2   3        542.90        575.92        36.48 o                         
   2  -2   3        206.74        174.20        14.42 o                         
   4  -2   3         89.15        113.22        16.13 o                         
   6  -2   3       1223.11       1282.57        60.18 o                         
   8  -2   3        385.21        342.22        23.60 o                         
  10  -2   3       1024.75       1097.14        68.14 o                         
  12  -2   3        895.71       1013.65        50.03 o                         
  14  -2   3        420.14        398.51        32.87 o                         
  16  -2   3         91.30         46.62        13.33 o                         
  18  -2   3        254.88        220.82        22.79 o                         
  20  -2   3         64.55         50.80        13.18 o                         
  22  -2   3        657.15        677.72        43.27 o                         
  24  -2   3         59.06         28.76        15.42 o                         
  26  -2   3        223.87        201.05        33.99 o                         
  28  -2   3        113.19        154.65        48.22 o                         
  30  -2   3         18.16         21.23        23.38 o                         
  32  -2   3         28.73         87.41        30.89 o                         
  34  -2   3         43.68        -30.28        30.28 o                         
  36  -2   3          9.21          3.44        28.83 o                         
  38  -2   3         41.21         67.07        37.96 o                         
  40  -2   3          4.98        -30.44        30.44 o                         
 -47  -1   3          6.80        117.75        58.31 o                         
 -45  -1   3         45.45        139.05        62.80 o                         
 -43  -1   3          6.41        -32.52        32.52 o                         
 -41  -1   3         32.01         21.31        38.13 o                         
 -39  -1   3         32.39         43.73        40.37 o                         
 -37  -1   3         34.71         17.41        22.34 o                         
 -35  -1   3         52.53         55.69        31.28 o                         
 -33  -1   3        421.05        399.09        76.65 o                         
 -31  -1   3        176.42        145.68        41.26 o                         
 -29  -1   3       1334.55       1263.10        97.14 o                         
 -27  -1   3       1621.00       1377.93        84.88 o                         
 -25  -1   3        567.50        626.43        47.48 o                         
 -23  -1   3        919.93        946.94       100.32 o                         
 -21  -1   3        271.13        231.21        21.54 o                         
 -19  -1   3         65.24        112.38        14.13 o                         
 -17  -1   3       1151.43        841.60        34.75 o                         
 -15  -1   3       1693.27       1312.45        49.92 o                         
 -13  -1   3        400.25        392.44        27.68 o                         
 -11  -1   3       2024.99       1590.68        59.81 o                         
  -9  -1   3      15015.62      13538.41       483.69 o                         
  -7  -1   3        712.83        678.95        24.44 o                         
  -5  -1   3      26856.37      24013.16       979.43 o                         
  -3  -1   3      11434.75       9352.55       333.28 o                         
  -1  -1   3      31738.26      27232.17      1121.44 o                         
   1  -1   3      20961.73      17863.41       720.10 o                         
   3  -1   3      13966.60      12617.43       631.50 o                         
   5  -1   3      24198.33      21397.12       869.22 o                         
   7  -1   3        216.80        285.36        20.05 o                         
   9  -1   3        619.88        579.26        46.64 o                         
  11  -1   3       2701.63       2992.58       153.55 o                         
  13  -1   3        362.94        433.20        21.79 o                         
  15  -1   3        501.38        360.61        29.97 o                         
  17  -1   3       1307.64       1453.12        71.87 o                         
  19  -1   3        236.19        184.07        17.93 o                         
  21  -1   3         12.11         10.56         9.40 o                         
  23  -1   3        128.96        118.02        41.49 o                         
  25  -1   3       1258.84       1560.47        96.65 o                         
  27  -1   3       1502.65       1666.73       108.49 o                         
  29  -1   3         38.02         36.97        23.38 o                         
  31  -1   3         77.54         61.19        27.28 o                         
  33  -1   3        176.63        255.47        53.27 o                         
  35  -1   3         18.27         42.61        29.34 o                         
  37  -1   3         34.06         31.04        31.13 o                         
  39  -1   3         71.85         82.60        36.91 o                         
  41  -1   3          5.88        -34.46        34.46 o                         
 -48   0   3          1.80         12.34        48.22 o                         
 -46   0   3         15.55        -26.91        33.64 o                         
 -44   0   3         51.95         33.64        39.25 o                         
 -42   0   3          2.23         35.88        44.86 o                         
 -40   0   3         70.41         49.34        40.37 o                         
 -38   0   3          0.41          3.96        23.63 o                         
 -36   0   3         33.74         23.00        45.42 o                         
 -34   0   3        187.31        192.68        45.15 o                         
 -32   0   3         62.93         97.64        18.77 o                         
 -30   0   3        338.44        403.12        32.47 o                         
 -28   0   3          7.45        -15.47        16.71 o                         
 -26   0   3          0.04          2.00         9.73 o                         
 -24   0   3          0.57        -11.00        11.15 o                         
 -22   0   3         23.97         10.97         9.22 o                         
 -20   0   3       7755.93       7667.45       574.05 o                         
 -18   0   3      28805.65      30463.12      1631.79 o                         
 -16   0   3       2688.32       2500.46       106.13 o                         
 -14   0   3       1911.14       1682.88        80.54 o                         
 -12   0   3        651.19        620.93        31.24 o                         
 -10   0   3         80.69        119.12        14.21 o                         
  -8   0   3       2739.24       2609.80       169.89 o                         
  -6   0   3         16.68         18.69         5.18 o                         
  -4   0   3       1490.48       1727.34        89.18 o                         
  -2   0   3       2564.11       2508.32       182.79 o                         
   0   0   3          0.42          1.20         9.53 o                         
   2   0   3       1296.88        738.76        56.07 o                         
   4   0   3      98522.55      87336.49      4278.31 o                         
   6   0   3       1907.46       1694.69        89.56 o                         
   8   0   3       1840.85       1484.92        80.46 o                         
  10   0   3       3419.99       3875.51       257.04 o                         
  12   0   3       3253.23       4132.69       280.08 o                         
  14   0   3       2395.05       2841.58       120.95 o                         
  16   0   3       1082.92       1247.54        69.41 o                         
  18   0   3       1889.51       2492.46       108.12 o                         
  20   0   3        333.19        665.21        37.99 o                         
  22   0   3       2225.04       2380.57       138.48 o                         
  24   0   3         78.98        161.64        27.74 o                         
  26   0   3          7.36         11.02        29.16 o                         
  28   0   3        190.46        313.22        41.35 o                         
  30   0   3         95.74        100.39        34.76 o                         
  32   0   3          9.44         -1.07        40.37 o                         
  34   0   3         23.46         44.00        31.40 o                         
  36   0   3         13.24          9.64        28.20 o                         
  38   0   3         10.29         15.62        30.66 o                         
  40   0   3         28.60        -14.89        49.90 o                         
  42   0   3          2.95         49.34        49.34 o                         
 -47   1   3          6.79         30.28        47.10 o                         
 -45   1   3         45.47         52.71        49.34 o                         
 -43   1   3          6.42          2.24        35.88 o                         
 -41   1   3         31.87         60.55        41.49 o                         
 -39   1   3         32.38         43.15        43.17 o                         
 -37   1   3         34.78          3.71        21.99 o                         
 -35   1   3         52.52        118.36        29.73 o                         
 -33   1   3        420.40        536.65        53.11 o                         
 -31   1   3        175.69        162.52        22.43 o                         
 -29   1   3       1335.12       1355.30        66.25 o                         
 -27   1   3       1621.30       1627.25       129.28 o                         
 -25   1   3        568.15        576.28        36.09 o                         
 -23   1   3        920.39        933.09        47.01 o                         
 -21   1   3        271.16        316.40        22.31 o                         
 -19   1   3         65.30        171.00        14.82 o                         
 -17   1   3       1151.84        789.91        50.75 o                         
 -15   1   3       1692.85       1241.41        71.76 o                         
 -13   1   3        399.97        399.81        37.01 o                         
 -11   1   3       2021.53       1650.90        85.63 o                         
  -9   1   3      15025.62      13682.83       668.76 o                         
  -7   1   3        712.23        667.43        38.04 o                         
  -5   1   3      26852.88      24772.95       979.65 o                         
  -3   1   3      11441.06       9863.49       472.11 o                         
  -1   1   3      31768.69      28663.15      1122.09 o                         
   1   1   3      20928.14      17946.55       882.46 o                         
   3   1   3      13953.45      13012.30       655.65 o                         
   5   1   3      24210.17      21823.04       868.57 o                         
   7   1   3        218.56        312.79        17.86 o                         
   9   1   3        619.87        619.17        29.43 o                         
  11   1   3       2704.68       3013.32       126.20 o                         
  13   1   3        364.24        404.69        32.33 o                         
  15   1   3        500.41        297.99        39.81 o                         
  17   1   3       1307.25       1457.93        67.85 o                         
  19   1   3        235.60        194.69        23.69 o                         
  21   1   3         11.94         19.98        14.75 o                         
  23   1   3        129.07        132.34        25.91 o                         
  25   1   3       1259.62       1480.00        94.11 o                         
  27   1   3       1502.06       1835.47       108.77 o                         
  29   1   3         38.22         61.09        35.88 o                         
  31   1   3         77.56         54.32        24.97 o                         
  33   1   3        176.02        235.58        86.35 o                         
  35   1   3         18.29         35.01        28.02 o                         
  37   1   3         34.15         57.25        30.17 o                         
  39   1   3         71.92         80.53        43.37 o                         
  41   1   3          5.86        -28.03        35.88 o                         
 -46   2   3          3.21         54.95        54.95 o                         
 -44   2   3          8.47        -43.73        43.73 o                         
 -42   2   3          5.67          3.36        40.37 o                         
 -40   2   3         13.87         50.82        29.02 o                         
 -38   2   3          8.68         14.25        27.94 o                         
 -36   2   3        222.13        211.10        42.05 o                         
 -34   2   3        236.93        330.47        47.66 o                         
 -32   2   3        170.16        113.71        28.93 o                         
 -30   2   3        350.00        472.45        50.23 o                         
 -28   2   3        679.42        719.02        75.49 o                         
 -26   2   3       1021.69        997.61        67.71 o                         
 -24   2   3         82.08         70.21        20.21 o                         
 -22   2   3        128.27         93.04        20.62 o                         
 -20   2   3          6.70         10.09        11.89 o                         
 -18   2   3        194.67        266.52        27.35 o                         
 -16   2   3       1138.28       1512.93        90.38 o                         
 -14   2   3        514.75        465.02        33.36 o                         
 -12   2   3       1541.26       1735.83        97.49 o                         
 -10   2   3        394.32        478.00        34.20 o                         
  -8   2   3        231.56        339.29        33.15 o                         
  -6   2   3       1152.15       1062.59        61.85 o                         
  -4   2   3       4901.03       4880.51       196.82 o                         
  -2   2   3        641.96        728.06        38.15 o                         
   0   2   3        543.19        507.44        27.82 o                         
   2   2   3        206.97        177.71        15.07 o                         
   4   2   3         88.13        120.98        12.65 o                         
   6   2   3       1224.10       1411.39        75.69 o                         
   8   2   3        386.94        333.70        43.50 o                         
  10   2   3       1025.74       1213.16        55.18 o                         
  12   2   3        894.75        987.77        48.44 o                         
  14   2   3        418.76        426.85        27.34 o                         
  16   2   3         91.69         79.30        14.61 o                         
  18   2   3        254.91        275.77        22.65 o                         
  20   2   3         64.72         64.65        25.28 o                         
  22   2   3        656.70        609.22        54.56 o                         
  24   2   3         59.29         52.28        22.43 o                         
  26   2   3        224.01        159.71        23.67 o                         
  28   2   3        113.06        157.54        29.73 o                         
  30   2   3         18.32          3.31        33.08 o                         
  32   2   3         28.74         11.29        23.63 o                         
  34   2   3         43.71         20.01        27.62 o                         
  36   2   3          9.16        -25.79        25.79 o                         
  38   2   3         41.17         22.43        40.37 o                         
  40   2   3          5.00        -12.34        42.61 o                         
 -43   3   3         39.42        100.92        57.19 o                         
 -41   3   3         16.35          6.16        34.48 o                         
 -39   3   3         19.83         22.25        33.41 o                         
 -37   3   3         19.26         52.47        29.73 o                         
 -35   3   3         64.52         78.74        31.40 o                         
 -33   3   3         26.62         55.32        27.38 o                         
 -31   3   3         49.51         76.53        27.38 o                         
 -29   3   3        116.10        132.42        28.51 o                         
 -27   3   3          5.57         -9.89        48.78 o                         
 -25   3   3        279.71        307.46        47.66 o                         
 -23   3   3       1601.33       1366.82        89.93 o                         
 -21   3   3        495.11        379.08        31.39 o                         
 -19   3   3         99.92         84.77        15.21 o                         
 -17   3   3        144.56        158.43        18.51 o                         
 -15   3   3        297.73        266.61        22.60 o                         
 -13   3   3         35.92         36.45         9.44 o                         
 -11   3   3        212.09        306.92        27.41 o                         
  -9   3   3        472.40        543.61        30.34 o                         
  -7   3   3        328.13        573.50        44.38 o                         
  -5   3   3       1562.98       1688.32       157.50 o                         
  -3   3   3        908.54        834.60        53.90 o                         
  -1   3   3        713.77        733.61        38.58 o                         
   1   3   3       1279.66       1214.68        58.45 o                         
   3   3   3        317.28        314.37        24.36 o                         
   5   3   3         11.96         47.59        17.30 o                         
   7   3   3        275.23        325.81        26.82 o                         
   9   3   3        392.82        422.91        30.37 o                         
  11   3   3         89.57         49.84        11.94 o                         
  13   3   3        132.72        171.64        48.78 o                         
  15   3   3        172.57        216.61        26.74 o                         
  17   3   3        407.31        402.90        38.40 o                         
  19   3   3        353.84        493.77        37.71 o                         
  21   3   3          1.27          9.26        18.62 o                         
  23   3   3        143.59        165.98        31.96 o                         
  25   3   3         33.41         50.85        23.71 o                         
  27   3   3         88.93         66.34        33.08 o                         
  29   3   3          2.70        -22.86        22.86 o                         
  31   3   3         47.67         53.83        26.96 o                         
  33   3   3        106.96        107.25        79.62 o                         
  35   3   3         19.69         60.55        44.86 o                         
  37   3   3         13.91         74.01        45.98 o                         
 -38   4   3         13.24        167.09        61.68 o                         
 -36   4   3         11.59          2.24        49.34 o                         
 -34   4   3          1.13        -16.82        52.71 o                         
 -32   4   3         45.30         63.52        30.89 o                         
 -30   4   3        136.57        112.82        29.85 o                         
 -28   4   3         23.27         38.98        23.38 o                         
 -26   4   3        170.54        163.28        30.44 o                         
 -24   4   3         76.05         44.78        53.83 o                         
 -22   4   3        119.48         98.39        24.24 o                         
 -20   4   3        329.76        300.92        38.04 o                         
 -18   4   3         24.99         50.49        26.35 o                         
 -16   4   3         42.98         44.99        20.21 o                         
 -14   4   3          3.68         13.89        15.45 o                         
 -12   4   3        310.57        188.36        28.93 o                         
 -10   4   3         78.90         63.04        18.03 o                         
  -8   4   3        576.51        437.06        43.21 o                         
  -6   4   3        585.04        525.05        88.53 o                         
  -4   4   3        181.76        184.95        26.91 o                         
  -2   4   3         36.57         44.14        16.24 o                         
   0   4   3        403.64        329.57        35.28 o                         
   2   4   3         23.87         -0.51        12.92 o                         
   4   4   3         60.61         61.12        19.03 o                         
   6   4   3        208.30        233.77        30.46 o                         
   8   4   3        342.51        358.92        36.37 o                         
  10   4   3        196.77        156.20        25.04 o                         
  12   4   3         22.48          4.08        15.56 o                         
  14   4   3        133.93        109.81        24.11 o                         
  16   4   3        180.46        208.67        30.46 o                         
  18   4   3        246.83        394.98        40.93 o                         
  20   4   3        268.83        222.03        49.34 o                         
  22   4   3         41.45         75.13        39.25 o                         
  24   4   3         20.26        -32.52        32.52 o                         
  26   4   3          5.75        -20.18        37.01 o                         
  28   4   3          0.96        -37.01        37.01 o                         
 -33   5   3         17.51          1.12        49.34 o                         
 -31   5   3          3.83         -4.49        42.61 o                         
 -29   5   3          0.77        -10.25        32.52 o                         
 -27   5   3          4.08         13.61        22.83 o                         
 -25   5   3          2.69        -10.22        21.37 o                         
 -23   5   3         44.80         63.82        25.84 o                         
 -21   5   3         33.57         32.52        44.86 o                         
 -19   5   3         47.26        118.47        27.75 o                         
 -17   5   3         29.55          8.41        20.18 o                         
 -15   5   3        117.44         87.90        26.55 o                         
 -13   5   3         22.88         71.19        23.75 o                         
 -11   5   3        288.28        288.49        67.28 o                         
  -9   5   3        268.09        352.26        40.83 o                         
  -7   5   3        281.75        297.59        37.51 o                         
  -5   5   3         51.79         83.54        23.79 o                         
  -3   5   3         17.59         16.53        17.03 o                         
  -1   5   3        154.76        168.44        29.31 o                         
   1   5   3         79.19         44.64        21.00 o                         
   3   5   3         25.81         16.66        19.32 o                         
   5   5   3        183.94        126.67        40.37 o                         
   7   5   3         53.13         58.11        21.80 o                         
   9   5   3         25.41         41.74        21.02 o                         
  11   5   3         81.62         72.96        23.63 o                         
  13   5   3         30.19         14.22        19.78 o                         
  15   5   3         70.16         52.47        23.40 o                         
  17   5   3          0.95         -3.62        19.02 o                         
  19   5   3         18.72         -6.73        33.64 o                         
  21   5   3          3.90        -26.91        30.28 o                         
  23   5   3          5.28         20.18        42.61 o                         
  25   5   3          7.58         28.03        44.86 o                         
  27   5   3          6.14        -20.18        48.22 o                         
 -24   6   3          3.87         18.53        29.66 o                         
 -22   6   3          9.65         25.40        26.82 o                         
 -20   6   3          1.98        -17.59        22.51 o                         
 -18   6   3          3.73         -3.53        23.43 o                         
 -16   6   3          0.11        -12.74        21.54 o                         
 -14   6   3         19.36         -1.20        23.55 o                         
 -12   6   3         17.55         34.42        26.13 o                         
 -10   6   3         11.39        -19.56        22.16 o                         
  -8   6   3         17.05          1.22        21.28 o                         
  -6   6   3         44.78         27.08        23.38 o                         
  -4   6   3         36.55         16.86        21.71 o                         
  -2   6   3         13.66         40.26        24.54 o                         
   0   6   3         12.10         40.54        23.43 o                         
   2   6   3          7.78         18.28        23.38 o                         
   4   6   3          3.14         -9.95        20.71 o                         
   6   6   3         12.70         18.86        24.10 o                         
   8   6   3         36.68          4.78        23.63 o                         
  10   6   3         12.20        -22.59        22.59 o                         
  12   6   3         36.44         19.73        35.32 o                         
  14   6   3         33.59         26.76        26.55 o                         
  16   6   3         10.11        -20.18        31.40 o                         
  18   6   3          6.41        -35.88        35.88 o                         
 -24  -6   4          4.40         79.62        58.31 o                         
 -22  -6   4          3.21         -1.12        42.61 o                         
 -20  -6   4         21.30         60.95        33.85 o                         
 -18  -6   4         26.41         -6.24        28.74 o                         
 -16  -6   4         20.54         47.29        27.68 o                         
 -14  -6   4         17.14         42.73        46.54 o                         
 -12  -6   4         28.94         11.86        27.94 o                         
 -10  -6   4         40.26        121.69        34.20 o                         
  -8  -6   4          1.06         -2.44        44.86 o                         
  -6  -6   4          2.95        -21.95        38.13 o                         
  -4  -6   4         12.05         25.23        29.21 o                         
  -2  -6   4         20.77          9.83        25.04 o                         
   0  -6   4         16.19         11.83        23.43 o                         
   2  -6   4          7.99         39.40        26.65 o                         
   4  -6   4          0.36          6.06        25.23 o                         
   6  -6   4          1.92        -15.33        23.63 o                         
   8  -6   4          6.05        -22.59        22.59 o                         
  10  -6   4          7.00         78.65        29.72 o                         
  12  -6   4         16.97         17.07        27.73 o                         
  14  -6   4         17.73          6.97        29.16 o                         
  16  -6   4          1.75          9.76        26.82 o                         
 -33  -5   4          1.00          2.24        53.83 o                         
 -31  -5   4         21.81        -26.91        57.19 o                         
 -29  -5   4         49.11         59.43        52.71 o                         
 -27  -5   4         31.65         90.83        51.58 o                         
 -25  -5   4          2.90        -31.40        37.01 o                         
 -23  -5   4          4.70         17.14        25.23 o                         
 -21  -5   4          2.96         56.32        24.52 o                         
 -19  -5   4          3.06         -9.73        27.47 o                         
 -17  -5   4          5.73         16.17        22.20 o                         
 -15  -5   4          0.00          4.89        20.94 o                         
 -13  -5   4         58.53         55.94        23.97 o                         
 -11  -5   4        189.17        252.92        37.17 o                         
  -9  -5   4        178.03        239.86        37.84 o                         
  -7  -5   4         88.91         17.43        22.59 o                         
  -5  -5   4         81.69         33.28        71.77 o                         
  -3  -5   4          5.67         41.09        21.31 o                         
  -1  -5   4        128.43        206.74        57.75 o                         
   1  -5   4         44.86         39.06        22.83 o                         
   3  -5   4        219.80        267.60        38.04 o                         
   5  -5   4         50.87         70.39        25.54 o                         
   7  -5   4         30.29         15.33        20.57 o                         
   9  -5   4          8.77         47.27        23.75 o                         
  11  -5   4         60.03         91.87        26.33 o                         
  13  -5   4         37.64          1.24        22.63 o                         
  15  -5   4         22.02         19.20        21.82 o                         
  17  -5   4         78.69         59.86        28.74 o                         
  19  -5   4         12.65         41.78        26.13 o                         
  21  -5   4         15.42         41.92        33.08 o                         
  23  -5   4         15.52          2.79        23.86 o                         
  25  -5   4         18.39          8.63        70.09 o                         
  27  -5   4          4.58         32.94        30.66 o                         
 -40  -4   4          8.10        -53.83        53.83 o                         
 -38  -4   4         14.20         48.22        59.43 o                         
 -36  -4   4         14.22         55.97        43.07 o                         
 -34  -4   4         11.57         50.31        65.60 o                         
 -32  -4   4          3.95         -4.15        27.47 o                         
 -30  -4   4         33.43         43.87        28.29 o                         
 -28  -4   4          2.21         44.55        25.85 o                         
 -26  -4   4          9.34         20.04        32.52 o                         
 -24  -4   4        245.74        179.02        59.57 o                         
 -22  -4   4        158.67        179.10        45.98 o                         
 -20  -4   4        172.09        154.95        27.48 o                         
 -18  -4   4        107.81         81.64        22.39 o                         
 -16  -4   4         21.06         28.03        31.40 o                         
 -14  -4   4         16.47         40.00        17.51 o                         
 -12  -4   4        185.88        212.80        49.34 o                         
 -10  -4   4        202.38        215.48        45.42 o                         
  -8  -4   4        109.18        217.93        57.75 o                         
  -6  -4   4        460.96        396.40        51.58 o                         
  -4  -4   4        294.95        291.48        34.89 o                         
  -2  -4   4        300.15        441.25        43.21 o                         
   0  -4   4        177.08        163.18        26.96 o                         
   2  -4   4          9.25        -13.41        13.41 o                         
   4  -4   4        473.12        455.45        45.91 o                         
   6  -4   4        268.84        166.54        28.93 o                         
   8  -4   4         11.52         14.58        17.44 o                         
  10  -4   4         11.39        -16.26        16.26 o                         
  12  -4   4         64.75         76.37        26.35 o                         
  14  -4   4          0.80         15.75        17.78 o                         
  16  -4   4         78.57         70.19        24.17 o                         
  18  -4   4        436.61        471.97        47.40 o                         
  20  -4   4         35.38         -0.31        21.31 o                         
  22  -4   4        145.11         77.91        37.01 o                         
  24  -4   4         59.84         86.32        38.69 o                         
  26  -4   4          1.80         -0.62        21.02 o                         
  28  -4   4          0.07        -21.99        21.99 o                         
  30  -4   4          2.06          2.37        65.04 o                         
  32  -4   4          2.42         44.38        53.83 o                         
 -43  -3   4          3.94         -5.61        35.88 o                         
 -41  -3   4          2.05         49.34        51.58 o                         
 -39  -3   4         36.58         13.79        31.60 o                         
 -37  -3   4         13.56         34.93        22.55 o                         
 -35  -3   4         50.76         71.26        53.01 o                         
 -33  -3   4         56.73         48.18        20.17 o                         
 -31  -3   4         74.10         52.07        19.41 o                         
 -29  -3   4         62.68         89.48        20.24 o                         
 -27  -3   4        628.66        789.34        43.87 o                         
 -25  -3   4        151.88        116.28        16.28 o                         
 -23  -3   4        112.39        134.39        16.78 o                         
 -21  -3   4         71.75        117.89        14.91 o                         
 -19  -3   4        735.35        829.83        74.33 o                         
 -17  -3   4        661.18        622.02        37.31 o                         
 -15  -3   4        149.26        175.39        23.43 o                         
 -13  -3   4        116.83        159.89        33.72 o                         
 -11  -3   4        208.69        175.14        17.70 o                         
  -9  -3   4        693.99        538.59        33.76 o                         
  -7  -3   4       1168.86        986.02        43.05 o                         
  -5  -3   4       1429.83       1753.13        68.62 o                         
  -3  -3   4        464.84        416.03        36.48 o                         
  -1  -3   4        247.69        228.72        27.35 o                         
   1  -3   4        709.05        569.76        56.01 o                         
   3  -3   4        774.09        906.41        46.08 o                         
   5  -3   4        225.82        278.45        21.21 o                         
   7  -3   4         14.00         -1.45         9.33 o                         
   9  -3   4         43.67         40.03        11.55 o                         
  11  -3   4         58.66         47.94        12.04 o                         
  13  -3   4        105.31        116.28        17.04 o                         
  15  -3   4          0.22        -11.12        11.61 o                         
  17  -3   4        797.83        742.84        84.66 o                         
  19  -3   4        204.05        218.09        25.13 o                         
  21  -3   4         65.14         85.50        19.01 o                         
  23  -3   4        250.15        321.87        31.64 o                         
  25  -3   4         23.97          1.10        15.21 o                         
  27  -3   4         17.47         11.69        31.57 o                         
  29  -3   4          3.02        -16.45        16.45 o                         
  31  -3   4          9.78         -7.23        24.52 o                         
  33  -3   4          6.45         -1.38        30.46 o                         
  35  -3   4          6.42          9.48        32.84 o                         
  37  -3   4          9.22         19.84        35.76 o                         
 -46  -2   4         17.57         89.71        60.55 o                         
 -44  -2   4          9.17         68.40        45.98 o                         
 -42  -2   4          1.88        -33.64        33.64 o                         
 -40  -2   4         16.26        -29.16        29.16 o                         
 -38  -2   4          4.80         20.75        23.79 o                         
 -36  -2   4        387.84        442.78        39.93 o                         
 -34  -2   4        393.32        401.63        38.06 o                         
 -32  -2   4        543.98        678.06        49.20 o                         
 -30  -2   4        353.44        464.75        38.51 o                         
 -28  -2   4        323.39        536.67        70.96 o                         
 -26  -2   4        613.38        611.75        33.98 o                         
 -24  -2   4        294.27        273.32        20.76 o                         
 -22  -2   4        930.60       1101.17        46.48 o                         
 -20  -2   4        392.72        387.61        28.33 o                         
 -18  -2   4        841.15        846.31        38.91 o                         
 -16  -2   4       3156.69       3164.39       115.18 o                         
 -14  -2   4       4885.20       4973.14       184.03 o                         
 -12  -2   4       1037.84        877.35        38.05 o                         
 -10  -2   4       3121.34       3266.78       121.24 o                         
  -8  -2   4         87.13         48.49         6.81 o                         
  -6  -2   4       3901.67       3952.32       199.80 o                         
  -4  -2   4       3597.74       3603.96       182.76 o                         
  -2  -2   4       5394.75       5959.90       289.03 o                         
   0  -2   4       1047.94       1164.72        60.20 o                         
   2  -2   4       1376.75        868.81        41.11 o                         
   4  -2   4       4228.77       3947.09       163.78 o                         
   6  -2   4       1371.63       1267.66        57.77 o                         
   8  -2   4        792.65        572.50        33.17 o                         
  10  -2   4       2990.97       3207.67       174.83 o                         
  12  -2   4        520.13        580.83        41.75 o                         
  14  -2   4        515.72        563.62        36.36 o                         
  16  -2   4        275.82        277.43        24.66 o                         
  18  -2   4        502.57        509.09        45.96 o                         
  20  -2   4         20.50         -1.79        11.43 o                         
  22  -2   4        259.14        186.09        23.18 o                         
  24  -2   4        598.78        617.17        44.87 o                         
  26  -2   4         43.02         48.47        29.72 o                         
  28  -2   4          9.01         84.63        32.52 o                         
  30  -2   4        133.59        119.65        59.99 o                         
  32  -2   4        127.42        147.89        35.66 o                         
  34  -2   4          2.49          3.07        30.01 o                         
  36  -2   4         24.06          6.57        30.72 o                         
  38  -2   4         22.73         64.94        39.99 o                         
  40  -2   4          7.59        -13.75        37.51 o                         
 -47  -1   4         22.69         43.73        50.46 o                         
 -45  -1   4          9.14         51.58        44.86 o                         
 -43  -1   4         22.45         29.16        42.61 o                         
 -41  -1   4         74.60        105.41        47.10 o                         
 -39  -1   4         55.27         62.51        29.73 o                         
 -37  -1   4         38.59         51.02        25.37 o                         
 -35  -1   4        338.86        270.84        32.37 o                         
 -33  -1   4        869.19        949.92        54.90 o                         
 -31  -1   4        830.57       1030.53        57.41 o                         
 -29  -1   4        298.42        306.50        28.02 o                         
 -27  -1   4          8.96          0.07        11.08 o                         
 -25  -1   4        611.64        609.01        37.19 o                         
 -23  -1   4        344.01        477.22        31.69 o                         
 -21  -1   4         97.48        117.39        14.15 o                         
 -19  -1   4       3736.31       3412.50       188.31 o                         
 -17  -1   4       4083.96       3786.83       160.28 o                         
 -15  -1   4        716.61       1100.98        51.17 o                         
 -13  -1   4        216.34        151.04        12.23 o                         
 -11  -1   4       2372.33       2304.33        95.09 o                         
  -9  -1   4       1697.62       1469.79        49.51 o                         
  -7  -1   4       4204.49       4747.37       166.09 o                         
  -5  -1   4       3482.64       3233.62       121.25 o                         
  -3  -1   4      29202.17      26429.31       957.13 o                         
  -1  -1   4       2935.28       2604.84        93.64 o                         
   1  -1   4         44.93         35.02         7.34 o                         
   3  -1   4      10882.26      10722.22       525.24 o                         
   5  -1   4      16443.96      14649.13       605.93 o                         
   7  -1   4       4118.80       4259.32       178.68 o                         
   9  -1   4       9716.09      10222.34       423.57 o                         
  11  -1   4       7586.82       7191.44       305.80 o                         
  13  -1   4       4605.20       4887.56       198.53 o                         
  15  -1   4         80.90         53.94        11.86 o                         
  17  -1   4        112.30        202.90        45.42 o                         
  19  -1   4        144.24        137.60        18.42 o                         
  21  -1   4        348.78        328.32        36.45 o                         
  23  -1   4        184.21        265.16        46.54 o                         
  25  -1   4        340.49        302.43        39.81 o                         
  27  -1   4       1319.84       1572.36       207.40 o                         
  29  -1   4        178.45        162.85        46.54 o                         
  31  -1   4         17.65          6.03        24.17 o                         
  33  -1   4         65.41         61.15        29.73 o                         
  35  -1   4         24.10         22.21        41.49 o                         
  37  -1   4          0.19         -4.52        29.05 o                         
  39  -1   4          1.13         18.24        35.28 o                         
  41  -1   4         14.97          9.36        34.62 o                         
 -48   0   4         17.12         25.79        49.34 o                         
 -46   0   4         12.79         19.06        38.13 o                         
 -44   0   4          8.82        -30.28        37.01 o                         
 -42   0   4         27.68        -24.67        35.88 o                         
 -40   0   4          0.73         -7.18        35.32 o                         
 -38   0   4         56.60         83.84        27.74 o                         
 -36   0   4        336.27        367.56        44.80 o                         
 -34   0   4        184.36        177.11        31.31 o                         
 -32   0   4        227.72        234.40        28.82 o                         
 -30   0   4         18.29         35.47        22.83 o                         
 -28   0   4         38.76         64.49        18.90 o                         
 -26   0   4        684.21        670.23        45.14 o                         
 -24   0   4         53.28         25.98        15.37 o                         
 -22   0   4       1187.10       1151.54       103.35 o                         
 -20   0   4       5064.11       4650.45       292.71 o                         
 -18   0   4      24016.93      26400.86      1059.27 o                         
 -16   0   4       1295.29        887.37        41.92 o                         
 -14   0   4       3946.34       3185.52       150.39 o                         
 -12   0   4         27.07         51.03        11.10 o                         
 -10   0   4        523.76        409.68        27.75 o                         
  -8   0   4       1237.42       1350.03        63.70 o                         
  -6   0   4          6.82         -7.85         7.85 o                         
  -4   0   4       4349.15       4517.68       184.07 o                         
  -2   0   4      10668.84      10833.21       535.15 o                         
   0   0   4      73811.06      75803.48      3036.56 o                         
   2   0   4      16257.57      15895.17       784.93 o                         
   4   0   4      19793.61      18247.71       901.09 o                         
   6   0   4       1694.75       1540.58        83.21 o                         
   8   0   4       3568.47       4275.09       218.67 o                         
  10   0   4       4000.67       3715.12       191.05 o                         
  12   0   4        785.82        761.42        44.91 o                         
  14   0   4       1208.08       1508.37        96.42 o                         
  16   0   4        928.33       1181.24        83.13 o                         
  18   0   4         87.41         80.73        22.47 o                         
  20   0   4        274.43        239.27        33.21 o                         
  22   0   4       1664.81       1594.51       170.96 o                         
  24   0   4         73.67        133.56        25.76 o                         
  26   0   4        491.18        920.34        73.76 o                         
  28   0   4         15.60          3.61        19.93 o                         
  30   0   4         60.09         88.97        36.45 o                         
  32   0   4         66.12         49.16        26.92 o                         
  34   0   4        367.69        820.94        85.79 o                         
  36   0   4        155.32        241.64        47.66 o                         
  38   0   4         13.00        -11.56        30.98 o                         
  40   0   4        115.49         53.52        40.78 o                         
  42   0   4        133.24        182.79        71.77 o                         
 -47   1   4         22.60         97.56        56.07 o                         
 -45   1   4          9.16          5.61        38.13 o                         
 -43   1   4         22.34         31.40        42.61 o                         
 -41   1   4         74.80        119.63        37.61 o                         
 -39   1   4         55.25         96.23        29.63 o                         
 -37   1   4         38.63         50.46        42.61 o                         
 -35   1   4        338.16        439.57        49.52 o                         
 -33   1   4        870.10        819.61       104.29 o                         
 -31   1   4        829.39        935.24        76.87 o                         
 -29   1   4        298.28        343.13        42.55 o                         
 -27   1   4          8.93         14.63        12.70 o                         
 -25   1   4        610.73        554.81        35.28 o                         
 -23   1   4        345.25        455.48        29.10 o                         
 -21   1   4         97.45        106.18        12.92 o                         
 -19   1   4       3738.47       3734.02       152.25 o                         
 -17   1   4       4084.16       3946.05       257.86 o                         
 -15   1   4        717.11       1221.08        65.81 o                         
 -13   1   4        216.09        170.69        17.83 o                         
 -11   1   4       2372.88       2148.89       116.96 o                         
  -9   1   4       1694.37       1505.84        78.10 o                         
  -7   1   4       4207.09       4573.46       234.31 o                         
  -5   1   4       3482.54       3761.56       173.63 o                         
  -3   1   4      29195.29      29944.91      1989.17 o                         
  -1   1   4       2933.45       2560.87       135.69 o                         
   1   1   4         45.22         39.29         9.00 o                         
   3   1   4      10890.71      10498.50       427.88 o                         
   5   1   4      16437.99      15423.93       604.83 o                         
   7   1   4       4120.73       4323.22       176.90 o                         
   9   1   4       9725.33      10574.08       421.81 o                         
  11   1   4       7593.94       7640.84       303.57 o                         
  13   1   4       4605.12       4576.63       212.14 o                         
  15   1   4         80.95         55.77        10.38 o                         
  17   1   4        112.76        182.99        13.47 o                         
  19   1   4        144.09        168.20        26.43 o                         
  21   1   4        348.87        271.48        24.33 o                         
  23   1   4        184.20        207.58        30.84 o                         
  25   1   4        340.35        300.97        37.16 o                         
  27   1   4       1320.54       1635.29       102.06 o                         
  29   1   4        178.48        195.40        56.07 o                         
  31   1   4         17.64         60.99        27.28 o                         
  33   1   4         65.36         72.03        27.72 o                         
  35   1   4         24.02         30.18        43.73 o                         
  37   1   4          0.18          4.81        26.91 o                         
  39   1   4          1.14         -2.43        34.48 o                         
  41   1   4         14.98        -25.79        40.37 o                         
 -46   2   4         17.67         31.40        51.58 o                         
 -44   2   4          9.22         30.28        42.61 o                         
 -42   2   4          1.85         34.65        40.37 o                         
 -40   2   4         16.25          7.69        29.60 o                         
 -38   2   4          4.74        -22.06        22.06 o                         
 -36   2   4        387.95        358.82        49.55 o                         
 -34   2   4        393.60        388.20        48.37 o                         
 -32   2   4        544.02        693.75        63.38 o                         
 -30   2   4        353.19        488.52        70.09 o                         
 -28   2   4        323.91        509.09        58.26 o                         
 -26   2   4        613.48        660.27        55.49 o                         
 -24   2   4        294.52        319.83        35.23 o                         
 -22   2   4        930.74       1037.53        67.79 o                         
 -20   2   4        392.81        376.70        34.86 o                         
 -18   2   4        841.17        835.17        84.10 o                         
 -16   2   4       3157.27       2990.34       162.55 o                         
 -14   2   4       4881.25       5457.18       360.53 o                         
 -12   2   4       1036.99        975.47        71.77 o                         
 -10   2   4       3124.30       3433.96       169.64 o                         
  -8   2   4         86.20         76.52         9.67 o                         
  -6   2   4       3902.57       3870.19       140.13 o                         
  -4   2   4       3599.95       3509.81       148.69 o                         
  -2   2   4       5398.53       5539.63       235.02 o                         
   0   2   4       1047.85       1040.15        51.12 o                         
   2   2   4       1374.68        838.25        53.29 o                         
   4   2   4       4227.08       3861.49       201.00 o                         
   6   2   4       1375.76       1221.18        86.94 o                         
   8   2   4        793.28        666.95        38.82 o                         
  10   2   4       2993.68       3439.61       141.91 o                         
  12   2   4        520.39        618.61        34.85 o                         
  14   2   4        516.84        540.57        32.90 o                         
  16   2   4        275.24        253.04        21.93 o                         
  18   2   4        503.17        534.50        45.34 o                         
  20   2   4         20.50         31.55        18.19 o                         
  22   2   4        259.39        166.69        27.72 o                         
  24   2   4        597.96        571.93        52.99 o                         
  26   2   4         42.71         85.84        25.84 o                         
  28   2   4          9.09         32.95        22.99 o                         
  30   2   4        133.69        184.87        34.49 o                         
  32   2   4        127.36        196.67        38.30 o                         
  34   2   4          2.48         12.92        39.25 o                         
  36   2   4         24.01        -12.91        29.05 o                         
  38   2   4         22.82         40.37        48.22 o                         
  40   2   4          7.57         74.01        53.83 o                         
 -43   3   4          3.94        -35.83        35.83 o                         
 -41   3   4          2.08          4.09        35.55 o                         
 -39   3   4         36.63         46.20        33.59 o                         
 -37   3   4         13.64         34.88        42.61 o                         
 -35   3   4         50.89         51.04        31.76 o                         
 -33   3   4         56.37         50.46        40.37 o                         
 -31   3   4         74.01         85.07        28.83 o                         
 -29   3   4         62.55         34.12        40.37 o                         
 -27   3   4        629.01        754.68        64.79 o                         
 -25   3   4        151.82        104.96        25.34 o                         
 -23   3   4        112.22         87.21        22.09 o                         
 -21   3   4         71.76         65.57        52.14 o                         
 -19   3   4        736.06        853.17        75.09 o                         
 -17   3   4        660.77        551.97        35.74 o                         
 -15   3   4        149.84        165.41        17.10 o                         
 -13   3   4        117.30        148.91        18.03 o                         
 -11   3   4        208.73        193.25        16.44 o                         
  -9   3   4        693.83        606.11        45.99 o                         
  -7   3   4       1167.74       1125.84        91.39 o                         
  -5   3   4       1429.48       1770.34        98.29 o                         
  -3   3   4        462.99        387.64        34.45 o                         
  -1   3   4        247.69        241.68        22.33 o                         
   1   3   4        708.19        484.59        32.77 o                         
   3   3   4        775.05        954.18        51.54 o                         
   5   3   4        224.74        231.53        28.42 o                         
   7   3   4         14.15         10.82         8.63 o                         
   9   3   4         43.41         68.28        13.18 o                         
  11   3   4         58.63         19.88        13.29 o                         
  13   3   4        105.25         85.18        16.91 o                         
  15   3   4          0.21         -7.11         9.79 o                         
  17   3   4        797.87        776.97        52.85 o                         
  19   3   4        204.48        184.33        28.74 o                         
  21   3   4         65.04         88.82        25.23 o                         
  23   3   4        250.17        238.70        45.98 o                         
  25   3   4         24.08          0.26        22.99 o                         
  27   3   4         17.36         29.16        33.64 o                         
  29   3   4          3.02         17.94        37.01 o                         
  31   3   4          9.83        -22.34        22.34 o                         
  33   3   4          6.43        -25.37        25.37 o                         
  35   3   4          6.41          9.53        32.39 o                         
  37   3   4          9.25        -22.43        35.88 o                         
 -40   4   4          8.09         88.59        72.89 o                         
 -38   4   4         14.22         54.95        59.43 o                         
 -36   4   4         14.17         51.58        47.10 o                         
 -34   4   4         11.54        -12.82        27.73 o                         
 -32   4   4          3.88          2.32        64.48 o                         
 -30   4   4         33.55         58.86        27.62 o                         
 -28   4   4          2.26        -13.38        24.67 o                         
 -26   4   4          9.19         10.33        21.00 o                         
 -24   4   4        246.21        190.63        40.37 o                         
 -22   4   4        158.98        161.32        29.73 o                         
 -20   4   4        171.77        170.07        52.14 o                         
 -18   4   4        107.68        109.36        24.10 o                         
 -16   4   4         21.04         37.60        20.75 o                         
 -14   4   4         16.46         23.36        19.62 o                         
 -12   4   4        185.88        133.50        23.79 o                         
 -10   4   4        202.53        210.60        44.29 o                         
  -8   4   4        109.51        163.72        26.13 o                         
  -6   4   4        461.19        466.31        41.82 o                         
  -4   4   4        295.37        294.58        56.63 o                         
  -2   4   4        300.07        375.37        51.58 o                         
   0   4   4        177.09        137.74        31.96 o                         
   2   4   4          9.22         12.34        14.27 o                         
   4   4   4        473.02        550.47        46.70 o                         
   6   4   4        268.96        259.12        31.96 o                         
   8   4   4         11.62         23.52        16.82 o                         
  10   4   4         11.48          9.52        13.90 o                         
  12   4   4         64.91         68.12        20.21 o                         
  14   4   4          0.80          1.73        15.08 o                         
  16   4   4         78.54         15.77        52.71 o                         
  18   4   4        436.49        318.47        58.31 o                         
  20   4   4         35.42         45.98        33.64 o                         
  22   4   4        145.13        154.75        45.98 o                         
  24   4   4         60.01         25.79        38.13 o                         
  26   4   4          1.77        -10.09        40.37 o                         
 -33   5   4          0.98        -20.18        41.49 o                         
 -31   5   4         21.75         29.39        28.55 o                         
 -29   5   4         48.98         96.81        30.42 o                         
 -27   5   4         31.60         53.12        27.15 o                         
 -25   5   4          2.92        -21.21        22.16 o                         
 -23   5   4          4.73         18.15        21.80 o                         
 -21   5   4          2.97          4.58        19.78 o                         
 -19   5   4          3.05         -7.13        19.62 o                         
 -17   5   4          5.75         -7.82        17.39 o                         
 -15   5   4          0.00        -17.38        17.38 o                         
 -13   5   4         58.36         40.75        22.16 o                         
 -11   5   4        188.81        154.21        31.31 o                         
  -9   5   4        178.03        229.00        36.07 o                         
  -7   5   4         89.08        129.41        27.94 o                         
  -5   5   4         81.52        115.90        26.55 o                         
  -3   5   4          5.62         -4.00        24.11 o                         
  -1   5   4        128.04        129.15        44.86 o                         
   1   5   4         44.98         69.47        22.51 o                         
   3   5   4        219.63        195.25        30.80 o                         
   5   5   4         50.82         74.57        23.79 o                         
   7   5   4         30.13         40.62        33.08 o                         
   9   5   4          8.78        -16.43        16.43 o                         
  11   5   4         59.95         33.62        20.57 o                         
  13   5   4         37.67         19.53        20.47 o                         
  15   5   4         22.02         34.84        45.98 o                         
  17   5   4         78.83         70.65        38.13 o                         
  19   5   4         12.70         22.43        34.76 o                         
  21   5   4         15.43         30.28        37.01 o                         
  23   5   4         15.52         -8.97        34.76 o                         
  25   5   4         18.41         47.10        48.22 o                         
  27   5   4          4.58         -6.73        48.22 o                         
 -24   6   4          4.43        -29.72        29.72 o                         
 -22   6   4          3.20        -22.23        24.97 o                         
 -20   6   4         21.27         18.96        35.88 o                         
 -18   6   4         26.43         -7.29        22.20 o                         
 -16   6   4         20.55         12.34        22.20 o                         
 -14   6   4         17.10         17.32        26.35 o                         
 -12   6   4         28.99         30.09        24.17 o                         
 -10   6   4         40.39          3.38        22.16 o                         
  -8   6   4          1.06        -21.87        21.87 o                         
  -6   6   4          2.97          6.67        23.43 o                         
  -4   6   4         12.12         24.74        24.24 o                         
  -2   6   4         20.72         32.92        24.43 o                         
   0   6   4         16.26         30.86        24.54 o                         
   2   6   4          8.02         11.09        21.80 o                         
   4   6   4          0.35        -14.47        19.93 o                         
   6   6   4          1.92          5.16        21.00 o                         
   8   6   4          6.04         29.52        23.14 o                         
  10   6   4          6.99         -0.37        24.52 o                         
  12   6   4         16.90         30.70        26.55 o                         
  14   6   4         17.67        -14.58        37.01 o                         
  16   6   4          1.74        -26.91        35.88 o                         
 -24  -6   5          1.28         76.25        57.19 o                         
 -22  -6   5          0.42        -32.52        48.22 o                         
 -20  -6   5          0.86          2.24        48.22 o                         
 -18  -6   5         13.10         -6.06        28.07 o                         
 -16  -6   5         21.03         19.35        27.94 o                         
 -14  -6   5         22.20         27.37        28.83 o                         
 -12  -6   5          2.50        -22.83        22.83 o                         
 -10  -6   5         49.57         35.85        28.07 o                         
  -8  -6   5         29.74         26.91        26.17 o                         
  -6  -6   5          1.48          7.03        38.13 o                         
  -4  -6   5          1.05        -15.41        21.37 o                         
  -2  -6   5          0.71         39.27        25.76 o                         
   0  -6   5          2.73          3.94        24.54 o                         
   2  -6   5          5.90          9.15        24.74 o                         
   4  -6   5         13.00         44.83        28.54 o                         
   6  -6   5         10.78         40.17        28.93 o                         
   8  -6   5          8.84        -18.91        22.63 o                         
  10  -6   5          4.39        -23.38        23.38 o                         
  12  -6   5         12.42        -33.60        53.83 o                         
  14  -6   5          2.03          1.10        37.57 o                         
  16  -6   5          3.48        -26.87        28.25 o                         
 -33  -5   5          0.83         19.06        58.31 o                         
 -31  -5   5          7.09        -17.94        52.71 o                         
 -29  -5   5         17.20         -7.85        47.10 o                         
 -27  -5   5         15.86         -4.49        44.86 o                         
 -25  -5   5         10.01          8.97        39.25 o                         
 -23  -5   5          0.96         -4.49        42.61 o                         
 -21  -5   5          6.01          0.82        23.42 o                         
 -19  -5   5         11.22         36.69        24.22 o                         
 -17  -5   5          3.08         17.49        27.47 o                         
 -15  -5   5         61.31         37.43        25.23 o                         
 -13  -5   5         16.48         38.39        23.75 o                         
 -11  -5   5        467.08        613.85        58.61 o                         
  -9  -5   5        625.88        737.13        64.96 o                         
  -7  -5   5        342.59        313.70        42.73 o                         
  -5  -5   5        240.55        357.71        44.00 o                         
  -3  -5   5         54.10         25.08        22.51 o                         
  -1  -5   5         36.16         85.26        26.35 o                         
   1  -5   5         51.44         41.64        37.01 o                         
   3  -5   5         86.19        144.14        30.52 o                         
   5  -5   5         23.11         26.87        45.98 o                         
   7  -5   5         51.82         77.19        32.52 o                         
   9  -5   5        187.49        204.00        35.76 o                         
  11  -5   5         49.25          8.07        22.59 o                         
  13  -5   5         11.20          7.26        20.12 o                         
  15  -5   5         17.64         -0.17        21.00 o                         
  17  -5   5        106.54        157.15        36.36 o                         
  19  -5   5         65.84         71.98        26.65 o                         
  21  -5   5         29.90         24.09        26.94 o                         
  23  -5   5          2.28         33.98        28.93 o                         
  25  -5   5          2.78         23.30        49.90 o                         
 -40  -4   5         42.88         32.52        52.71 o                         
 -38  -4   5         19.32         66.63        48.78 o                         
 -36  -4   5         19.43         15.40        31.13 o                         
 -34  -4   5         16.20         29.70        47.66 o                         
 -32  -4   5         32.41         90.83        75.69 o                         
 -30  -4   5        122.48        119.77        32.85 o                         
 -28  -4   5         50.79         48.00        26.13 o                         
 -26  -4   5          1.40          4.65        21.53 o                         
 -24  -4   5         18.63          0.78        15.41 o                         
 -22  -4   5         58.72         55.24        16.53 o                         
 -20  -4   5        428.86        555.84        42.06 o                         
 -18  -4   5        210.43        243.64        32.05 o                         
 -16  -4   5        209.54        217.07        30.42 o                         
 -14  -4   5         69.29         64.88        33.08 o                         
 -12  -4   5        230.40        219.75        31.24 o                         
 -10  -4   5        112.25        162.03        27.45 o                         
  -8  -4   5        393.81        628.04       100.87 o                         
  -6  -4   5        347.27        462.12        44.32 o                         
  -4  -4   5        286.17        280.50        60.55 o                         
  -2  -4   5        224.91        253.77        32.90 o                         
   0  -4   5         24.33         28.69        17.03 o                         
   2  -4   5        142.55        129.56        25.76 o                         
   4  -4   5        361.20        438.35        43.53 o                         
   6  -4   5        262.62        366.89        39.24 o                         
   8  -4   5         43.51         28.24        19.63 o                         
  10  -4   5         35.82         90.46        23.38 o                         
  12  -4   5         28.65         64.58        27.47 o                         
  14  -4   5         37.80         55.88        22.95 o                         
  16  -4   5        253.65        248.45        36.02 o                         
  18  -4   5         41.38         50.16        24.67 o                         
  20  -4   5         35.77         17.51        37.01 o                         
  22  -4   5         41.97         41.73        23.94 o                         
  24  -4   5         11.96         -2.01        33.64 o                         
  26  -4   5          8.71        -13.51        22.35 o                         
  28  -4   5          3.59         39.89        28.55 o                         
  30  -4   5         12.81         15.14        28.83 o                         
  32  -4   5         13.43         20.37        32.90 o                         
 -43  -3   5         17.92         76.25        50.46 o                         
 -41  -3   5         29.74         37.01        39.25 o                         
 -39  -3   5         65.78         43.17        28.55 o                         
 -37  -3   5         35.06         10.68        21.63 o                         
 -35  -3   5        270.99        299.28        35.64 o                         
 -33  -3   5         41.00         50.76        23.72 o                         
 -31  -3   5        129.31        156.14        24.97 o                         
 -29  -3   5         63.31         49.46        18.22 o                         
 -27  -3   5        299.33        320.15        47.71 o                         
 -25  -3   5       1422.33       1398.63        60.83 o                         
 -23  -3   5       1061.18       1031.97        47.47 o                         
 -21  -3   5        538.46        537.57        39.78 o                         
 -19  -3   5        166.94        186.88        34.75 o                         
 -17  -3   5         87.30         91.07        13.03 o                         
 -15  -3   5         14.20         22.36         9.27 o                         
 -13  -3   5        628.49        539.13        45.92 o                         
 -11  -3   5        867.48        934.30        47.81 o                         
  -9  -3   5       1201.14        978.69        42.99 o                         
  -7  -3   5         24.34         34.52        10.29 o                         
  -5  -3   5         17.87        -10.22        10.22 o                         
  -3  -3   5        128.10        247.99        44.86 o                         
  -1  -3   5        311.36        436.20        38.45 o                         
   1  -3   5         48.70         89.04        18.19 o                         
   3  -3   5        587.29        755.23        46.14 o                         
   5  -3   5         44.07         43.18        11.76 o                         
   7  -3   5        101.23         97.63        14.97 o                         
   9  -3   5        103.51        126.05        22.36 o                         
  11  -3   5        121.18         89.68        15.96 o                         
  13  -3   5         81.85         64.82        14.86 o                         
  15  -3   5         53.77         58.71        15.69 o                         
  17  -3   5         13.30         13.73        14.34 o                         
  19  -3   5        144.79        170.85        23.46 o                         
  21  -3   5        253.25        181.16        24.08 o                         
  23  -3   5        207.66        190.16        34.78 o                         
  25  -3   5         12.66         -3.04        26.51 o                         
  27  -3   5         27.42         27.86        20.13 o                         
  29  -3   5         28.56         67.40        31.25 o                         
  31  -3   5         68.11         80.87        34.07 o                         
  33  -3   5          5.17         -2.58        36.45 o                         
  35  -3   5         15.51         49.94        35.76 o                         
 -46  -2   5          0.62        -14.58        47.10 o                         
 -44  -2   5          1.31        -21.31        35.88 o                         
 -42  -2   5         15.02         32.52        40.37 o                         
 -40  -2   5          0.40        -14.51        25.34 o                         
 -38  -2   5         25.80         16.56        22.99 o                         
 -36  -2   5         40.95         27.04        19.85 o                         
 -34  -2   5          1.86         22.18        17.15 o                         
 -32  -2   5        185.31        159.77        24.13 o                         
 -30  -2   5        210.31        216.31        26.61 o                         
 -28  -2   5       1021.00        959.62        56.23 o                         
 -26  -2   5        730.29        872.25        42.32 o                         
 -24  -2   5        817.46        825.82        39.55 o                         
 -22  -2   5        709.87        638.53        33.12 o                         
 -20  -2   5        492.08        431.66        24.54 o                         
 -18  -2   5        419.68        711.04        32.61 o                         
 -16  -2   5        594.41        839.16        37.40 o                         
 -14  -2   5       3621.13       2965.73       109.16 o                         
 -12  -2   5        889.76        939.37        39.87 o                         
 -10  -2   5        533.09        709.84        28.24 o                         
  -8  -2   5       9725.36       9066.29       283.80 o                         
  -6  -2   5         54.40         45.67        26.91 o                         
  -4  -2   5         88.04         83.89        10.63 o                         
  -2  -2   5        414.74        404.93        24.09 o                         
   0  -2   5        506.97        529.69        28.74 o                         
   2  -2   5       1887.18       1813.60        78.95 o                         
   4  -2   5         59.10         72.97        10.97 o                         
   6  -2   5       1275.98       1500.32        70.55 o                         
   8  -2   5       1062.67       1103.41        53.71 o                         
  10  -2   5       3404.81       3110.87       191.76 o                         
  12  -2   5       1149.22       1252.45        61.04 o                         
  14  -2   5        205.91        165.04        19.38 o                         
  16  -2   5        325.28        380.61        31.23 o                         
  18  -2   5         62.75         77.62        16.00 o                         
  20  -2   5        118.53         76.81        17.19 o                         
  22  -2   5        125.38        149.68        22.56 o                         
  24  -2   5        116.37         63.15        24.17 o                         
  26  -2   5        176.83        211.02        36.45 o                         
  28  -2   5        118.45         71.86        29.31 o                         
  30  -2   5         21.13          7.08        29.16 o                         
  32  -2   5         69.66         66.95        29.05 o                         
  34  -2   5         21.91         49.75        30.46 o                         
  36  -2   5          4.81        -30.80        30.80 o                         
  38  -2   5         62.64        105.19        64.48 o                         
 -49  -1   5         16.16         44.86        51.58 o                         
 -47  -1   5          3.36        -24.67        39.25 o                         
 -45  -1   5          1.25         -7.85        39.25 o                         
 -43  -1   5         40.54         25.79        42.61 o                         
 -41  -1   5         23.50        -15.21        20.47 o                         
 -39  -1   5          9.74         15.70        21.41 o                         
 -37  -1   5        253.53        169.61        33.19 o                         
 -35  -1   5         83.30         95.49        26.92 o                         
 -33  -1   5        185.93        176.64        24.06 o                         
 -31  -1   5        243.76        285.31        28.48 o                         
 -29  -1   5        102.77        109.84        34.88 o                         
 -27  -1   5        151.83        134.21        18.31 o                         
 -25  -1   5        251.60        243.22        29.63 o                         
 -23  -1   5        154.18        187.63        18.94 o                         
 -21  -1   5        101.08        114.21        15.90 o                         
 -19  -1   5        776.10        626.08        34.80 o                         
 -17  -1   5        924.73        830.98        33.40 o                         
 -15  -1   5       1394.71       1097.93        42.96 o                         
 -13  -1   5        483.84        735.93        54.09 o                         
 -11  -1   5       3066.74       2829.74       101.29 o                         
  -9  -1   5       6764.30       5016.37       162.87 o                         
  -7  -1   5       2175.95       2804.66       118.26 o                         
  -5  -1   5      17946.74      17138.17       607.87 o                         
  -3  -1   5      15469.93      13935.86       485.78 o                         
  -1  -1   5      21559.67      21495.09       843.76 o                         
   1  -1   5       2911.09       3105.58       295.99 o                         
   3  -1   5       8793.31       8647.39       355.37 o                         
   5  -1   5       8728.29       7590.96       315.08 o                         
   7  -1   5       3863.03       3012.69       128.83 o                         
   9  -1   5        825.42        911.03        46.13 o                         
  11  -1   5       1037.67        838.22        60.90 o                         
  13  -1   5       1306.86       1663.63        77.43 o                         
  15  -1   5       1337.00       1252.50        75.32 o                         
  17  -1   5         33.05         80.24        35.88 o                         
  19  -1   5        138.18         88.59        37.57 o                         
  21  -1   5         77.48         83.72        22.63 o                         
  23  -1   5        191.47        142.62        67.28 o                         
  25  -1   5         59.81         45.42        25.23 o                         
  27  -1   5         25.31        -11.15        39.25 o                         
  29  -1   5         52.80         97.07        29.85 o                         
  31  -1   5          2.14          9.01        26.13 o                         
  33  -1   5          2.88         -3.48        26.48 o                         
  35  -1   5         54.57         61.29        54.95 o                         
  37  -1   5          8.82         48.66        62.80 o                         
  39  -1   5          0.42         41.94        39.55 o                         
 -48   0   5          0.73        -10.09        43.73 o                         
 -46   0   5         54.16        123.35        58.31 o                         
 -44   0   5        115.23         68.40        47.10 o                         
 -42   0   5          2.66          8.48        25.23 o                         
 -40   0   5         47.59         56.72        27.35 o                         
 -38   0   5         44.61         30.02        23.75 o                         
 -36   0   5        436.06        402.43        47.97 o                         
 -34   0   5         76.73         96.15        27.45 o                         
 -32   0   5         22.10         27.98        17.03 o                         
 -30   0   5        616.84        711.93        44.20 o                         
 -28   0   5        408.58        468.65        37.02 o                         
 -26   0   5         96.54         87.23        17.77 o                         
 -24   0   5         45.27         46.79        10.56 o                         
 -22   0   5         25.99         13.17         8.28 o                         
 -20   0   5        835.25        854.48        42.16 o                         
 -18   0   5      15777.12      18694.90       751.58 o                         
 -16   0   5       3464.51       3741.15       155.52 o                         
 -14   0   5       6695.70       7132.14       359.20 o                         
 -12   0   5      23314.62      24434.22      1205.90 o                         
 -10   0   5        520.68        633.61        49.70 o                         
  -8   0   5       3113.74       3438.10       142.85 o                         
  -6   0   5        403.59        358.05        19.57 o                         
  -4   0   5     104721.98     110607.91      5427.51 o                         
  -2   0   5       1211.62       1596.17        68.36 o                         
   0   0   5        496.94        677.97        32.69 o                         
   2   0   5       4734.50       4374.49       221.21 o                         
   4   0   5         28.21          3.11         7.01 o                         
   6   0   5       1065.44        964.79        56.59 o                         
   8   0   5       2659.84       2933.55       188.90 o                         
  10   0   5       1849.59       1803.60       235.44 o                         
  12   0   5       3195.37       3496.12       183.50 o                         
  14   0   5         67.29         37.87        11.16 o                         
  16   0   5        142.02        157.47        21.56 o                         
  18   0   5          1.42         -4.38        14.02 o                         
  20   0   5          0.00         14.95        14.21 o                         
  22   0   5       1104.41       1531.84        94.91 o                         
  24   0   5        498.40        816.44        66.90 o                         
  26   0   5       2645.22       3519.63       196.57 o                         
  28   0   5         40.98         89.15        27.75 o                         
  30   0   5        219.18        307.60        44.32 o                         
  32   0   5        144.91        205.79        79.06 o                         
  34   0   5         70.90         84.41        32.33 o                         
  36   0   5         21.88         18.18        34.07 o                         
  38   0   5          3.07          0.65        31.94 o                         
  40   0   5         10.19         26.65        40.12 o                         
 -49   1   5         16.15         21.31        43.73 o                         
 -47   1   5          3.35         71.77        52.71 o                         
 -45   1   5          1.23         32.52        38.13 o                         
 -43   1   5         40.59         52.14        32.51 o                         
 -41   1   5         23.54         13.76        51.58 o                         
 -39   1   5          9.63        -21.37        21.37 o                         
 -37   1   5        253.67        299.15        70.65 o                         
 -35   1   5         83.30         74.84        25.33 o                         
 -33   1   5        185.89        144.31        30.01 o                         
 -31   1   5        244.23        278.56        37.24 o                         
 -29   1   5        102.54        133.60        26.17 o                         
 -27   1   5        151.36        146.92        16.56 o                         
 -25   1   5        252.13        241.36        20.17 o                         
 -23   1   5        152.97        182.02        16.52 o                         
 -21   1   5        101.12         98.25        11.13 o                         
 -19   1   5        775.84        605.29        31.34 o                         
 -17   1   5        925.69        743.64        49.55 o                         
 -15   1   5       1394.64       1121.25       104.85 o                         
 -13   1   5        483.29        773.32        51.02 o                         
 -11   1   5       3062.00       2744.70       143.12 o                         
  -9   1   5       6766.72       5494.06       257.31 o                         
  -7   1   5       2172.94       2877.78       103.43 o                         
  -5   1   5      17931.19      18066.47       861.44 o                         
  -3   1   5      15468.71      13904.16      1097.72 o                         
  -1   1   5      21574.07      19313.97      1465.54 o                         
   1   1   5       2908.85       2959.57       203.89 o                         
   3   1   5       8797.93       8817.06       354.27 o                         
   5   1   5       8720.64       7866.82       313.31 o                         
   7   1   5       3864.97       3080.56       126.95 o                         
   9   1   5        826.75        944.23        42.99 o                         
  11   1   5       1039.13        894.17        46.38 o                         
  13   1   5       1305.44       1696.87        73.51 o                         
  15   1   5       1335.72       1304.79        64.93 o                         
  17   1   5         32.90         31.22        12.12 o                         
  19   1   5        138.26         88.17        14.75 o                         
  21   1   5         77.18         60.82        19.65 o                         
  23   1   5        190.46        203.61        29.85 o                         
  25   1   5         59.89         13.50        19.65 o                         
  27   1   5         25.37         48.14        23.55 o                         
  29   1   5         52.78        103.08        30.34 o                         
  31   1   5          2.16         73.99        26.92 o                         
  33   1   5          2.91         51.83        30.46 o                         
  35   1   5         54.48        102.93        63.36 o                         
  37   1   5          8.79         28.87        31.24 o                         
  39   1   5          0.44         -9.29        33.14 o                         
 -46   2   5          0.61        -39.25        39.25 o                         
 -44   2   5          1.31        -28.55        28.55 o                         
 -42   2   5         14.96         91.26        37.43 o                         
 -40   2   5          0.40          7.78        42.61 o                         
 -38   2   5         25.92         29.01        29.54 o                         
 -36   2   5         41.06        156.99        93.64 o                         
 -34   2   5          1.88         27.99        32.52 o                         
 -32   2   5        185.42        260.42        61.68 o                         
 -30   2   5        210.59        273.02        36.87 o                         
 -28   2   5       1020.84       1030.79        72.16 o                         
 -26   2   5        730.72        876.12        61.42 o                         
 -24   2   5        817.64        925.54        60.20 o                         
 -22   2   5        709.26        651.71        51.14 o                         
 -20   2   5        492.01        400.74        36.45 o                         
 -18   2   5        420.51        728.45        46.76 o                         
 -16   2   5        594.71        935.22        76.81 o                         
 -14   2   5       3623.09       2916.70       153.81 o                         
 -12   2   5        888.71        974.09        55.35 o                         
 -10   2   5        534.26        713.78        42.28 o                         
  -8   2   5       9725.39       8798.76       445.14 o                         
  -6   2   5         54.50         28.81        11.59 o                         
  -4   2   5         86.72         75.11        10.70 o                         
  -2   2   5        414.71        398.64        24.97 o                         
   0   2   5        508.77        505.13        28.90 o                         
   2   2   5       1887.73       1756.25       129.46 o                         
   4   2   5         59.27         57.51        10.91 o                         
   6   2   5       1272.71       1602.64        70.02 o                         
   8   2   5       1063.57       1098.63        51.88 o                         
  10   2   5       3405.49       2988.75       145.75 o                         
  12   2   5       1149.08       1244.58        59.00 o                         
  14   2   5        206.43        216.66        22.52 o                         
  16   2   5        324.65        441.07        40.07 o                         
  18   2   5         62.92         72.07        29.72 o                         
  20   2   5        118.71         38.13        19.03 o                         
  22   2   5        125.52        123.68        25.69 o                         
  24   2   5        116.06        136.72        91.95 o                         
  26   2   5        177.08        201.96        34.32 o                         
  28   2   5        118.55        130.31        30.15 o                         
  30   2   5         21.09         11.51        22.51 o                         
  32   2   5         69.58         31.32        30.84 o                         
  34   2   5         22.00         40.11        49.90 o                         
  36   2   5          4.79        -15.42        30.98 o                         
  38   2   5         62.75        105.52        39.06 o                         
 -43   3   5         17.95          8.58        47.66 o                         
 -41   3   5         29.76          4.69        34.96 o                         
 -39   3   5         65.85         45.64        31.45 o                         
 -37   3   5         35.09         68.40        31.52 o                         
 -35   3   5        270.24        330.29        47.73 o                         
 -33   3   5         41.14         43.43        27.97 o                         
 -31   3   5        129.60        115.71        29.34 o                         
 -29   3   5         63.63         63.92        24.22 o                         
 -27   3   5        298.99        274.29        37.24 o                         
 -25   3   5       1422.95       1374.47        87.60 o                         
 -23   3   5       1061.65       1097.29       128.96 o                         
 -21   3   5        538.54        459.07        42.95 o                         
 -19   3   5        167.82        159.53        22.90 o                         
 -17   3   5         86.99         92.82        14.36 o                         
 -15   3   5         14.17         25.92         9.91 o                         
 -13   3   5        628.47        556.19        47.55 o                         
 -11   3   5        867.04        957.39        61.36 o                         
  -9   3   5       1199.14       1043.11        66.72 o                         
  -7   3   5         24.43          7.97        10.51 o                         
  -5   3   5         17.75         -6.89         6.89 o                         
  -3   3   5        128.01        201.76        20.39 o                         
  -1   3   5        311.83        434.60        29.99 o                         
   1   3   5         48.33        109.45        15.46 o                         
   3   3   5        587.36        591.41        38.81 o                         
   5   3   5         43.79         31.29        16.15 o                         
   7   3   5        100.82        138.13        16.49 o                         
   9   3   5        103.39        131.38        35.90 o                         
  11   3   5        121.75        146.09        17.69 o                         
  13   3   5         82.12        102.79        15.16 o                         
  15   3   5         53.77         65.72        18.66 o                         
  17   3   5         13.19         15.92        16.13 o                         
  19   3   5        144.86        227.55        32.52 o                         
  21   3   5        253.17        194.22        32.90 o                         
  23   3   5        207.81        137.57        30.80 o                         
  25   3   5         12.69         53.83        35.88 o                         
  27   3   5         27.48         51.58        38.13 o                         
  29   3   5         28.52         35.95        27.62 o                         
  31   3   5         68.06         63.09        32.52 o                         
  33   3   5          5.20         18.05        34.20 o                         
  35   3   5         15.51         35.96        34.43 o                         
 -40   4   5         42.95         88.59        63.92 o                         
 -38   4   5         19.22        162.60        65.04 o                         
 -36   4   5         19.36        -15.43        26.96 o                         
 -34   4   5         16.16         29.80        24.74 o                         
 -32   4   5         32.37         19.73        26.94 o                         
 -30   4   5        122.50        110.98        65.04 o                         
 -28   4   5         50.72         55.43        26.34 o                         
 -26   4   5          1.37         13.54        24.67 o                         
 -24   4   5         18.75         30.43        28.60 o                         
 -22   4   5         58.84         42.61        22.20 o                         
 -20   4   5        428.96        620.16        54.90 o                         
 -18   4   5        210.57        184.42        30.10 o                         
 -16   4   5        209.66        173.18        44.29 o                         
 -14   4   5         69.35         65.60        19.82 o                         
 -12   4   5        230.83        147.20        35.88 o                         
 -10   4   5        112.19        134.46        24.17 o                         
  -8   4   5        394.06        628.45       177.12 o                         
  -6   4   5        346.96        393.92        40.04 o                         
  -4   4   5        285.66        312.71        34.78 o                         
  -2   4   5        225.02        278.39        28.85 o                         
   0   4   5         24.44          4.04        12.92 o                         
   2   4   5        141.93        160.83        24.69 o                         
   4   4   5        360.88        415.99        34.01 o                         
   6   4   5        262.57        252.38        26.52 o                         
   8   4   5         43.57         66.07        16.49 o                         
  10   4   5         35.96         58.18        15.51 o                         
  12   4   5         28.75         43.59        15.16 o                         
  14   4   5         37.82         15.91        12.69 o                         
  16   4   5        253.74        229.94        66.16 o                         
  18   4   5         41.35         49.24        22.83 o                         
  20   4   5         35.83         41.61        22.51 o                         
  22   4   5         41.85         29.29        23.75 o                         
  24   4   5         12.02        -12.37        23.75 o                         
  26   4   5          8.65         11.21        33.64 o                         
  28   4   5          3.57         40.37        49.34 o                         
 -33   5   5          0.83         -8.78        27.35 o                         
 -31   5   5          7.08         54.05        42.61 o                         
 -29   5   5         17.23         24.03        24.89 o                         
 -27   5   5         15.83        -22.63        22.63 o                         
 -25   5   5          9.97         32.16        25.69 o                         
 -23   5   5          0.95         32.52        32.52 o                         
 -21   5   5          5.97        -10.93        18.62 o                         
 -19   5   5         11.24         12.50        26.91 o                         
 -17   5   5          3.09         14.10        18.52 o                         
 -15   5   5         61.14         74.77        25.76 o                         
 -13   5   5         16.62         17.27        19.78 o                         
 -11   5   5        467.07        503.62        52.73 o                         
  -9   5   5        625.72        588.03        58.61 o                         
  -7   5   5        342.61        390.03        43.96 o                         
  -5   5   5        240.50        302.90        39.20 o                         
  -3   5   5         54.04         26.35        42.05 o                         
  -1   5   5         36.30         43.46        21.00 o                         
   1   5   5         51.46         30.34        19.63 o                         
   3   5   5         86.17        128.99        34.76 o                         
   5   5   5         23.21         29.97        20.75 o                         
   7   5   5         51.62         36.33        39.81 o                         
   9   5   5        187.23        192.82        32.05 o                         
  11   5   5         49.32         65.60        23.00 o                         
  13   5   5         11.18         14.58        21.53 o                         
  15   5   5         17.69          1.12        28.03 o                         
  17   5   5        106.69         80.74        40.37 o                         
  19   5   5         65.72         58.31        40.37 o                         
  21   5   5         29.93         23.55        40.37 o                         
  23   5   5          2.27         -7.85        33.64 o                         
  25   5   5          2.75        -33.64        42.61 o                         
 -24   6   5          1.27        -26.82        26.82 o                         
 -22   6   5          0.42        -22.34        22.34 o                         
 -20   6   5          0.85        -25.76        25.76 o                         
 -18   6   5         13.14         32.28        43.73 o                         
 -16   6   5         21.00          3.97        22.43 o                         
 -14   6   5         22.24         39.67        26.13 o                         
 -12   6   5          2.54         -1.27        20.57 o                         
 -10   6   5         49.49         56.46        28.07 o                         
  -8   6   5         29.76        -10.19        25.23 o                         
  -6   6   5          1.46          7.19        22.16 o                         
  -4   6   5          1.05         -9.62        24.54 o                         
  -2   6   5          0.70         35.61        23.94 o                         
   0   6   5          2.74         31.57        23.43 o                         
   2   6   5          5.90         -4.06        23.55 o                         
   4   6   5         12.96         16.48        30.28 o                         
   6   6   5         10.76        -11.10        22.20 o                         
   8   6   5          8.84         51.81        23.63 o                         
  10   6   5          4.38         57.09        26.92 o                         
  12   6   5         12.48        -29.16        41.49 o                         
  14   6   5          2.04        -31.40        31.40 o                         
  16   6   5          3.48        -15.70        41.49 o                         
 -24  -6   6          4.59         16.82        51.58 o                         
 -22  -6   6          1.01         35.88        51.58 o                         
 -20  -6   6         15.80         21.31        50.46 o                         
 -18  -6   6         12.85         35.83        38.30 o                         
 -16  -6   6         16.65         -3.36        28.02 o                         
 -14  -6   6         33.29         31.27        29.85 o                         
 -12  -6   6         16.95        -11.14        24.54 o                         
 -10  -6   6         31.02         29.16        33.64 o                         
  -8  -6   6         27.77         54.99        31.96 o                         
  -6  -6   6          0.67         -7.83        25.69 o                         
  -4  -6   6         15.85         25.23        27.75 o                         
  -2  -6   6          0.53         -5.15        22.16 o                         
   0  -6   6          2.75        -38.48        38.69 o                         
   2  -6   6          7.20         20.55        26.92 o                         
   4  -6   6          4.00        -15.51        23.38 o                         
   6  -6   6          2.23         48.05        28.14 o                         
   8  -6   6         25.58         49.34        56.07 o                         
  10  -6   6         42.14         10.84        28.51 o                         
  12  -6   6          2.72          0.13        27.45 o                         
  14  -6   6         19.83         21.83        28.07 o                         
 -33  -5   6          9.19         34.76        58.31 o                         
 -31  -5   6          7.61        -31.40        45.98 o                         
 -29  -5   6         11.60        -14.58        44.86 o                         
 -27  -5   6          0.08         44.86        51.58 o                         
 -25  -5   6          8.88         71.77        48.22 o                         
 -23  -5   6          1.40         11.21        41.49 o                         
 -21  -5   6          6.14         65.04        42.61 o                         
 -19  -5   6         13.50         13.22        22.35 o                         
 -17  -5   6          9.68         45.70        38.13 o                         
 -15  -5   6         10.31          3.94        31.96 o                         
 -13  -5   6         11.32         14.69        22.83 o                         
 -11  -5   6         67.87         77.05        31.96 o                         
  -9  -5   6         64.32        113.11        27.72 o                         
  -7  -5   6         67.52         59.93        30.84 o                         
  -5  -5   6         53.11         41.11        23.97 o                         
  -3  -5   6        157.20        203.61        46.54 o                         
  -1  -5   6         47.42         67.45        26.48 o                         
   1  -5   6         25.86          8.53        20.73 o                         
   3  -5   6         39.58         76.00        32.52 o                         
   5  -5   6          4.50         33.44        23.71 o                         
   7  -5   6          0.58         18.14        22.16 o                         
   9  -5   6          0.30        -17.72        17.72 o                         
  11  -5   6         48.01         60.14        30.84 o                         
  13  -5   6         75.17         26.34        33.64 o                         
  15  -5   6         18.95         32.70        24.17 o                         
  17  -5   6         32.05         21.29        34.20 o                         
  19  -5   6         44.26         53.15        38.13 o                         
  21  -5   6          1.47         14.78        26.13 o                         
  23  -5   6         14.51         36.92        32.05 o                         
 -40  -4   6         30.87         30.28        40.37 o                         
 -38  -4   6         43.48        138.14        37.54 o                         
 -36  -4   6          4.29         -3.97        26.82 o                         
 -34  -4   6         19.20        -34.80        72.89 o                         
 -32  -4   6         77.23         80.19        32.33 o                         
 -30  -4   6         72.19         82.66        51.02 o                         
 -28  -4   6        288.03        329.87        43.58 o                         
 -26  -4   6         20.08         -9.21        31.96 o                         
 -24  -4   6          7.94         43.56        34.76 o                         
 -22  -4   6         44.67         25.13        13.64 o                         
 -20  -4   6        228.22        262.82        27.63 o                         
 -18  -4   6        353.23        486.40        36.54 o                         
 -16  -4   6        113.27         73.28        16.41 o                         
 -14  -4   6         10.25         28.49        13.76 o                         
 -12  -4   6        333.03        296.02        28.62 o                         
 -10  -4   6         41.89         49.62        16.61 o                         
  -8  -4   6        174.27        197.54        23.46 o                         
  -6  -4   6        181.88        175.32        37.57 o                         
  -4  -4   6        601.58        709.28       134.01 o                         
  -2  -4   6        111.38        158.56        26.55 o                         
   0  -4   6         83.39         96.52        23.00 o                         
   2  -4   6        217.43        204.34        49.34 o                         
   4  -4   6        573.95        584.13        53.13 o                         
   6  -4   6        209.13        327.64        38.04 o                         
   8  -4   6         95.37        146.07        26.55 o                         
  10  -4   6          6.32         13.60        18.03 o                         
  12  -4   6         31.75         25.04        19.41 o                         
  14  -4   6          6.73          8.40        18.52 o                         
  16  -4   6        154.42        212.75        33.85 o                         
  18  -4   6        425.12        449.47        48.65 o                         
  20  -4   6         45.78         30.83        22.59 o                         
  22  -4   6         13.75          7.72        23.71 o                         
  24  -4   6          6.57         24.55        24.52 o                         
  26  -4   6          7.48         -7.92        29.72 o                         
  28  -4   6          1.18         32.68        29.60 o                         
  30  -4   6          6.10         25.41        30.46 o                         
 -45  -3   6         40.67         68.40        49.34 o                         
 -43  -3   6         11.47         44.86        45.98 o                         
 -41  -3   6          0.43         23.06        29.66 o                         
 -39  -3   6          5.23          2.02        23.43 o                         
 -37  -3   6         81.49         79.31        24.89 o                         
 -35  -3   6        151.64        184.21        29.72 o                         
 -33  -3   6         23.81         47.48        19.66 o                         
 -31  -3   6        211.30        173.91        33.55 o                         
 -29  -3   6         29.06         16.40        15.69 o                         
 -27  -3   6        189.01        286.97        30.86 o                         
 -25  -3   6        506.23        501.19        60.78 o                         
 -23  -3   6        260.28        290.66        31.40 o                         
 -21  -3   6         87.90         64.04        12.64 o                         
 -19  -3   6         64.05         56.21        11.70 o                         
 -17  -3   6         96.22        111.05        18.12 o                         
 -15  -3   6       1196.05        862.50        39.85 o                         
 -13  -3   6        297.78        278.86        59.03 o                         
 -11  -3   6        649.47        825.39        55.88 o                         
  -9  -3   6        492.17        562.36        39.47 o                         
  -7  -3   6        875.27        815.89        55.11 o                         
  -5  -3   6        108.05        112.82        19.82 o                         
  -3  -3   6         41.01         52.27        16.24 o                         
  -1  -3   6       1113.26       1348.14       104.29 o                         
   1  -3   6        484.30        449.77        42.42 o                         
   3  -3   6         86.42        120.39        15.99 o                         
   5  -3   6       1251.02       1046.04        53.36 o                         
   7  -3   6        111.94        107.47        16.29 o                         
   9  -3   6        270.09        353.01        30.98 o                         
  11  -3   6        175.43        191.91        21.87 o                         
  13  -3   6        653.21        647.72        44.09 o                         
  15  -3   6        173.03        143.19        35.34 o                         
  17  -3   6        149.53         70.18        33.94 o                         
  19  -3   6         44.34         23.06        14.56 o                         
  21  -3   6         13.49          8.40        14.39 o                         
  23  -3   6         27.19         15.42        17.64 o                         
  25  -3   6         10.70         18.19        18.09 o                         
  27  -3   6         11.99         25.85        19.03 o                         
  29  -3   6         18.97         33.94        37.01 o                         
  31  -3   6          6.92          1.12        30.13 o                         
  33  -3   6          2.42         14.02        33.69 o                         
  35  -3   6         17.28         79.19        43.53 o                         
 -46  -2   6          5.58        -25.79        41.49 o                         
 -44  -2   6          0.21        -34.76        34.76 o                         
 -42  -2   6         13.41         51.04        28.54 o                         
 -40  -2   6         14.44         63.92        28.55 o                         
 -38  -2   6          6.24         -5.16        21.80 o                         
 -36  -2   6        110.11        183.93        32.90 o                         
 -34  -2   6        126.16         43.89        24.02 o                         
 -32  -2   6        862.39       1084.60       173.25 o                         
 -30  -2   6         74.08         60.68        17.26 o                         
 -28  -2   6         64.86         70.48        16.56 o                         
 -26  -2   6        260.27        270.50        27.26 o                         
 -24  -2   6        379.81        377.01        29.39 o                         
 -22  -2   6        518.60        589.72        30.04 o                         
 -20  -2   6        120.74         61.50        11.49 o                         
 -18  -2   6       1386.83       1316.06        51.87 o                         
 -16  -2   6        576.09        472.64        25.31 o                         
 -14  -2   6        314.87        363.30        21.99 o                         
 -12  -2   6       1156.33       1146.38        42.99 o                         
 -10  -2   6       2602.65       2232.57        76.80 o                         
  -8  -2   6       2485.34       2215.30        99.04 o                         
  -6  -2   6       5082.14       4746.61       201.78 o                         
  -4  -2   6       3834.47       3734.07       156.88 o                         
  -2  -2   6       1149.08        970.48        45.96 o                         
   0  -2   6        276.41        237.06        18.69 o                         
   2  -2   6       1032.57       1012.72        63.22 o                         
   4  -2   6       1262.59       1243.81        59.33 o                         
   6  -2   6        553.17        400.58        27.59 o                         
   8  -2   6       2850.16       3038.02       161.75 o                         
  10  -2   6        657.73        642.80        37.23 o                         
  12  -2   6        668.16        598.40        38.43 o                         
  14  -2   6        121.56        191.50        21.77 o                         
  16  -2   6        135.82        218.26        23.05 o                         
  18  -2   6        105.37         49.15        15.37 o                         
  20  -2   6        151.26         97.30        22.14 o                         
  22  -2   6        132.43        209.84        26.94 o                         
  24  -2   6        182.69        203.64        43.17 o                         
  26  -2   6         58.09         38.18        33.08 o                         
  28  -2   6         57.11         78.68        51.02 o                         
  30  -2   6          0.99         13.05        23.94 o                         
  32  -2   6         16.63         16.02        30.89 o                         
  34  -2   6         22.79         29.75        34.86 o                         
  36  -2   6         16.34        -17.63        34.32 o                         
  38  -2   6          8.10         -8.97        44.86 o                         
 -49  -1   6         24.05         41.49        57.19 o                         
 -47  -1   6          4.42         44.86        48.22 o                         
 -45  -1   6          0.35        -37.01        37.01 o                         
 -43  -1   6          0.79        -22.83        22.83 o                         
 -41  -1   6         37.69         75.19        30.01 o                         
 -39  -1   6         15.53         21.39        21.23 o                         
 -37  -1   6        326.83        357.96        46.26 o                         
 -35  -1   6        201.16        200.63        34.20 o                         
 -33  -1   6        499.50        597.15        56.83 o                         
 -31  -1   6         44.11         69.83        18.57 o                         
 -29  -1   6        346.94        360.19        30.06 o                         
 -27  -1   6        690.43        675.12        40.53 o                         
 -25  -1   6        167.55        151.72        17.98 o                         
 -23  -1   6       3280.41       3545.04       155.98 o                         
 -21  -1   6        184.58        284.14        22.21 o                         
 -19  -1   6       1018.44       1203.05        58.22 o                         
 -17  -1   6       4140.05       5125.30       216.00 o                         
 -15  -1   6       1238.01        899.15        48.61 o                         
 -13  -1   6       4521.86       4567.10       145.50 o                         
 -11  -1   6       3470.23       3181.98       116.71 o                         
  -9  -1   6       2033.72       1670.65        73.99 o                         
  -7  -1   6       3559.78       3774.52       162.93 o                         
  -5  -1   6      13967.91      14198.66       579.82 o                         
  -3  -1   6       2907.57       3025.95       126.68 o                         
  -1  -1   6       2135.86       2719.64       113.73 o                         
   1  -1   6       2216.02       2358.11       101.63 o                         
   3  -1   6        547.76        567.91        29.77 o                         
   5  -1   6       3941.19       4109.61       178.25 o                         
   7  -1   6       1507.34       1444.14        65.00 o                         
   9  -1   6       1294.65       1071.76        54.33 o                         
  11  -1   6         93.17         53.23        18.11 o                         
  13  -1   6          7.01          4.51         9.51 o                         
  15  -1   6        234.15        221.98        29.31 o                         
  17  -1   6        289.99        331.95        37.01 o                         
  19  -1   6        216.14        232.68        32.84 o                         
  21  -1   6        115.29        139.82        27.62 o                         
  23  -1   6        221.27        240.40        34.86 o                         
  25  -1   6         85.66        135.26        29.73 o                         
  27  -1   6          1.04         11.19        24.11 o                         
  29  -1   6         39.01         94.64        33.08 o                         
  31  -1   6          9.20         46.80        29.85 o                         
  33  -1   6          0.59          0.43        27.62 o                         
  35  -1   6         17.03          7.72        29.16 o                         
  37  -1   6         22.98         29.84        42.61 o                         
  39  -1   6          7.24          8.46        41.21 o                         
 -50   0   6          3.81        -38.13        44.86 o                         
 -48   0   6         23.78        103.17        59.43 o                         
 -46   0   6          9.88        -29.16        29.16 o                         
 -44   0   6          2.34          1.85        26.82 o                         
 -42   0   6          0.15        -25.79        25.79 o                         
 -40   0   6        118.74         71.43        27.14 o                         
 -38   0   6         17.81        -15.86        15.86 o                         
 -36   0   6          3.33         21.61        21.82 o                         
 -34   0   6          8.00         24.67        29.72 o                         
 -32   0   6         12.73         14.99        26.35 o                         
 -30   0   6         58.34         90.71        22.83 o                         
 -28   0   6         36.93         50.40        12.60 o                         
 -26   0   6        602.73        517.07        34.13 o                         
 -24   0   6         16.07          0.36         7.21 o                         
 -22   0   6        363.59        392.44        25.58 o                         
 -20   0   6        757.37        597.64        45.95 o                         
 -18   0   6       3980.12       4991.93       205.34 o                         
 -16   0   6         16.41         11.02         9.09 o                         
 -14   0   6       2447.65       2287.08       215.31 o                         
 -12   0   6        139.57        149.87        14.61 o                         
 -10   0   6        934.29        913.99        36.27 o                         
  -8   0   6       9699.62      10803.65       436.93 o                         
  -6   0   6         24.01         17.62         7.06 o                         
  -4   0   6      22673.58      23185.00      1079.51 o                         
  -2   0   6      16231.21      15021.58       605.49 o                         
   0   0   6       6650.09       6700.42       273.62 o                         
   2   0   6        274.03        401.79        21.54 o                         
   4   0   6       2630.46       2207.48       117.70 o                         
   6   0   6        245.29        239.74        23.63 o                         
   8   0   6        242.12        182.40        23.55 o                         
  10   0   6       4552.51       4044.26       210.06 o                         
  12   0   6       1055.34       1009.05        62.51 o                         
  14   0   6        126.92        110.71        19.65 o                         
  16   0   6          1.05         17.40        19.06 o                         
  18   0   6        506.20        316.19        35.26 o                         
  20   0   6        328.74        318.42        35.76 o                         
  22   0   6         70.89         63.92        22.95 o                         
  24   0   6       1145.41       1546.65       100.91 o                         
  26   0   6        863.12       1194.76       100.36 o                         
  28   0   6        128.55        126.45        30.92 o                         
  30   0   6         11.33         37.64        26.48 o                         
  32   0   6         22.01         17.64        29.05 o                         
  34   0   6         20.97          9.06        84.66 o                         
  36   0   6          2.33          3.00        31.13 o                         
  38   0   6          6.97         -3.24        61.68 o                         
  40   0   6          0.43        -47.10        47.10 o                         
 -49   1   6         24.01          6.73        47.10 o                         
 -47   1   6          4.41         12.34        48.22 o                         
 -45   1   6          0.35         -4.04        27.99 o                         
 -43   1   6          0.77         -2.24        26.13 o                         
 -41   1   6         37.50         24.99        28.93 o                         
 -39   1   6         15.40          3.34        22.34 o                         
 -37   1   6        327.09        391.35        49.52 o                         
 -35   1   6        201.15        194.50        35.92 o                         
 -33   1   6        500.05        645.64       149.09 o                         
 -31   1   6         44.22         -4.49        16.65 o                         
 -29   1   6        347.06        346.51        40.78 o                         
 -27   1   6        690.31        679.95        76.81 o                         
 -25   1   6        167.56        134.95        24.14 o                         
 -23   1   6       3278.16       3826.71       210.20 o                         
 -21   1   6        184.83        242.88        17.54 o                         
 -19   1   6       1016.34       1301.76        73.34 o                         
 -17   1   6       4133.12       5314.30       265.63 o                         
 -15   1   6       1240.42       1030.46        57.09 o                         
 -13   1   6       4524.07       4444.47       231.14 o                         
 -11   1   6       3468.42       3373.33       165.33 o                         
  -9   1   6       2036.33       1806.64        66.40 o                         
  -7   1   6       3554.91       4267.10       203.33 o                         
  -5   1   6      13977.61      14742.15       845.41 o                         
  -3   1   6       2905.22       3083.48       226.52 o                         
  -1   1   6       2134.76       2666.33       139.82 o                         
   1   1   6       2216.04       2400.33       100.65 o                         
   3   1   6        545.73        525.75        32.26 o                         
   5   1   6       3946.49       4520.15       218.37 o                         
   7   1   6       1508.75       1379.46        93.10 o                         
   9   1   6       1293.98       1220.60        66.58 o                         
  11   1   6         93.37         98.73        34.76 o                         
  13   1   6          7.14        -16.26        16.26 o                         
  15   1   6        233.07        231.32        34.44 o                         
  17   1   6        290.21        327.63        26.92 o                         
  19   1   6        216.70        209.61        29.10 o                         
  21   1   6        115.50         93.74        23.30 o                         
  23   1   6        221.42        208.20        70.65 o                         
  25   1   6         85.64        131.51        51.02 o                         
  27   1   6          1.02         -9.61        28.03 o                         
  29   1   6         38.91         75.01        28.74 o                         
  31   1   6          9.22         35.87        25.85 o                         
  33   1   6          0.57          6.98        25.60 o                         
  35   1   6         17.05         19.83        31.69 o                         
  37   1   6         22.93         43.23        34.43 o                         
  39   1   6          7.21        -25.55        31.53 o                         
 -48   2   6         13.19         52.71        57.19 o                         
 -46   2   6          5.58          2.14        35.88 o                         
 -44   2   6          0.22          8.53        32.25 o                         
 -42   2   6         13.40          2.36        45.42 o                         
 -40   2   6         14.44         41.92        31.25 o                         
 -38   2   6          6.23        -16.82        35.88 o                         
 -36   2   6        109.92        105.01        33.11 o                         
 -34   2   6        126.33        179.12        37.01 o                         
 -32   2   6        863.19        949.50        81.30 o                         
 -30   2   6         73.52         87.09        23.38 o                         
 -28   2   6         64.98         85.96        22.63 o                         
 -26   2   6        260.17        349.03        72.89 o                         
 -24   2   6        379.89        315.31        35.66 o                         
 -22   2   6        518.41        571.79        47.50 o                         
 -20   2   6        121.04         80.86        16.60 o                         
 -18   2   6       1386.55       1211.97       134.01 o                         
 -16   2   6        577.19        504.25        35.76 o                         
 -14   2   6        314.25        393.05        42.05 o                         
 -12   2   6       1153.14       1282.39        67.27 o                         
 -10   2   6       2603.27       2369.82       119.29 o                         
  -8   2   6       2484.16       2368.93        99.34 o                         
  -6   2   6       5083.12       4921.60       155.63 o                         
  -4   2   6       3833.67       3748.35       157.94 o                         
  -2   2   6       1150.56        946.40        46.80 o                         
   0   2   6        276.38        231.15        22.43 o                         
   2   2   6       1032.64       1074.53        62.03 o                         
   4   2   6       1262.48       1289.85        58.87 o                         
   6   2   6        552.00        381.43        30.17 o                         
   8   2   6       2850.34       3055.20       130.43 o                         
  10   2   6        656.89        591.58        33.81 o                         
  12   2   6        669.29        551.07        33.09 o                         
  14   2   6        122.13        246.51        31.96 o                         
  16   2   6        136.03        171.98        26.67 o                         
  18   2   6        105.59         54.57        19.65 o                         
  20   2   6        150.96        114.46        54.95 o                         
  22   2   6        132.04        148.02        45.98 o                         
  24   2   6        182.67        292.16        37.99 o                         
  26   2   6         58.10         53.08        51.58 o                         
  28   2   6         57.06         77.20        28.07 o                         
  30   2   6          1.01        -16.52        19.89 o                         
  32   2   6         16.62         27.25        30.84 o                         
  34   2   6         22.64        -22.58        22.58 o                         
  36   2   6         16.27          8.97        35.68 o                         
 -45   3   6         40.65        118.96        83.54 o                         
 -43   3   6         11.45         -1.05        36.56 o                         
 -41   3   6          0.42        -26.61        30.28 o                         
 -39   3   6          5.22         28.12        31.60 o                         
 -37   3   6         81.36         91.33        48.22 o                         
 -35   3   6        151.50        176.06        40.37 o                         
 -33   3   6         23.88         25.12        24.26 o                         
 -31   3   6        211.01        261.74        38.64 o                         
 -29   3   6         29.01          6.37        20.47 o                         
 -27   3   6        189.26        326.40        40.55 o                         
 -25   3   6        506.15        627.32        52.62 o                         
 -23   3   6        260.01        231.04        32.05 o                         
 -21   3   6         88.09         59.18        17.51 o                         
 -19   3   6         63.75         65.10        15.62 o                         
 -17   3   6         96.48        100.02        30.28 o                         
 -15   3   6       1196.16        868.02        44.40 o                         
 -13   3   6        297.94        253.99        19.71 o                         
 -11   3   6        648.18        791.24        52.73 o                         
  -9   3   6        492.79        527.74        53.77 o                         
  -7   3   6        874.02        875.76        45.94 o                         
  -5   3   6        107.73        105.30        14.97 o                         
  -3   3   6         41.20         41.65        11.94 o                         
  -1   3   6       1113.13       1190.90        61.61 o                         
   1   3   6        484.28        559.05        34.08 o                         
   3   3   6         85.99         92.68        14.17 o                         
   5   3   6       1250.82       1089.68        61.63 o                         
   7   3   6        111.67        142.50        21.43 o                         
   9   3   6        270.53        375.21        28.71 o                         
  11   3   6        175.32        216.79        21.53 o                         
  13   3   6        654.41        658.97        46.29 o                         
  15   3   6        173.89        162.41        54.95 o                         
  17   3   6        149.47        149.88        27.47 o                         
  19   3   6         44.16         30.72        21.00 o                         
  21   3   6         13.54          5.05        20.62 o                         
  23   3   6         27.37         66.16        31.40 o                         
  25   3   6         10.74         -4.49        29.16 o                         
  27   3   6         11.94        -30.28        30.28 o                         
  29   3   6         18.95          3.10        26.82 o                         
  31   3   6          6.95         -2.96        25.84 o                         
  33   3   6          2.42        -28.87        28.87 o                         
  35   3   6         17.28         51.68        43.17 o                         
 -40   4   6         30.90        114.38        62.80 o                         
 -38   4   6         43.48         73.96        34.41 o                         
 -36   4   6          4.30          6.31        28.25 o                         
 -34   4   6         19.11         51.55        28.07 o                         
 -32   4   6         77.23        101.99        32.25 o                         
 -30   4   6         72.05         69.03        26.55 o                         
 -28   4   6        288.17        241.29        38.04 o                         
 -26   4   6         20.04         20.69        30.84 o                         
 -24   4   6          7.95         18.50        21.41 o                         
 -22   4   6         44.61         43.27        20.21 o                         
 -20   4   6        228.64        278.48        38.40 o                         
 -18   4   6        353.73        449.83        68.40 o                         
 -16   4   6        113.60         20.05        24.11 o                         
 -14   4   6         10.19          8.08        17.03 o                         
 -12   4   6        332.85        306.89        35.28 o                         
 -10   4   6         41.76         53.71        19.62 o                         
  -8   4   6        173.82        150.00        26.34 o                         
  -6   4   6        181.31        159.10        25.34 o                         
  -4   4   6        601.18        714.55        46.33 o                         
  -2   4   6        111.47         64.48        16.78 o                         
   0   4   6         83.43         63.65        17.11 o                         
   2   4   6        216.86        194.59        23.06 o                         
   4   4   6        574.45        587.45        41.01 o                         
   6   4   6        209.61        278.75        45.61 o                         
   8   4   6         95.58        112.24        19.01 o                         
  10   4   6          6.38          4.48        12.20 o                         
  12   4   6         31.72         16.70        14.51 o                         
  14   4   6          6.69         -6.66        21.00 o                         
  16   4   6        154.44        173.92        43.17 o                         
  18   4   6        424.67        377.42        45.66 o                         
  20   4   6         45.71         49.49        26.55 o                         
  22   4   6         13.75         34.00        38.69 o                         
  24   4   6          6.57        -31.40        31.40 o                         
  26   4   6          7.44         76.25        44.86 o                         
  28   4   6          1.18          2.24        43.73 o                         
  30   4   6          6.11         44.86        52.71 o                         
 -33   5   6          9.17         48.87        98.12 o                         
 -31   5   6          7.65         16.13        26.48 o                         
 -29   5   6         11.66         24.40        26.02 o                         
 -27   5   6          0.08         31.03        26.13 o                         
 -25   5   6          8.88         29.75        43.17 o                         
 -23   5   6          1.39        -10.65        22.03 o                         
 -21   5   6          6.15          3.16        21.37 o                         
 -19   5   6         13.48         10.09        20.12 o                         
 -17   5   6          9.75          3.86        19.78 o                         
 -15   5   6         10.29         36.55        21.37 o                         
 -13   5   6         11.41         14.80        38.13 o                         
 -11   5   6         67.85         35.26        30.84 o                         
  -9   5   6         64.48         36.45        21.41 o                         
  -7   5   6         67.59         33.85        28.60 o                         
  -5   5   6         53.17         44.08        20.43 o                         
  -3   5   6        157.37        195.97        32.39 o                         
  -1   5   6         47.32         30.59        20.18 o                         
   1   5   6         25.85         30.15        20.12 o                         
   3   5   6         39.59         54.95        19.93 o                         
   5   5   6          4.49        -11.48        18.32 o                         
   7   5   6          0.58         34.17        19.29 o                         
   9   5   6          0.30         -9.73        18.62 o                         
  11   5   6         48.07         93.55        43.17 o                         
  13   5   6         75.07         24.67        32.52 o                         
  15   5   6         18.88         50.46        38.13 o                         
  17   5   6         32.05         35.88        38.13 o                         
  19   5   6         44.31         32.52        42.61 o                         
  21   5   6          1.48         21.31        39.25 o                         
  23   5   6         14.52         13.46        39.25 o                         
 -24   6   6          4.58         -2.85        25.76 o                         
 -22   6   6          1.01        -28.14        28.14 o                         
 -20   6   6         15.79         -1.60        29.60 o                         
 -18   6   6         12.84          7.65        47.10 o                         
 -16   6   6         16.65         30.17        24.97 o                         
 -14   6   6         33.39         65.88        28.14 o                         
 -12   6   6         16.93         64.11        27.28 o                         
 -10   6   6         30.94          9.53        23.43 o                         
  -8   6   6         27.76          9.58        22.90 o                         
  -6   6   6          0.68        -10.18        20.57 o                         
  -4   6   6         15.86        -18.62        18.62 o                         
  -2   6   6          0.52        -11.66        49.34 o                         
   0   6   6          2.75         31.97        24.10 o                         
   2   6   6          7.18         -1.63        19.93 o                         
   4   6   6          4.00        -21.23        21.23 o                         
   6   6   6          2.22         49.63        24.54 o                         
   8   6   6         25.52          0.43        30.84 o                         
  10   6   6         42.14         54.95        44.86 o                         
  12   6   6          2.74        -21.31        40.37 o                         
  14   6   6         19.83        -32.52        32.52 o                         
 -24  -6   7          7.98        -48.22        50.46 o                         
 -22  -6   7          5.13         56.07        56.07 o                         
 -20  -6   7          8.62         96.44        58.31 o                         
 -18  -6   7          9.09        -37.01        38.13 o                         
 -16  -6   7         12.98         11.04        30.28 o                         
 -14  -6   7          5.94         11.08        30.52 o                         
 -12  -6   7         36.34         69.93        33.69 o                         
 -10  -6   7         37.99         66.60        28.83 o                         
  -8  -6   7         15.49          4.81        40.37 o                         
  -6  -6   7         33.09         42.05        29.34 o                         
  -4  -6   7         19.44         50.19        28.87 o                         
  -2  -6   7         34.49         24.57        27.45 o                         
   0  -6   7          8.01        -23.43        23.43 o                         
   2  -6   7         16.32          9.91        26.92 o                         
   4  -6   7         27.92         11.42        25.23 o                         
   6  -6   7          2.29        -18.18        25.33 o                         
   8  -6   7          1.91         20.65        26.40 o                         
  10  -6   7         17.32        -10.97        27.21 o                         
  12  -6   7          7.12         11.21        41.49 o                         
 -33  -5   7         12.45         23.55        59.43 o                         
 -31  -5   7          1.08        -14.58        49.34 o                         
 -29  -5   7          0.08         15.70        49.34 o                         
 -27  -5   7          9.41         66.16        49.34 o                         
 -25  -5   7         10.91         35.88        42.61 o                         
 -23  -5   7         17.04        -24.67        38.13 o                         
 -21  -5   7         42.46         22.43        43.73 o                         
 -19  -5   7         87.99        130.29        41.49 o                         
 -17  -5   7         25.38         14.78        24.43 o                         
 -15  -5   7         22.65         42.52        25.23 o                         
 -13  -5   7         39.06         55.90        26.48 o                         
 -11  -5   7          9.78         52.39        24.10 o                         
  -9  -5   7         48.20         47.66        24.58 o                         
  -7  -5   7         33.07          2.24        21.41 o                         
  -5  -5   7         12.75         -7.77        21.80 o                         
  -3  -5   7         27.68         26.46        21.37 o                         
  -1  -5   7         61.89         90.83        27.75 o                         
   1  -5   7          0.72          5.12        23.55 o                         
   3  -5   7         52.78         47.81        26.35 o                         
   5  -5   7         15.88        -17.83        17.83 o                         
   7  -5   7         48.75         38.69        23.43 o                         
   9  -5   7         67.08        127.84        30.89 o                         
  11  -5   7         31.29          5.41        22.95 o                         
  13  -5   7          1.34        -20.87        31.96 o                         
  15  -5   7         14.66         47.42        26.91 o                         
  17  -5   7         11.59         21.36        26.35 o                         
  19  -5   7         27.23         55.02        28.74 o                         
  21  -5   7         23.14         -1.51        31.24 o                         
  23  -5   7          0.59         -8.59        29.21 o                         
 -40  -4   7          2.26        -15.70        38.13 o                         
 -38  -4   7         34.53         51.58        44.86 o                         
 -36  -4   7          1.09         28.35        29.02 o                         
 -34  -4   7         18.44         41.15        30.42 o                         
 -32  -4   7          3.97        -10.20        40.93 o                         
 -30  -4   7          9.16         43.81        62.80 o                         
 -28  -4   7          9.37         26.50        25.04 o                         
 -26  -4   7          6.68         26.75        37.57 o                         
 -24  -4   7         82.05        101.79        47.10 o                         
 -22  -4   7        115.74         77.13        24.06 o                         
 -20  -4   7        343.88        348.68        60.55 o                         
 -18  -4   7         67.44         89.94        17.91 o                         
 -16  -4   7        122.42        150.12        30.63 o                         
 -14  -4   7          5.54         23.62        14.97 o                         
 -12  -4   7         52.84         60.23        15.64 o                         
 -10  -4   7        179.18        194.24        18.97 o                         
  -8  -4   7        100.91         91.23        14.61 o                         
  -6  -4   7         90.83         96.36        15.39 o                         
  -4  -4   7        366.98        319.52        76.81 o                         
  -2  -4   7        763.05        783.98        64.17 o                         
   0  -4   7        273.85        227.47        38.69 o                         
   2  -4   7        418.25        422.81        45.98 o                         
   4  -4   7        667.36        552.39        55.11 o                         
   6  -4   7         69.42         70.65        24.58 o                         
   8  -4   7        224.56        212.20        69.53 o                         
  10  -4   7         53.33         94.87        24.43 o                         
  12  -4   7          3.04         23.88        18.83 o                         
  14  -4   7         24.91         29.60        21.87 o                         
  16  -4   7         10.54         42.23        21.80 o                         
  18  -4   7          6.74         -3.62        19.89 o                         
  20  -4   7         75.98         77.99        26.94 o                         
  22  -4   7          6.03        -21.00        21.00 o                         
  24  -4   7          0.45         14.08        23.94 o                         
  26  -4   7         22.28         54.60        28.07 o                         
  28  -4   7          4.51         40.91        29.66 o                         
 -45  -3   7         15.64         30.28        42.61 o                         
 -43  -3   7         15.70         46.29        47.87 o                         
 -41  -3   7         45.53         29.18        43.17 o                         
 -39  -3   7         38.14         45.68        29.54 o                         
 -37  -3   7         55.76          8.21        37.01 o                         
 -35  -3   7         76.28        103.09        25.75 o                         
 -33  -3   7         40.54         18.33        18.07 o                         
 -31  -3   7        416.24        492.65        65.17 o                         
 -29  -3   7        334.02        370.75        36.05 o                         
 -27  -3   7        241.74        237.57        28.19 o                         
 -25  -3   7       1664.92       1753.97        87.83 o                         
 -23  -3   7       1426.87       1428.47        76.15 o                         
 -21  -3   7        685.39        685.47        36.48 o                         
 -19  -3   7        246.13        259.93        22.17 o                         
 -17  -3   7        325.55        363.94        24.41 o                         
 -15  -3   7        491.49        471.20        29.26 o                         
 -13  -3   7        139.94        181.33        19.19 o                         
 -11  -3   7        111.91        170.11        25.25 o                         
  -9  -3   7        129.42        177.64        16.84 o                         
  -7  -3   7        273.52        263.75        49.34 o                         
  -5  -3   7         45.55          6.15        19.06 o                         
  -3  -3   7        247.46        293.07        30.89 o                         
  -1  -3   7       1182.28       1142.86        75.32 o                         
   1  -3   7       1004.97       1025.72        74.57 o                         
   3  -3   7        877.53        769.78        48.49 o                         
   5  -3   7         40.57         50.07        12.87 o                         
   7  -3   7        253.84        288.70        26.81 o                         
   9  -3   7        105.93        100.61        16.81 o                         
  11  -3   7        108.14        137.45        19.38 o                         
  13  -3   7        165.74        109.36        18.98 o                         
  15  -3   7        286.36        325.96        34.01 o                         
  17  -3   7         81.87         68.01        17.69 o                         
  19  -3   7          9.97          9.95        15.69 o                         
  21  -3   7          8.44         -2.44        16.83 o                         
  23  -3   7         84.43        108.37        24.16 o                         
  25  -3   7          9.19         17.03        18.55 o                         
  27  -3   7          0.84        -10.41        19.43 o                         
  29  -3   7         19.40        -17.54        29.66 o                         
  31  -3   7          8.65         -8.56        32.05 o                         
  33  -3   7          9.22          0.84        34.49 o                         
 -48  -2   7         11.88         -1.12        41.49 o                         
 -46  -2   7          4.65          8.97        37.01 o                         
 -44  -2   7         18.55         -3.82        25.34 o                         
 -42  -2   7          6.68         29.72        27.35 o                         
 -40  -2   7         40.49         18.50        23.00 o                         
 -38  -2   7         52.75         -2.74        19.78 o                         
 -36  -2   7        165.11         83.88        28.14 o                         
 -34  -2   7        343.32        377.62        46.38 o                         
 -32  -2   7        723.55        783.67        69.76 o                         
 -30  -2   7        280.84        251.72        28.04 o                         
 -28  -2   7         88.50        206.91        31.60 o                         
 -26  -2   7        235.76        164.96        26.02 o                         
 -24  -2   7        329.45        316.28        28.19 o                         
 -22  -2   7          2.68          4.72         6.74 o                         
 -20  -2   7        291.90        276.77        33.02 o                         
 -18  -2   7        480.04        461.11        31.72 o                         
 -16  -2   7        834.86        970.79        44.13 o                         
 -14  -2   7        864.86        878.96        33.07 o                         
 -12  -2   7        222.31        289.59        17.26 o                         
 -10  -2   7       1748.02       1651.18        76.36 o                         
  -8  -2   7        165.10        201.22        17.86 o                         
  -6  -2   7       1890.70       2058.87        80.74 o                         
  -4  -2   7       1564.16       1497.61        67.94 o                         
  -2  -2   7        496.15        513.34        30.15 o                         
   0  -2   7       2556.46       2892.57       125.82 o                         
   2  -2   7        209.11        213.67        19.12 o                         
   4  -2   7       2615.81       2875.66       128.41 o                         
   6  -2   7       2263.12       1832.62       118.00 o                         
   8  -2   7        898.18        745.56        40.95 o                         
  10  -2   7       1381.05       1439.30        70.11 o                         
  12  -2   7       1410.11       1343.62        65.13 o                         
  14  -2   7         62.21         30.97        12.92 o                         
  16  -2   7         99.39         70.03        16.30 o                         
  18  -2   7          1.64          5.64        12.65 o                         
  20  -2   7         91.01         56.05        17.04 o                         
  22  -2   7         69.31         74.88        44.86 o                         
  24  -2   7         58.61         61.36        27.72 o                         
  26  -2   7          3.89         11.90        24.24 o                         
  28  -2   7         74.45        137.44        35.28 o                         
  30  -2   7         51.98         67.24        42.05 o                         
  32  -2   7         53.86         59.26        32.39 o                         
  34  -2   7         10.97         32.65        52.14 o                         
  36  -2   7         23.25         43.91        39.99 o                         
 -49  -1   7         44.01         68.40        51.58 o                         
 -47  -1   7         21.20         26.91        38.13 o                         
 -45  -1   7         15.56          2.18        28.07 o                         
 -43  -1   7         32.52         39.97        26.40 o                         
 -41  -1   7         15.68         37.57        55.51 o                         
 -39  -1   7        115.05         82.04        29.73 o                         
 -37  -1   7         31.88         50.54        22.95 o                         
 -35  -1   7        172.37        184.67        31.13 o                         
 -33  -1   7        194.54        219.02        32.48 o                         
 -31  -1   7        477.27        437.11        69.53 o                         
 -29  -1   7         45.90         65.87        15.80 o                         
 -27  -1   7        208.70        308.90        27.35 o                         
 -25  -1   7        212.78        221.14        29.66 o                         
 -23  -1   7        868.59        888.88        45.38 o                         
 -21  -1   7         52.68         24.43         9.20 o                         
 -19  -1   7       1156.03       1491.31        68.70 o                         
 -17  -1   7         23.75          6.00         7.87 o                         
 -15  -1   7       1518.24       1351.19        61.02 o                         
 -13  -1   7       1105.25        955.97        34.24 o                         
 -11  -1   7       4934.77       5930.13       244.03 o                         
  -9  -1   7       4227.84       3681.40       136.35 o                         
  -7  -1   7       2508.55       2031.58        94.07 o                         
  -5  -1   7       3283.21       3132.96       115.63 o                         
  -3  -1   7       4767.22       5106.86       181.09 o                         
  -1  -1   7       1251.31       1079.73        48.95 o                         
   1  -1   7       1229.77       1113.73        52.39 o                         
   3  -1   7        120.80        147.60        20.45 o                         
   5  -1   7        348.49        427.52        27.49 o                         
   7  -1   7       6540.16       6827.46       281.62 o                         
   9  -1   7       4805.78       4130.27       185.35 o                         
  11  -1   7        603.42        587.01        38.46 o                         
  13  -1   7       1087.62        892.72        49.13 o                         
  15  -1   7        664.80        708.81        54.56 o                         
  17  -1   7         30.46          9.74        16.24 o                         
  19  -1   7        398.69        334.89        40.55 o                         
  21  -1   7        374.64        397.28        46.70 o                         
  23  -1   7        195.20        151.74        32.73 o                         
  25  -1   7        247.32        224.80        38.83 o                         
  27  -1   7        244.14        265.80        43.58 o                         
  29  -1   7          8.75        -24.54        24.54 o                         
  31  -1   7         78.12        134.27        39.81 o                         
  33  -1   7         65.74         60.19        50.46 o                         
  35  -1   7          4.11          9.21        41.49 o                         
  37  -1   7         26.77         30.91        37.96 o                         
 -50   0   7          1.55         17.94        48.22 o                         
 -48   0   7          2.88         43.73        50.46 o                         
 -46   0   7         25.83         -5.56        28.07 o                         
 -44   0   7         13.35         65.03        49.34 o                         
 -42   0   7        104.69         54.76        91.39 o                         
 -40   0   7          0.03        -18.35        21.80 o                         
 -38   0   7          4.70        -17.63        17.63 o                         
 -36   0   7        435.37        411.53        49.34 o                         
 -34   0   7         12.76          9.56        16.60 o                         
 -32   0   7         65.91         71.86        23.75 o                         
 -30   0   7         53.97         82.42        23.00 o                         
 -28   0   7        165.34        144.45        33.08 o                         
 -26   0   7          3.04         -9.21         9.21 o                         
 -24   0   7        228.19        262.71        20.89 o                         
 -22   0   7        398.25        303.61        24.65 o                         
 -20   0   7       7512.46       7551.39       383.39 o                         
 -18   0   7       5141.66       5208.97       373.93 o                         
 -16   0   7          6.71         -5.71        19.06 o                         
 -14   0   7        677.86        559.34        31.06 o                         
 -12   0   7          6.29         -4.13         4.13 o                         
 -10   0   7       2528.24       3695.07       154.41 o                         
  -8   0   7       3561.58       2718.24       114.50 o                         
  -6   0   7          9.96         17.04         5.76 o                         
  -4   0   7          6.28          2.81         4.63 o                         
  -2   0   7       7257.82       7179.55       293.26 o                         
   0   0   7        526.68        451.70        30.08 o                         
   2   0   7       7732.43       8351.89       341.09 o                         
   4   0   7       4785.80       4126.57       172.34 o                         
   6   0   7        915.36       1126.46       131.20 o                         
   8   0   7        583.94        388.65        34.96 o                         
  10   0   7       2753.49       3011.68       161.67 o                         
  12   0   7        522.82        511.64        42.78 o                         
  14   0   7         16.89         85.48        22.43 o                         
  16   0   7         19.72          7.32        14.51 o                         
  18   0   7        860.95        960.53        69.12 o                         
  20   0   7        468.73        365.50        41.17 o                         
  22   0   7        207.58        218.25        33.36 o                         
  24   0   7        862.50       1100.53        83.34 o                         
  26   0   7         41.39         11.09        25.79 o                         
  28   0   7         30.63         82.53        25.76 o                         
  30   0   7         19.45        -13.34        21.36 o                         
  32   0   7          0.65          5.44        26.10 o                         
  34   0   7          2.63        -25.38        30.28 o                         
  36   0   7         46.94          8.30        56.63 o                         
  38   0   7          8.50         34.21        38.16 o                         
 -49   1   7         44.07         43.73        47.10 o                         
 -47   1   7         21.25         16.78        30.49 o                         
 -45   1   7         15.49         -4.15        30.80 o                         
 -43   1   7         32.44         31.66        28.87 o                         
 -41   1   7         15.59         10.26        25.76 o                         
 -39   1   7        114.98        136.55        36.02 o                         
 -37   1   7         31.79        -13.92        19.93 o                         
 -35   1   7        171.90        153.27        31.13 o                         
 -33   1   7        194.47        197.34        70.09 o                         
 -31   1   7        477.41        774.38        61.79 o                         
 -29   1   7         45.70        134.77        49.34 o                         
 -27   1   7        209.18        392.61        39.76 o                         
 -25   1   7        212.20        260.86        54.95 o                         
 -23   1   7        869.25        831.55        57.75 o                         
 -21   1   7         52.44         35.48        12.92 o                         
 -19   1   7       1158.09       1552.65        86.01 o                         
 -17   1   7         23.86         19.67        24.11 o                         
 -15   1   7       1517.14       1294.83        75.33 o                         
 -13   1   7       1104.58        962.46        82.98 o                         
 -11   1   7       4935.97       5968.96       244.08 o                         
  -9   1   7       4229.44       4070.94       196.57 o                         
  -7   1   7       2512.01       2154.71       110.88 o                         
  -5   1   7       3287.59       3339.05       165.63 o                         
  -3   1   7       4766.72       4887.67       367.81 o                         
  -1   1   7       1255.04        985.63        58.75 o                         
   1   1   7       1226.97       1137.25        65.88 o                         
   3   1   7        120.58        121.04        14.03 o                         
   5   1   7        349.55        375.96        22.40 o                         
   7   1   7       6540.22       6767.39       343.21 o                         
   9   1   7       4805.74       4704.05       292.68 o                         
  11   1   7        604.79        625.28        43.30 o                         
  13   1   7       1087.88        937.73        48.23 o                         
  15   1   7        664.47        604.26        64.74 o                         
  17   1   7         30.34         33.64        24.67 o                         
  19   1   7        398.22        317.66        37.17 o                         
  21   1   7        374.33        438.80        45.48 o                         
  23   1   7        195.38        196.52        40.37 o                         
  25   1   7        248.13        216.75        43.17 o                         
  27   1   7        243.96        281.72        41.62 o                         
  29   1   7          8.74          4.79        22.63 o                         
  31   1   7         78.01         82.61        31.13 o                         
  33   1   7         65.94         57.36        32.11 o                         
  35   1   7          4.14          0.17        29.72 o                         
  37   1   7         26.77         94.33        41.21 o                         
 -48   2   7         11.88        -14.74        38.97 o                         
 -46   2   7          4.63         31.30        35.55 o                         
 -44   2   7         18.52         30.16        42.05 o                         
 -42   2   7          6.69         27.22        32.33 o                         
 -40   2   7         40.44         -1.12        27.48 o                         
 -38   2   7         52.60         13.03        26.91 o                         
 -36   2   7        164.99        203.43        37.84 o                         
 -34   2   7        342.95        497.83        93.58 o                         
 -32   2   7        723.48        666.10       110.96 o                         
 -30   2   7        280.67        302.95        51.58 o                         
 -28   2   7         88.18        228.76        32.25 o                         
 -26   2   7        235.08        208.92        31.40 o                         
 -24   2   7        329.29        429.73        68.97 o                         
 -22   2   7          2.77         -2.90        11.77 o                         
 -20   2   7        291.36        233.41        27.72 o                         
 -18   2   7        479.76        506.78        36.86 o                         
 -16   2   7        833.66        988.81        58.61 o                         
 -14   2   7        864.15        760.65        50.35 o                         
 -12   2   7        222.19        337.54        27.14 o                         
 -10   2   7       1746.61       1773.12        77.34 o                         
  -8   2   7        164.29        184.42        13.61 o                         
  -6   2   7       1892.95       2307.62       117.23 o                         
  -4   2   7       1567.10       1526.56        68.84 o                         
  -2   2   7        495.29        448.62        31.17 o                         
   0   2   7       2556.07       2993.95       156.11 o                         
   2   2   7        209.01        182.53        16.88 o                         
   4   2   7       2613.44       3052.92       127.64 o                         
   6   2   7       2261.24       1926.66        83.96 o                         
   8   2   7        897.11        733.21        38.78 o                         
  10   2   7       1381.24       1452.63        66.72 o                         
  12   2   7       1413.20       1229.22        77.74 o                         
  14   2   7         61.86         35.65        21.31 o                         
  16   2   7         99.40         62.67        20.12 o                         
  18   2   7          1.62         22.68        19.13 o                         
  20   2   7         90.86         93.08        37.01 o                         
  22   2   7         69.18         49.95        22.90 o                         
  24   2   7         58.36         35.56        23.30 o                         
  26   2   7          3.88         19.83        20.73 o                         
  28   2   7         74.28         67.81        33.64 o                         
  30   2   7         51.92         46.13        28.41 o                         
  32   2   7         53.94         25.37        35.32 o                         
  34   2   7         10.98         21.17        29.66 o                         
  36   2   7         23.22         52.61        35.55 o                         
 -45   3   7         15.65         20.29        42.24 o                         
 -43   3   7         15.68         10.36        61.12 o                         
 -41   3   7         45.63         56.94        47.66 o                         
 -39   3   7         38.05         30.03        38.69 o                         
 -37   3   7         55.61         92.22        33.14 o                         
 -35   3   7         76.37         94.40        35.88 o                         
 -33   3   7         40.46         38.74        42.05 o                         
 -31   3   7        416.38        482.34        79.06 o                         
 -29   3   7        333.79        379.05        44.86 o                         
 -27   3   7        242.02        198.06        32.48 o                         
 -25   3   7       1664.08       1811.48       124.98 o                         
 -23   3   7       1425.96       1675.09        93.41 o                         
 -21   3   7        684.12        676.68        50.77 o                         
 -19   3   7        246.08        265.06        59.99 o                         
 -17   3   7        326.54        324.56        31.24 o                         
 -15   3   7        492.27        508.34        56.57 o                         
 -13   3   7        139.50        136.07        21.80 o                         
 -11   3   7        111.98        197.50        24.89 o                         
  -9   3   7        130.00        178.16        23.38 o                         
  -7   3   7        273.69        310.38        25.64 o                         
  -5   3   7         45.82         40.97        11.77 o                         
  -3   3   7        246.72        242.96        30.04 o                         
  -1   3   7       1181.69       1299.35        61.52 o                         
   1   3   7       1005.18       1117.98       109.15 o                         
   3   3   7        878.09        789.54        42.60 o                         
   5   3   7         40.39         41.52        11.52 o                         
   7   3   7        254.04        237.64        22.45 o                         
   9   3   7        105.95        143.71        19.34 o                         
  11   3   7        107.70        120.88        24.54 o                         
  13   3   7        165.61        136.02        24.22 o                         
  15   3   7        286.85        348.53        39.90 o                         
  17   3   7         81.91        130.21        26.13 o                         
  19   3   7         10.02         12.66        20.57 o                         
  21   3   7          8.46         17.94        28.03 o                         
  23   3   7         84.35         84.10        40.37 o                         
  25   3   7          9.15          1.12        28.03 o                         
  27   3   7          0.86        -18.81        21.37 o                         
  29   3   7         19.39         28.16        34.76 o                         
  31   3   7          8.67        -21.94        26.55 o                         
  33   3   7          9.20         -6.11        29.63 o                         
 -40   4   7          2.25        -30.58        34.02 o                         
 -38   4   7         34.56         24.70        62.24 o                         
 -36   4   7          1.08        -10.62        39.25 o                         
 -34   4   7         18.36        -25.84        25.84 o                         
 -32   4   7          3.97        -22.59        22.59 o                         
 -30   4   7          9.10         34.91        24.54 o                         
 -28   4   7          9.45         -8.38        38.69 o                         
 -26   4   7          6.66         -3.99        42.61 o                         
 -24   4   7         81.81         83.32        37.01 o                         
 -22   4   7        115.60        139.66        26.65 o                         
 -20   4   7        344.42        310.20        58.31 o                         
 -18   4   7         67.63         97.69        34.20 o                         
 -16   4   7        122.00        146.19        59.43 o                         
 -14   4   7          5.58         20.91        17.83 o                         
 -12   4   7         53.08         44.28        18.02 o                         
 -10   4   7        179.17        167.69        27.28 o                         
  -8   4   7        101.06         50.06        17.94 o                         
  -6   4   7         91.12         79.11        20.21 o                         
  -4   4   7        367.37        322.64        29.67 o                         
  -2   4   7        763.54        850.42        53.00 o                         
   0   4   7        273.60        276.62        64.14 o                         
   2   4   7        418.39        461.83        36.28 o                         
   4   4   7        667.19        700.01        43.71 o                         
   6   4   7         69.52         74.65        17.92 o                         
   8   4   7        224.38        210.19        24.62 o                         
  10   4   7         53.36         51.66        17.99 o                         
  12   4   7          3.02         -5.66        18.19 o                         
  14   4   7         24.90        -14.02        20.62 o                         
  16   4   7         10.55        -16.54        36.45 o                         
  18   4   7          6.71         34.20        23.00 o                         
  20   4   7         76.14         89.23        28.93 o                         
  22   4   7          6.01         33.64        39.25 o                         
  24   4   7          0.44        -37.01        37.01 o                         
  26   4   7         22.19         -2.24        43.73 o                         
  28   4   7          4.54         -1.12        45.98 o                         
 -33   5   7         12.42          7.49        27.14 o                         
 -31   5   7          1.09        -21.95        24.67 o                         
 -29   5   7          0.08         29.88        28.07 o                         
 -27   5   7          9.43         -6.17        22.20 o                         
 -25   5   7         10.90         18.59        26.13 o                         
 -23   5   7         17.13         22.79        28.60 o                         
 -21   5   7         42.36         34.51        26.02 o                         
 -19   5   7         88.07        105.71        28.07 o                         
 -17   5   7         25.51         11.01        21.54 o                         
 -15   5   7         22.60         13.26        20.12 o                         
 -13   5   7         39.11         59.68        23.30 o                         
 -11   5   7          9.82         18.86        21.71 o                         
  -9   5   7         48.35         17.08        20.43 o                         
  -7   5   7         33.09        -19.42        20.18 o                         
  -5   5   7         12.70         12.84        17.23 o                         
  -3   5   7         27.58         25.40        52.14 o                         
  -1   5   7         61.68         99.06        25.69 o                         
   1   5   7          0.74         54.19        19.40 o                         
   3   5   7         52.90         53.27        22.20 o                         
   5   5   7         15.92          6.38        17.83 o                         
   7   5   7         48.74         44.39        52.14 o                         
   9   5   7         67.08         90.83        40.37 o                         
  11   5   7         31.31         49.34        35.88 o                         
  13   5   7          1.32        -31.40        31.40 o                         
  15   5   7         14.70        -17.94        34.76 o                         
  17   5   7         11.62         15.70        33.64 o                         
  19   5   7         27.18          7.85        40.37 o                         
  21   5   7         23.19         52.71        43.73 o                         
 -24   6   7          7.99         24.54        32.90 o                         
 -22   6   7          5.14         -4.15        27.47 o                         
 -20   6   7          8.60        -12.87        23.94 o                         
 -18   6   7          9.11        -18.44        22.95 o                         
 -16   6   7         12.97         -5.81        24.17 o                         
 -14   6   7          5.98         38.98        26.40 o                         
 -12   6   7         36.40         32.64        26.48 o                         
 -10   6   7         37.97         27.58        25.85 o                         
  -8   6   7         15.51          4.23        28.60 o                         
  -6   6   7         33.02         54.95        26.82 o                         
  -4   6   7         19.49         -0.79        22.59 o                         
  -2   6   7         34.57         21.63        48.78 o                         
   0   6   7          8.02         12.63        24.67 o                         
   2   6   7         16.28         19.93        24.24 o                         
   4   6   7         27.84         42.25        27.48 o                         
   6   6   7          2.28        -24.83        24.89 o                         
   8   6   7          1.91        -30.28        30.28 o                         
  10   6   7         17.30         -2.24        41.49 o                         
  12   6   7          7.12          7.85        48.22 o                         
 -24  -6   8          2.16         41.49        58.31 o                         
 -22  -6   8          6.37          4.49        56.07 o                         
 -20  -6   8          3.46        -38.13        43.73 o                         
 -18  -6   8          0.65         -8.97        44.86 o                         
 -16  -6   8         24.54        -10.09        44.86 o                         
 -14  -6   8          2.10         -5.61        29.34 o                         
 -12  -6   8         17.85          4.33        36.45 o                         
 -10  -6   8          0.80        -22.54        29.72 o                         
  -8  -6   8          5.93         12.90        28.55 o                         
  -6  -6   8          0.63         16.49        28.14 o                         
  -4  -6   8          4.27         -9.13        26.91 o                         
  -2  -6   8          3.71        -29.67        35.32 o                         
   0  -6   8          1.22         21.24        27.45 o                         
   2  -6   8          3.90         42.03        29.10 o                         
   4  -6   8          2.19         11.34        28.60 o                         
   6  -6   8          2.27        -18.54        26.02 o                         
   8  -6   8         16.58         51.15        28.51 o                         
  10  -6   8          3.90          0.73        27.74 o                         
 -33  -5   8          3.61        -17.94        51.58 o                         
 -31  -5   8          5.55          5.61        49.34 o                         
 -29  -5   8         26.63        135.69        62.80 o                         
 -27  -5   8         19.50         54.95        54.95 o                         
 -25  -5   8         12.23        -41.49        41.49 o                         
 -23  -5   8          5.69         -3.36        44.86 o                         
 -21  -5   8         18.17         17.94        41.49 o                         
 -19  -5   8          1.51         20.18        39.25 o                         
 -17  -5   8         56.51         35.75        27.47 o                         
 -15  -5   8        206.49        233.86        37.67 o                         
 -13  -5   8        144.44        244.40        99.24 o                         
 -11  -5   8         82.91         51.81        43.73 o                         
  -9  -5   8          1.35         -2.14        21.54 o                         
  -7  -5   8          7.71         13.19        21.71 o                         
  -5  -5   8         59.84         73.45        26.91 o                         
  -3  -5   8         68.85         42.22        28.60 o                         
  -1  -5   8          5.91        -21.02        21.02 o                         
   1  -5   8          1.97         28.02        22.90 o                         
   3  -5   8          5.02         -2.35        24.11 o                         
   5  -5   8          4.48         -1.94        23.30 o                         
   7  -5   8         16.01         58.60        24.97 o                         
   9  -5   8         21.99         27.89        23.94 o                         
  11  -5   8        108.80         97.92        30.80 o                         
  13  -5   8         11.47         17.84        26.34 o                         
  15  -5   8         32.59         40.55        36.45 o                         
  17  -5   8         16.02         -4.49        39.25 o                         
  19  -5   8          4.76        -22.16        22.16 o                         
  21  -5   8          4.65         16.88        27.73 o                         
 -40  -4   8          1.20        -33.64        33.64 o                         
 -38  -4   8          2.00         15.70        24.54 o                         
 -36  -4   8          4.78         35.11        22.05 o                         
 -34  -4   8         40.89         42.14        26.66 o                         
 -32  -4   8         87.56         96.69        30.66 o                         
 -30  -4   8         15.10        -13.49        23.86 o                         
 -28  -4   8         18.88         11.61        22.75 o                         
 -26  -4   8         29.65         24.97        38.13 o                         
 -24  -4   8        297.12        308.31        40.66 o                         
 -22  -4   8        132.00        139.45        28.29 o                         
 -20  -4   8         58.33         48.57        18.97 o                         
 -18  -4   8        105.49         45.55        34.20 o                         
 -16  -4   8         30.25         23.86        13.60 o                         
 -14  -4   8         52.17         53.26        16.25 o                         
 -12  -4   8        118.07        147.12        19.84 o                         
 -10  -4   8         97.08        100.37        15.56 o                         
  -8  -4   8         49.10         87.43        15.56 o                         
  -6  -4   8        287.26        265.13        34.07 o                         
  -4  -4   8        881.97        956.15        79.06 o                         
  -2  -4   8        315.17        362.74        40.04 o                         
   0  -4   8        429.82        545.39        90.78 o                         
   2  -4   8        204.77        303.92        37.24 o                         
   4  -4   8        399.72        345.49        40.04 o                         
   6  -4   8         43.74         66.97        25.23 o                         
   8  -4   8          9.28         -2.19        18.19 o                         
  10  -4   8          0.14         -3.13        16.96 o                         
  12  -4   8         47.53         62.96        23.94 o                         
  14  -4   8         90.47        134.49        43.73 o                         
  16  -4   8        104.19        106.38        29.05 o                         
  18  -4   8         38.99         17.07        39.25 o                         
  20  -4   8          4.40         34.76        37.01 o                         
  22  -4   8         13.46         13.25        24.78 o                         
  24  -4   8          2.67        -11.77        33.08 o                         
  26  -4   8          9.88         -6.63        25.85 o                         
  28  -4   8          8.59         22.99        34.20 o                         
 -45  -3   8          0.84         12.23        32.73 o                         
 -43  -3   8         18.27         60.05        30.29 o                         
 -41  -3   8         80.70         63.31        30.52 o                         
 -39  -3   8         89.05        188.98        61.68 o                         
 -37  -3   8        255.96        184.27        43.73 o                         
 -35  -3   8         42.32         -5.73        20.91 o                         
 -33  -3   8         24.80         61.36        21.77 o                         
 -31  -3   8        392.25        367.17        36.98 o                         
 -29  -3   8         84.64         76.00        28.48 o                         
 -27  -3   8        537.47        604.46        46.40 o                         
 -25  -3   8        165.99        192.40        25.18 o                         
 -23  -3   8        135.79        140.06        21.99 o                         
 -21  -3   8        133.96        166.44        19.58 o                         
 -19  -3   8        612.04        693.86        52.47 o                         
 -17  -3   8       1020.39       1000.56        51.96 o                         
 -15  -3   8        103.38         86.14        12.20 o                         
 -13  -3   8        421.45        313.56        22.68 o                         
 -11  -3   8          7.58          2.01         9.32 o                         
  -9  -3   8         59.37         69.22        17.39 o                         
  -7  -3   8        269.56        217.53        26.34 o                         
  -5  -3   8         33.72         27.04        14.21 o                         
  -3  -3   8        368.20        566.31        46.70 o                         
  -1  -3   8        839.15        563.80        52.09 o                         
   1  -3   8        136.95        133.69        30.84 o                         
   3  -3   8        786.19        815.70        55.07 o                         
   5  -3   8        415.25        410.84        32.36 o                         
   7  -3   8        250.97        234.76        24.20 o                         
   9  -3   8         19.48          8.28        11.38 o                         
  11  -3   8         27.10         28.36        13.67 o                         
  13  -3   8         59.63         81.24        17.34 o                         
  15  -3   8        350.73        351.73        45.98 o                         
  17  -3   8         35.47         40.35        17.08 o                         
  19  -3   8        177.02        153.92        24.42 o                         
  21  -3   8         61.69         78.95        21.44 o                         
  23  -3   8         13.76          2.24        18.13 o                         
  25  -3   8          7.60          4.34        20.89 o                         
  27  -3   8          3.15         18.50        28.41 o                         
  29  -3   8          3.16         91.16        35.66 o                         
  31  -3   8          2.48         -3.58        33.64 o                         
 -48  -2   8          7.46        -32.52        32.52 o                         
 -46  -2   8         26.14         42.28        29.05 o                         
 -44  -2   8          7.81         40.23        37.57 o                         
 -42  -2   8          6.11        -16.26        24.58 o                         
 -40  -2   8         41.72        -20.21        20.21 o                         
 -38  -2   8          3.80        -10.01        21.37 o                         
 -36  -2   8          8.99          6.30        28.03 o                         
 -34  -2   8       1319.67       1240.36        86.53 o                         
 -32  -2   8        973.86        977.74        64.76 o                         
 -30  -2   8        269.63        213.37        26.88 o                         
 -28  -2   8          8.48         29.15        14.49 o                         
 -26  -2   8        848.43        904.46        51.56 o                         
 -24  -2   8         96.39         72.90        30.92 o                         
 -22  -2   8        284.07        267.59        31.93 o                         
 -20  -2   8         23.28         38.10         8.09 o                         
 -18  -2   8          6.41          3.61         6.77 o                         
 -16  -2   8       1878.84       1853.42        70.77 o                         
 -14  -2   8        507.44        389.92        20.50 o                         
 -12  -2   8       1462.66       1681.74       119.37 o                         
 -10  -2   8       2527.00       2187.61        95.14 o                         
  -8  -2   8        176.84        397.95        24.08 o                         
  -6  -2   8        554.30        464.17        25.24 o                         
  -4  -2   8        221.46        260.59        29.18 o                         
  -2  -2   8        276.20        284.56        22.87 o                         
   0  -2   8         92.46         75.83        12.82 o                         
   2  -2   8        170.90        163.24        18.10 o                         
   4  -2   8         85.54         84.06        14.39 o                         
   6  -2   8         52.79         14.57        17.71 o                         
   8  -2   8         79.49         40.57        13.09 o                         
  10  -2   8        927.39        978.89        70.30 o                         
  12  -2   8         13.12         22.17        11.95 o                         
  14  -2   8        471.23        432.89        34.53 o                         
  16  -2   8          0.45         -3.44        12.44 o                         
  18  -2   8          3.99        -10.34        13.67 o                         
  20  -2   8         12.08         -2.63        13.89 o                         
  22  -2   8          6.94         48.92        24.17 o                         
  24  -2   8         89.16        101.37        29.54 o                         
  26  -2   8         84.98         35.13        26.65 o                         
  28  -2   8          0.49         -0.11        27.48 o                         
  30  -2   8         11.60          8.27        32.52 o                         
  32  -2   8          0.57         51.78        37.01 o                         
  34  -2   8          1.70         -2.41        38.13 o                         
 -49  -1   8         22.04        -19.06        37.01 o                         
 -47  -1   8          8.14         16.55        40.93 o                         
 -45  -1   8         14.08          1.64        25.54 o                         
 -43  -1   8          4.96         -0.70        23.30 o                         
 -41  -1   8         33.22         53.41        28.93 o                         
 -39  -1   8        158.66        190.87        33.19 o                         
 -37  -1   8        342.52        328.94        51.02 o                         
 -35  -1   8         32.00         28.89        26.35 o                         
 -33  -1   8        206.28        202.87        32.48 o                         
 -31  -1   8         52.28         75.62        20.91 o                         
 -29  -1   8        560.70        516.16        47.85 o                         
 -27  -1   8        222.35        182.29        20.84 o                         
 -25  -1   8        385.53        342.60        27.35 o                         
 -23  -1   8        206.74        229.98        21.06 o                         
 -21  -1   8       2260.08       2425.63       103.03 o                         
 -19  -1   8        426.63        439.31        48.04 o                         
 -17  -1   8       2709.43       2691.76       116.91 o                         
 -15  -1   8        845.17        962.96        40.11 o                         
 -13  -1   8       9474.04       9358.93       322.31 o                         
 -11  -1   8       4127.29       4180.76       374.49 o                         
  -9  -1   8      20806.83      20668.92       716.78 o                         
  -7  -1   8       2117.10       2815.92       102.84 o                         
  -5  -1   8       5123.32       5981.18       210.11 o                         
  -3  -1   8       1187.87       1025.24        42.67 o                         
  -1  -1   8        237.25        255.23        24.95 o                         
   1  -1   8        183.32        150.76        15.51 o                         
   3  -1   8        424.19        414.78        27.65 o                         
   5  -1   8        933.48       1056.46        59.00 o                         
   7  -1   8        551.90        468.75        32.57 o                         
   9  -1   8        370.84        415.36        29.86 o                         
  11  -1   8        156.06        170.85        28.45 o                         
  13  -1   8         14.51          3.87        21.87 o                         
  15  -1   8        522.44        384.80        54.95 o                         
  17  -1   8         45.70         42.61        20.43 o                         
  19  -1   8        265.86        286.19        38.45 o                         
  21  -1   8        354.97        435.87        48.35 o                         
  23  -1   8        180.84         93.57        30.34 o                         
  25  -1   8         52.36         10.60        22.63 o                         
  27  -1   8          0.35          3.25        22.83 o                         
  29  -1   8         23.47         24.11        28.55 o                         
  31  -1   8         33.44         17.28        29.05 o                         
  33  -1   8         19.81         78.43        38.83 o                         
  35  -1   8          6.22         31.69        35.83 o                         
 -50   0   8          0.70         -4.49        47.10 o                         
 -48   0   8          1.47         42.05        33.30 o                         
 -46   0   8         17.42          7.92        48.78 o                         
 -44   0   8          2.45          9.93        25.34 o                         
 -42   0   8          6.67         34.53        26.35 o                         
 -40   0   8         73.49         81.49        29.54 o                         
 -38   0   8        420.51        287.27        69.53 o                         
 -36   0   8          0.72         13.04        18.59 o                         
 -34   0   8        365.05        363.73        64.48 o                         
 -32   0   8        897.98        729.59        63.03 o                         
 -30   0   8         55.46         60.55        21.31 o                         
 -28   0   8          1.14          4.84        12.61 o                         
 -26   0   8        807.29        685.62        67.28 o                         
 -24   0   8        100.89        120.81        21.71 o                         
 -22   0   8       9833.23       9130.61       462.60 o                         
 -20   0   8         16.36         24.86        13.86 o                         
 -18   0   8        532.92        332.54        32.05 o                         
 -16   0   8        959.98        944.63        58.28 o                         
 -14   0   8       7362.36       7745.93       317.67 o                         
 -12   0   8       5080.80       5437.65       194.09 o                         
 -10   0   8       7651.43       7832.07       320.85 o                         
  -8   0   8       9895.71      10615.65       431.76 o                         
  -6   0   8        457.69        624.24        40.23 o                         
  -4   0   8        753.46        802.20        48.38 o                         
  -2   0   8       3255.32       3578.20       150.13 o                         
   0   0   8          4.04         -4.59         5.23 o                         
   2   0   8        231.60        244.81        17.15 o                         
   4   0   8        795.78        607.73        31.74 o                         
   6   0   8        277.19        267.90        38.69 o                         
   8   0   8        333.07        325.00        32.25 o                         
  10   0   8        921.28        773.04        54.39 o                         
  12   0   8         66.27        149.84        22.63 o                         
  14   0   8          4.92          8.62        16.26 o                         
  16   0   8        585.24        547.64        57.13 o                         
  18   0   8        158.61        217.81        35.88 o                         
  20   0   8          0.05          2.92        17.83 o                         
  22   0   8        178.87        153.47        30.10 o                         
  24   0   8        142.05        128.62        32.52 o                         
  26   0   8          2.10         25.42        22.59 o                         
  28   0   8         32.67         37.51        62.80 o                         
  30   0   8         19.90          6.61        27.35 o                         
  32   0   8          3.39         15.38        35.88 o                         
  34   0   8          3.26        -17.03        40.37 o                         
  36   0   8         28.06         31.73        33.58 o                         
 -49   1   8         22.04         56.65       130.08 o                         
 -47   1   8          8.10        -22.79        30.80 o                         
 -45   1   8         14.12        -14.37        29.63 o                         
 -43   1   8          4.90        -11.42        24.78 o                         
 -41   1   8         33.34         53.07        34.76 o                         
 -39   1   8        158.61        111.58        32.51 o                         
 -37   1   8        342.68        390.46        49.44 o                         
 -35   1   8         32.03         51.66        24.17 o                         
 -33   1   8        206.24        242.71        36.10 o                         
 -31   1   8         52.30         54.66        21.37 o                         
 -29   1   8        560.26        541.37       114.33 o                         
 -27   1   8        222.40        142.51        25.34 o                         
 -25   1   8        385.87        369.05        51.02 o                         
 -23   1   8        206.97        291.65       114.94 o                         
 -21   1   8       2257.91       2173.56       127.26 o                         
 -19   1   8        425.85        391.52        35.66 o                         
 -17   1   8       2707.43       2727.68       143.92 o                         
 -15   1   8        844.13        900.48        56.69 o                         
 -13   1   8       9475.10       8903.85       373.07 o                         
 -11   1   8       4122.61       4021.90       148.83 o                         
  -9   1   8      20789.12      20205.54      1016.85 o                         
  -7   1   8       2115.84       2759.50       147.38 o                         
  -5   1   8       5116.37       5663.01       298.48 o                         
  -3   1   8       1187.96       1098.20        61.79 o                         
  -1   1   8        238.30        243.81        22.59 o                         
   1   1   8        182.65        166.44        17.33 o                         
   3   1   8        423.44        387.28        41.14 o                         
   5   1   8        933.09        983.54        46.33 o                         
   7   1   8        551.46        501.27        47.60 o                         
   9   1   8        370.62        372.76        74.01 o                         
  11   1   8        156.85        125.47        18.00 o                         
  13   1   8         14.43         10.28        13.72 o                         
  15   1   8        523.09        403.21        40.37 o                         
  17   1   8         45.67         54.17        20.43 o                         
  19   1   8        266.44        263.85        36.36 o                         
  21   1   8        354.45        466.50        48.06 o                         
  23   1   8        180.91        207.78        33.05 o                         
  25   1   8         52.62         53.29        24.89 o                         
  27   1   8          0.35         -0.25        21.37 o                         
  29   1   8         23.41         24.26        35.32 o                         
  31   1   8         33.47         10.34        26.48 o                         
  33   1   8         19.86          6.70        39.25 o                         
  35   1   8          6.22        -22.23        33.53 o                         
 -48   2   8          7.45        -16.82        39.25 o                         
 -46   2   8         26.16         23.10        36.72 o                         
 -44   2   8          7.83        -27.95        30.42 o                         
 -42   2   8          6.07        -20.35        28.36 o                         
 -40   2   8         41.83         43.89        30.34 o                         
 -38   2   8          3.76         -1.75        20.04 o                         
 -36   2   8          9.06         -9.17        21.71 o                         
 -34   2   8       1319.61       1100.82        84.57 o                         
 -32   2   8        972.58        986.58        78.10 o                         
 -30   2   8        270.54        264.60        36.07 o                         
 -28   2   8          8.45         73.77        21.28 o                         
 -26   2   8        848.16        875.78        64.33 o                         
 -24   2   8         96.77        117.93        28.60 o                         
 -22   2   8        282.82        296.87        31.60 o                         
 -20   2   8         23.10         22.00        13.20 o                         
 -18   2   8          6.37         11.18        10.99 o                         
 -16   2   8       1875.33       1750.58        99.49 o                         
 -14   2   8        507.71        382.72        31.60 o                         
 -12   2   8       1462.77       1453.06        88.59 o                         
 -10   2   8       2526.03       2167.58        82.38 o                         
  -8   2   8        176.52        432.33        36.37 o                         
  -6   2   8        555.33        436.07        35.55 o                         
  -4   2   8        221.17        306.77        22.99 o                         
  -2   2   8        274.88        281.93        29.60 o                         
   0   2   8         92.16        110.39        12.97 o                         
   2   2   8        170.54        187.44        17.22 o                         
   4   2   8         85.86         96.12        11.85 o                         
   6   2   8         53.22         54.56        12.25 o                         
   8   2   8         79.95         62.79        10.50 o                         
  10   2   8        926.94        974.53        76.25 o                         
  12   2   8         13.07         22.99        24.11 o                         
  14   2   8        471.86        418.30        84.66 o                         
  16   2   8          0.43        -19.06        19.06 o                         
  18   2   8          4.03         -8.97        22.43 o                         
  20   2   8         12.09         21.31        28.03 o                         
  22   2   8          7.00         17.88        60.55 o                         
  24   2   8         89.02         62.25        25.76 o                         
  26   2   8         85.05        117.59        34.76 o                         
  28   2   8          0.49         46.12        27.62 o                         
  30   2   8         11.58         10.11        28.03 o                         
  32   2   8          0.57        -23.14        23.14 o                         
  34   2   8          1.70         19.78        33.64 o                         
 -45   3   8          0.84        -29.39        33.67 o                         
 -43   3   8         18.37         81.59        39.87 o                         
 -41   3   8         80.62         15.28        32.05 o                         
 -39   3   8         89.03        115.70        35.55 o                         
 -37   3   8        256.24        323.17        48.68 o                         
 -35   3   8         42.20         31.63        30.84 o                         
 -33   3   8         24.70         71.44        28.07 o                         
 -31   3   8        391.83        398.43        47.13 o                         
 -29   3   8         85.08         83.15        23.71 o                         
 -27   3   8        536.83        629.07       150.21 o                         
 -25   3   8        166.34        251.61        37.01 o                         
 -23   3   8        136.07        155.10        24.78 o                         
 -21   3   8        134.36        158.06        23.63 o                         
 -19   3   8        612.66        688.27        48.68 o                         
 -17   3   8       1020.21       1032.43        65.04 o                         
 -15   3   8        103.03         97.56        29.16 o                         
 -13   3   8        421.53        321.12        33.28 o                         
 -11   3   8          7.77         -5.05        11.10 o                         
  -9   3   8         59.24         56.23        17.67 o                         
  -7   3   8        269.90        170.44        19.77 o                         
  -5   3   8         33.79         25.87        10.71 o                         
  -3   3   8        368.57        557.64        41.81 o                         
  -1   3   8        839.80        661.56        49.18 o                         
   1   3   8        136.28        107.31        16.73 o                         
   3   3   8        785.91        690.10        70.70 o                         
   5   3   8        415.86        455.79        32.45 o                         
   7   3   8        251.27        207.81        21.63 o                         
   9   3   8         19.42         18.99        17.39 o                         
  11   3   8         27.08         41.94        28.03 o                         
  13   3   8         59.90         34.05        20.21 o                         
  15   3   8        350.36        362.78        54.95 o                         
  17   3   8         35.62         54.42        22.51 o                         
  19   3   8        176.77        255.68        56.07 o                         
  21   3   8         61.67         78.50        40.37 o                         
  23   3   8         13.81         33.64        33.64 o                         
  25   3   8          7.59        -14.58        33.64 o                         
  27   3   8          3.11         28.90        31.96 o                         
  29   3   8          3.13         40.92        31.45 o                         
  31   3   8          2.46        -17.34        28.87 o                         
 -40   4   8          1.22        -15.32        30.10 o                         
 -38   4   8          1.99         -3.36        27.15 o                         
 -36   4   8          4.77        -14.04        48.78 o                         
 -34   4   8         40.94         -1.14        40.93 o                         
 -32   4   8         87.63         91.44        38.13 o                         
 -30   4   8         15.11         -2.54        22.34 o                         
 -28   4   8         18.84        -13.17        22.59 o                         
 -26   4   8         29.70          3.59        38.13 o                         
 -24   4   8        296.51        316.28        40.42 o                         
 -22   4   8        131.53        147.92        27.74 o                         
 -20   4   8         58.43         38.83        18.98 o                         
 -18   4   8        105.33         85.72        23.38 o                         
 -16   4   8         30.39         10.35        21.87 o                         
 -14   4   8         52.17         45.84        19.41 o                         
 -12   4   8        118.10        109.44        25.34 o                         
 -10   4   8         97.01        124.74        24.78 o                         
  -8   4   8         49.25         52.14        18.83 o                         
  -6   4   8        287.24        266.68        36.00 o                         
  -4   4   8        880.87        949.70        56.82 o                         
  -2   4   8        315.34        263.10        28.18 o                         
   0   4   8        430.03        432.21        36.57 o                         
   2   4   8        204.75        227.76        50.25 o                         
   4   4   8        399.68        326.38        30.96 o                         
   6   4   8         43.72         65.27        17.55 o                         
   8   4   8          9.19        -13.52        20.12 o                         
  10   4   8          0.13         -4.00        19.93 o                         
  12   4   8         47.55         48.11        35.32 o                         
  14   4   8         90.57         52.63        24.54 o                         
  16   4   8        104.25        136.76        30.44 o                         
  18   4   8         39.07         19.39        24.24 o                         
  20   4   8          4.41         -3.36        37.01 o                         
  22   4   8         13.48         -6.73        37.01 o                         
  24   4   8          2.67         81.86        48.22 o                         
  26   4   8          9.85         13.46        42.61 o                         
  28   4   8          8.59         13.46        49.34 o                         
 -33   5   8          3.63         49.98        29.31 o                         
 -31   5   8          5.54         24.62        29.72 o                         
 -29   5   8         26.53         58.99        31.25 o                         
 -27   5   8         19.44         11.94        29.72 o                         
 -25   5   8         12.24         37.47        24.97 o                         
 -23   5   8          5.70         10.26        21.87 o                         
 -21   5   8         18.28          9.26        23.38 o                         
 -19   5   8          1.51         18.24        20.91 o                         
 -17   5   8         56.58         42.00        24.54 o                         
 -15   5   8        206.63        158.91        31.60 o                         
 -13   5   8        144.26        180.53        34.20 o                         
 -11   5   8         82.72         46.21        30.28 o                         
  -9   5   8          1.34        -10.83        28.03 o                         
  -7   5   8          7.72         -1.43        39.81 o                         
  -5   5   8         59.97         56.15        27.47 o                         
  -3   5   8         68.72         42.17        39.81 o                         
  -1   5   8          5.87         34.50        21.82 o                         
   1   5   8          1.97         -5.61        23.55 o                         
   3   5   8          5.03         13.65        21.00 o                         
   5   5   8          4.50         -0.66        21.87 o                         
   7   5   8         16.08         50.46        37.01 o                         
   9   5   8         22.01         -3.36        33.64 o                         
  11   5   8        108.79        158.12        47.10 o                         
  13   5   8         11.45         29.16        33.64 o                         
  15   5   8         32.61         17.94        38.13 o                         
  17   5   8         16.02         -5.61        35.88 o                         
  19   5   8          4.74         62.80        45.98 o                         
 -24   6   8          2.15         35.88        44.86 o                         
 -22   6   8          6.35         32.33        29.73 o                         
 -20   6   8          3.46        -29.16        29.16 o                         
 -18   6   8          0.65         -7.85        23.79 o                         
 -16   6   8         24.62         19.69        36.45 o                         
 -14   6   8          2.11        -13.62        23.71 o                         
 -12   6   8         17.90          9.39        24.43 o                         
 -10   6   8          0.80         27.98        24.17 o                         
  -8   6   8          5.91         21.60        31.96 o                         
  -6   6   8          0.64        -21.00        21.00 o                         
  -4   6   8          4.27         15.12        21.99 o                         
  -2   6   8          3.70          3.16        23.94 o                         
   0   6   8          1.23         31.40        26.17 o                         
   2   6   8          3.93        -21.41        21.41 o                         
   4   6   8          2.20         12.34        40.37 o                         
   6   6   8          2.27        -34.76        34.76 o                         
   8   6   8         16.58        109.90        50.46 o                         
  10   6   8          3.92         57.19        49.34 o                         
 -22  -6   9          7.52         53.83        54.95 o                         
 -20  -6   9         11.94        -34.76        45.98 o                         
 -18  -6   9          9.17        -21.31        44.86 o                         
 -16  -6   9         25.84         39.25        44.86 o                         
 -14  -6   9          7.00         16.90        33.94 o                         
 -12  -6   9          9.43          4.31        30.01 o                         
 -10  -6   9          4.91         29.77        30.34 o                         
  -8  -6   9          1.58         -3.63        31.96 o                         
  -6  -6   9          6.94         -1.32        26.10 o                         
  -4  -6   9         22.12         12.05        28.14 o                         
  -2  -6   9          3.65         17.98        26.92 o                         
   0  -6   9          1.87         15.16        26.92 o                         
   2  -6   9          3.44         28.71        26.13 o                         
   4  -6   9          5.79         16.37        28.83 o                         
   6  -6   9          8.62         34.12        68.97 o                         
   8  -6   9          1.59         13.08        27.74 o                         
 -33  -5   9          0.05        -50.46        50.46 o                         
 -31  -5   9          7.10         99.80        59.43 o                         
 -29  -5   9          0.98         49.34        54.95 o                         
 -27  -5   9          6.16         -2.24        48.22 o                         
 -25  -5   9          1.93         22.43        45.98 o                         
 -23  -5   9         27.52         49.34        45.98 o                         
 -21  -5   9         52.19         23.55        43.73 o                         
 -19  -5   9         55.42         52.71        43.73 o                         
 -17  -5   9         17.08         10.09        39.25 o                         
 -15  -5   9         27.98         48.22        26.17 o                         
 -13  -5   9         37.34         69.15        33.64 o                         
 -11  -5   9         48.98         53.54        25.79 o                         
  -9  -5   9        114.05         89.22        28.74 o                         
  -7  -5   9        145.24        136.12        32.05 o                         
  -5  -5   9        189.09        170.59        36.45 o                         
  -3  -5   9          6.78         25.22        23.14 o                         
  -1  -5   9         60.29         63.57        40.93 o                         
   1  -5   9         10.89          2.47        21.80 o                         
   3  -5   9         15.69         47.38        25.23 o                         
   5  -5   9         38.77         98.08        30.10 o                         
   7  -5   9         27.30         27.26        25.54 o                         
   9  -5   9          2.72         -2.50        23.75 o                         
  11  -5   9         18.38         10.70        26.55 o                         
  13  -5   9          3.09          6.73        23.00 o                         
  15  -5   9         13.61         20.17        25.04 o                         
  17  -5   9          7.72          0.11        25.23 o                         
  19  -5   9          2.44          5.05        27.75 o                         
 -40  -4   9         46.27         36.22        31.93 o                         
 -38  -4   9         58.55         50.51        29.21 o                         
 -36  -4   9          6.41          6.87        32.52 o                         
 -34  -4   9         10.38         19.45        22.11 o                         
 -32  -4   9         24.54         21.33        18.94 o                         
 -30  -4   9         20.60         40.63        19.23 o                         
 -28  -4   9         31.26         34.63        25.64 o                         
 -26  -4   9         54.95         21.85        21.55 o                         
 -24  -4   9        108.67        189.11        32.86 o                         
 -22  -4   9          0.64         19.17        28.03 o                         
 -20  -4   9        289.55        417.10        81.30 o                         
 -18  -4   9        430.62        490.53        54.84 o                         
 -16  -4   9         97.58        131.31        23.55 o                         
 -14  -4   9         30.49         22.16        19.62 o                         
 -12  -4   9          5.75          0.23         9.93 o                         
 -10  -4   9        184.84        121.54        22.82 o                         
  -8  -4   9         26.98         73.73        18.31 o                         
  -6  -4   9        104.67        203.92        32.11 o                         
  -4  -4   9        171.89        283.48        37.57 o                         
  -2  -4   9        131.09        140.63        28.51 o                         
   0  -4   9        386.86        411.17        88.03 o                         
   2  -4   9        326.90        252.38        61.12 o                         
   4  -4   9         74.86         88.48        23.38 o                         
   6  -4   9         54.83         63.69        28.60 o                         
   8  -4   9         13.93         44.91        25.79 o                         
  10  -4   9         70.87         69.53        25.37 o                         
  12  -4   9         40.17         25.91        23.55 o                         
  14  -4   9         45.03         73.35        26.02 o                         
  16  -4   9         46.00         31.01        24.17 o                         
  18  -4   9         18.54          7.20        24.24 o                         
  20  -4   9          8.58         -2.86        24.54 o                         
  22  -4   9          7.04          9.65        26.02 o                         
  24  -4   9          3.60        -23.57        25.04 o                         
  26  -4   9          3.64        -13.86        26.13 o                         
 -45  -3   9         12.78         36.63        31.52 o                         
 -43  -3   9         63.94          7.39        52.14 o                         
 -41  -3   9         20.16          2.00        25.23 o                         
 -39  -3   9         10.05          1.65        23.38 o                         
 -37  -3   9         18.91        -19.93        19.93 o                         
 -35  -3   9         84.05          6.50        26.91 o                         
 -33  -3   9        373.82        310.66        40.18 o                         
 -31  -3   9        119.38         89.27        22.00 o                         
 -29  -3   9         94.58         95.09        22.34 o                         
 -27  -3   9        132.35        184.98        32.76 o                         
 -25  -3   9        328.31        272.84        29.61 o                         
 -23  -3   9        795.31        929.06        55.27 o                         
 -21  -3   9        604.84        473.32        38.07 o                         
 -19  -3   9         64.40         97.08        14.23 o                         
 -17  -3   9        562.18        577.66        33.32 o                         
 -15  -3   9        225.06        281.17        19.75 o                         
 -13  -3   9         20.25          8.73         8.45 o                         
 -11  -3   9         63.30         47.48        11.58 o                         
  -9  -3   9        160.49        201.29        25.54 o                         
  -7  -3   9        482.20        445.74        40.83 o                         
  -5  -3   9        504.65        567.81        46.38 o                         
  -3  -3   9        273.14        286.78        33.28 o                         
  -1  -3   9        503.51        436.68        40.42 o                         
   1  -3   9        698.78        665.05        88.59 o                         
   3  -3   9        525.42        573.45        48.76 o                         
   5  -3   9        363.03        381.89        36.09 o                         
   7  -3   9        644.61        550.07        39.69 o                         
   9  -3   9         15.19         29.10        13.99 o                         
  11  -3   9          2.94         -3.34        13.30 o                         
  13  -3   9        185.07        196.03        24.33 o                         
  15  -3   9        214.20        183.21        51.71 o                         
  17  -3   9         17.88          2.41        22.51 o                         
  19  -3   9        150.92        126.08        23.89 o                         
  21  -3   9         63.54         32.19        19.30 o                         
  23  -3   9         43.32         20.82        30.02 o                         
  25  -3   9          4.40         23.05        34.76 o                         
  27  -3   9         23.94        -22.23        28.51 o                         
  29  -3   9          3.53          1.43        32.11 o                         
  31  -3   9          2.80        -44.86        49.34 o                         
 -48  -2   9          0.62         29.17        30.52 o                         
 -46  -2   9         39.03         77.41        99.24 o                         
 -44  -2   9         18.42         16.82        28.02 o                         
 -42  -2   9         14.12          4.68        25.69 o                         
 -40  -2   9          1.35          5.23        23.75 o                         
 -38  -2   9         42.09         21.77        34.20 o                         
 -36  -2   9         59.02         64.48        24.43 o                         
 -34  -2   9        217.09        134.46        46.54 o                         
 -32  -2   9        275.82        278.85        67.28 o                         
 -30  -2   9        244.13        278.87        28.76 o                         
 -28  -2   9        642.66        643.07        44.00 o                         
 -26  -2   9        797.36        729.59        47.44 o                         
 -24  -2   9         30.69          2.68        16.55 o                         
 -22  -2   9          6.68         10.47         9.89 o                         
 -20  -2   9        687.45        680.01        62.30 o                         
 -18  -2   9        891.60        876.82        39.32 o                         
 -16  -2   9        379.21        371.27        20.81 o                         
 -14  -2   9        410.79        533.56        25.77 o                         
 -12  -2   9        941.96        873.11        43.26 o                         
 -10  -2   9       5501.63       5717.95       234.14 o                         
  -8  -2   9       3056.00       2918.79       107.22 o                         
  -6  -2   9        954.31        715.31        33.32 o                         
  -4  -2   9       2103.93       2347.19       104.22 o                         
  -2  -2   9        831.50        973.22        48.95 o                         
   0  -2   9         55.87         53.93        11.45 o                         
   2  -2   9        495.09        466.81        32.10 o                         
   4  -2   9        263.97        289.57        30.10 o                         
   6  -2   9        364.22        304.04        28.58 o                         
   8  -2   9       1894.52       1988.42        94.09 o                         
  10  -2   9        139.38         77.18        21.72 o                         
  12  -2   9        221.10        189.31        23.18 o                         
  14  -2   9        453.03        465.92        38.16 o                         
  16  -2   9        178.18        164.00        23.18 o                         
  18  -2   9         92.53         73.51        19.43 o                         
  20  -2   9        131.68        102.54        28.41 o                         
  22  -2   9         35.71         21.10        23.30 o                         
  24  -2   9         25.00         24.60        25.23 o                         
  26  -2   9         22.90         31.62        30.10 o                         
  28  -2   9         22.18         28.60        28.55 o                         
  30  -2   9         21.11         27.40        33.69 o                         
  32  -2   9          2.82         15.44        36.45 o                         
 -49  -1   9         28.26         19.69        32.33 o                         
 -47  -1   9          3.23         24.50        30.46 o                         
 -45  -1   9          6.37         15.81        26.92 o                         
 -43  -1   9         15.28         11.97        22.16 o                         
 -41  -1   9         41.19         28.54        25.84 o                         
 -39  -1   9         23.21         44.07        22.34 o                         
 -37  -1   9        268.22        259.51        38.76 o                         
 -35  -1   9        231.23        225.89        51.58 o                         
 -33  -1   9        166.50        193.35        76.25 o                         
 -31  -1   9        110.35         91.51        38.69 o                         
 -29  -1   9        232.53        218.15        31.60 o                         
 -27  -1   9        418.17        541.48        37.51 o                         
 -25  -1   9       1181.41       1258.95        91.51 o                         
 -23  -1   9        319.81        381.15        33.80 o                         
 -21  -1   9        627.33        566.81        35.15 o                         
 -19  -1   9        388.95        340.31        24.91 o                         
 -17  -1   9       2935.16       2986.19       112.78 o                         
 -15  -1   9       1288.50       1225.91        44.47 o                         
 -13  -1   9        180.14        238.04        15.82 o                         
 -11  -1   9         36.10         36.53        13.57 o                         
  -9  -1   9         46.59         88.03         9.58 o                         
  -7  -1   9       5018.17       5221.57       183.46 o                         
  -5  -1   9       2777.13       2878.03       106.77 o                         
  -3  -1   9         32.87         12.69         6.83 o                         
  -1  -1   9        390.77        539.40        26.90 o                         
   1  -1   9       2282.23       2233.36       100.75 o                         
   3  -1   9        118.52        144.73        17.22 o                         
   5  -1   9        482.81        304.20        24.81 o                         
   7  -1   9       1382.98       1528.62        73.54 o                         
   9  -1   9       1371.88       1224.11        63.44 o                         
  11  -1   9        297.07        299.56        53.27 o                         
  13  -1   9        342.83        364.31        38.96 o                         
  15  -1   9         28.01         35.95        18.98 o                         
  17  -1   9         25.06         -6.73        18.03 o                         
  19  -1   9        718.84        877.20        75.47 o                         
  21  -1   9        185.11        204.18        36.87 o                         
  23  -1   9        111.78         38.52        25.76 o                         
  25  -1   9          6.72         14.47        24.43 o                         
  27  -1   9          4.79         13.04        26.92 o                         
  29  -1   9         71.59         24.84        31.69 o                         
  31  -1   9         25.14         43.51        36.02 o                         
  33  -1   9         12.07        -13.33        33.85 o                         
  35  -1   9         16.50         -9.38        34.76 o                         
 -50   0   9         26.15        -22.61        26.96 o                         
 -48   0   9         18.37        -25.60        25.60 o                         
 -46   0   9         16.24        -14.67        23.75 o                         
 -44   0   9         16.32         20.18        25.37 o                         
 -42   0   9         63.26         79.35        29.66 o                         
 -40   0   9          7.69         11.03        23.75 o                         
 -38   0   9         14.16          3.52        22.43 o                         
 -36   0   9        209.00        191.81        33.28 o                         
 -34   0   9          3.87        -14.65        14.65 o                         
 -32   0   9         17.45         19.96        31.96 o                         
 -30   0   9        857.82        999.54        97.56 o                         
 -28   0   9         28.25         77.94        20.62 o                         
 -26   0   9         14.43        -10.22        10.22 o                         
 -24   0   9         29.00         15.42        12.61 o                         
 -22   0   9       1865.19       1970.98       237.73 o                         
 -20   0   9        526.23        661.04        51.52 o                         
 -18   0   9        520.48        596.49        47.17 o                         
 -16   0   9        368.89        380.70        27.19 o                         
 -14   0   9       2103.28       2351.08        88.46 o                         
 -12   0   9       4735.51       4380.06       214.51 o                         
 -10   0   9        394.28        711.14        37.20 o                         
  -8   0   9       1143.13       1389.08        62.99 o                         
  -6   0   9       1478.22       1918.79        84.22 o                         
  -4   0   9       1335.37       1178.45        54.76 o                         
  -2   0   9       9387.24       9888.00       402.16 o                         
   0   0   9        829.61        920.06        46.93 o                         
   2   0   9       3387.33       3806.47       160.20 o                         
   4   0   9        837.20        705.26        36.67 o                         
   6   0   9        642.92        661.10        49.01 o                         
   8   0   9       3178.49       3230.66       205.77 o                         
  10   0   9          0.31         18.50        14.02 o                         
  12   0   9         64.08        108.39        40.93 o                         
  14   0   9        347.45        353.41        47.10 o                         
  16   0   9       1081.28       1400.15        89.87 o                         
  18   0   9         44.65         85.53        24.11 o                         
  20   0   9         36.77         51.52        21.23 o                         
  22   0   9         49.73         70.36        25.79 o                         
  24   0   9          1.68          7.85        25.23 o                         
  26   0   9         21.90         12.52        23.75 o                         
  28   0   9          2.33        -23.75        23.75 o                         
  30   0   9         22.07         12.59        27.72 o                         
  32   0   9          6.89          2.40        73.45 o                         
  34   0   9         11.06          5.51        36.07 o                         
  36   0   9          0.10          6.73        52.71 o                         
 -49   1   9         28.25         -0.65        33.85 o                         
 -47   1   9          3.22         43.09        34.75 o                         
 -45   1   9          6.43        -11.18        27.62 o                         
 -43   1   9         15.29         -0.46        25.72 o                         
 -41   1   9         41.24         33.58        27.21 o                         
 -39   1   9         23.11         15.13        23.71 o                         
 -37   1   9        268.21        181.35        36.37 o                         
 -35   1   9        231.55        158.59        32.11 o                         
 -33   1   9        166.66        159.09        29.63 o                         
 -31   1   9        110.13         71.16        29.72 o                         
 -29   1   9        232.70        185.43        80.18 o                         
 -27   1   9        418.36        482.72        48.19 o                         
 -25   1   9       1180.64       1295.39        78.10 o                         
 -23   1   9        319.20        394.25        61.68 o                         
 -21   1   9        627.22        678.97        50.75 o                         
 -19   1   9        389.19        359.42        33.19 o                         
 -17   1   9       2932.08       3115.37       160.57 o                         
 -15   1   9       1288.74       1311.71        59.12 o                         
 -13   1   9        179.87        168.07        15.62 o                         
 -11   1   9         36.13         32.24        12.39 o                         
  -9   1   9         46.46         71.51        17.94 o                         
  -7   1   9       5016.26       4824.41       260.41 o                         
  -5   1   9       2775.04       2939.94       223.16 o                         
  -3   1   9         32.78         34.14         9.92 o                         
  -1   1   9        390.60        595.32        89.09 o                         
   1   1   9       2281.03       2295.89        98.43 o                         
   3   1   9        119.00        158.74        14.16 o                         
   5   1   9        481.07        300.64        40.46 o                         
   7   1   9       1383.69       1539.70        87.02 o                         
   9   1   9       1372.76       1345.52        75.63 o                         
  11   1   9        297.95        315.35        53.27 o                         
  13   1   9        342.52        287.98        34.46 o                         
  15   1   9         28.04         12.34        21.31 o                         
  17   1   9         24.85         35.27        19.32 o                         
  19   1   9        718.18        983.19       191.76 o                         
  21   1   9        184.86        225.34        36.06 o                         
  23   1   9        112.08         89.90        28.41 o                         
  25   1   9          6.78         -3.19        20.73 o                         
  27   1   9          4.77         14.58        26.17 o                         
  29   1   9         71.51         55.70        31.45 o                         
  31   1   9         25.14         61.01        32.05 o                         
  33   1   9         12.12        -22.51        26.65 o                         
  35   1   9         16.56        -10.20        40.93 o                         
 -48   2   9          0.62        -29.20        29.20 o                         
 -46   2   9         38.96         65.03        63.36 o                         
 -44   2   9         18.39         -8.64        28.25 o                         
 -42   2   9         14.03         47.63        37.01 o                         
 -40   2   9          1.33          6.08        24.54 o                         
 -38   2   9         42.30         -2.42        22.35 o                         
 -36   2   9         58.99         88.84        32.52 o                         
 -34   2   9        217.58        267.69        39.62 o                         
 -32   2   9        275.92        294.10        38.64 o                         
 -30   2   9        243.84        154.70        28.83 o                         
 -28   2   9        643.90        633.02        77.32 o                         
 -26   2   9        798.88        685.08        57.88 o                         
 -24   2   9         30.87         34.81        48.78 o                         
 -22   2   9          6.71        -10.68        10.68 o                         
 -20   2   9        687.31        634.35        47.73 o                         
 -18   2   9        892.78        994.06        59.99 o                         
 -16   2   9        379.47        378.77        33.05 o                         
 -14   2   9        411.29        530.55        38.64 o                         
 -12   2   9        942.31        858.10        40.79 o                         
 -10   2   9       5502.80       5650.51       244.37 o                         
  -8   2   9       3054.34       2730.62       152.82 o                         
  -6   2   9        957.52        723.17        49.83 o                         
  -4   2   9       2105.47       2379.36       104.46 o                         
  -2   2   9        830.35        955.30        48.35 o                         
   0   2   9         56.03         40.13         9.99 o                         
   2   2   9        495.39        434.84        27.99 o                         
   4   2   9        264.47        282.25        21.85 o                         
   6   2   9        365.11        347.06        23.30 o                         
   8   2   9       1895.13       2088.13       115.58 o                         
  10   2   9        139.74        106.91        28.03 o                         
  12   2   9        221.13        209.15        39.81 o                         
  14   2   9        452.73        699.63        84.10 o                         
  16   2   9        178.62        159.24        42.61 o                         
  18   2   9         92.37         53.83        33.64 o                         
  20   2   9        131.68         78.31        26.34 o                         
  22   2   9         35.72         28.28        21.02 o                         
  24   2   9         24.98         21.56        24.24 o                         
  26   2   9         22.92         33.78        25.76 o                         
  28   2   9         22.14         45.35        29.73 o                         
  30   2   9         21.16         61.12        31.72 o                         
  32   2   9          2.82         -5.50        30.10 o                         
 -45   3   9         12.72          8.97        57.19 o                         
 -43   3   9         64.06         66.40        39.87 o                         
 -41   3   9         20.22        -24.24        30.28 o                         
 -39   3   9         10.10          7.85        42.05 o                         
 -37   3   9         18.95          3.44        27.94 o                         
 -35   3   9         84.14         84.93        30.01 o                         
 -33   3   9        374.15        391.13        65.04 o                         
 -31   3   9        119.02        112.11        43.73 o                         
 -29   3   9         94.45        119.79        26.67 o                         
 -27   3   9        132.59        162.35        27.75 o                         
 -25   3   9        328.79        298.71        35.58 o                         
 -23   3   9        795.19        800.54        61.30 o                         
 -21   3   9        604.92        504.48        43.42 o                         
 -19   3   9         64.51        131.10        26.35 o                         
 -17   3   9        561.90        633.47        71.77 o                         
 -15   3   9        225.24        276.98        44.86 o                         
 -13   3   9         20.19         31.87        14.21 o                         
 -11   3   9         62.97         63.07        28.60 o                         
  -9   3   9        160.06        207.68        25.43 o                         
  -7   3   9        482.11        502.65        35.97 o                         
  -5   3   9        505.14        512.40        35.18 o                         
  -3   3   9        272.78        275.29        25.18 o                         
  -1   3   9        502.69        433.96        68.45 o                         
   1   3   9        699.34        609.49        53.17 o                         
   3   3   9        525.92        565.92        37.29 o                         
   5   3   9        362.40        476.46        33.32 o                         
   7   3   9        645.15        540.63        54.89 o                         
   9   3   9         15.28         -2.80        33.64 o                         
  11   3   9          2.89         18.92        18.59 o                         
  13   3   9        184.85        205.47        39.25 o                         
  15   3   9        214.57        170.27        33.64 o                         
  17   3   9         17.91         10.09        31.40 o                         
  19   3   9        151.26        137.93        49.34 o                         
  21   3   9         63.64         33.64        38.13 o                         
  23   3   9         43.05         62.80        40.37 o                         
  25   3   9          4.42         13.63        27.21 o                         
  27   3   9         23.93         52.66        30.34 o                         
  29   3   9          3.53         14.47        28.87 o                         
  31   3   9          2.80        -19.06        44.86 o                         
 -40   4   9         46.25         94.20        54.95 o                         
 -38   4   9         58.51        116.62        60.55 o                         
 -36   4   9          6.48          4.49        43.73 o                         
 -34   4   9         10.40          1.12        34.76 o                         
 -32   4   9         24.63         41.49        40.37 o                         
 -30   4   9         20.59         12.06        26.91 o                         
 -28   4   9         31.26         27.68        28.03 o                         
 -26   4   9         55.03         39.62        24.11 o                         
 -24   4   9        108.69        138.54        37.01 o                         
 -22   4   9          0.63          7.69        21.87 o                         
 -20   4   9        289.70        358.34        42.42 o                         
 -18   4   9        430.64        402.63        44.32 o                         
 -16   4   9         97.73        183.30        29.66 o                         
 -14   4   9         30.56         62.59        21.71 o                         
 -12   4   9          5.79         18.17        15.80 o                         
 -10   4   9        184.81        218.66        45.98 o                         
  -8   4   9         26.87         52.13        25.77 o                         
  -6   4   9        104.58        119.66        25.72 o                         
  -4   4   9        171.93        216.65        26.81 o                         
  -2   4   9        130.67        177.52        23.71 o                         
   0   4   9        386.18        450.48        55.14 o                         
   2   4   9        326.91        322.29        30.16 o                         
   4   4   9         74.70         51.28        16.75 o                         
   6   4   9         54.64        103.46        49.90 o                         
   8   4   9         13.93        -26.65        40.37 o                         
  10   4   9         70.91         36.45        52.14 o                         
  12   4   9         40.02          8.13        22.34 o                         
  14   4   9         44.92        -19.03        19.03 o                         
  16   4   9         46.08          9.57        29.16 o                         
  18   4   9         18.53          3.36        34.76 o                         
  20   4   9          8.59        -21.31        33.64 o                         
  22   4   9          7.09         -2.24        37.01 o                         
  24   4   9          3.58        -34.76        34.76 o                         
  26   4   9          3.63        -21.31        42.61 o                         
 -33   5   9          0.05        -17.97        27.62 o                         
 -31   5   9          7.07         22.75        28.87 o                         
 -29   5   9          0.98          2.31        26.48 o                         
 -27   5   9          6.15         14.84        25.79 o                         
 -25   5   9          1.93          3.90        28.60 o                         
 -23   5   9         27.54         27.26        25.23 o                         
 -21   5   9         52.19         59.63        26.82 o                         
 -19   5   9         55.52         68.32        53.27 o                         
 -17   5   9         17.06        -27.65        37.57 o                         
 -15   5   9         28.11         21.13        20.43 o                         
 -13   5   9         37.59          0.08        20.73 o                         
 -11   5   9         48.89         70.92        24.17 o                         
  -9   5   9        114.17        129.78        28.25 o                         
  -7   5   9        145.44        112.21        26.48 o                         
  -5   5   9        189.10        161.01        31.31 o                         
  -3   5   9          6.81         15.51        18.83 o                         
  -1   5   9         60.29         52.94        22.51 o                         
   1   5   9         10.87         16.21        21.54 o                         
   3   5   9         15.62          4.40        19.78 o                         
   5   5   9         38.70         41.49        40.37 o                         
   7   5   9         27.30         14.58        31.40 o                         
   9   5   9          2.71         71.77        38.13 o                         
  11   5   9         18.38         62.80        39.25 o                         
  13   5   9          3.10        -29.16        29.16 o                         
  15   5   9         13.61         69.53        44.86 o                         
  17   5   9          7.72          5.61        42.61 o                         
 -22   6   9          7.50         -1.74        28.87 o                         
 -20   6   9         11.91         11.24        28.74 o                         
 -18   6   9          9.19          9.36        37.01 o                         
 -16   6   9         25.87         39.25        30.13 o                         
 -14   6   9          6.99        -22.86        25.79 o                         
 -12   6   9          9.41         37.64        26.34 o                         
 -10   6   9          4.88        -18.24        23.63 o                         
  -8   6   9          1.58        -21.80        21.80 o                         
  -6   6   9          6.95          2.06        34.20 o                         
  -4   6   9         22.18          7.81        23.38 o                         
  -2   6   9          3.65         34.71        48.78 o                         
   0   6   9          1.86        -10.19        25.60 o                         
   2   6   9          3.44        -12.76        22.63 o                         
   4   6   9          5.79        -40.37        40.37 o                         
   6   6   9          8.60         24.67        48.22 o                         
   8   6   9          1.60          7.85        40.37 o                         
 -22  -6  10          5.56        -24.67        51.58 o                         
 -20  -6  10          7.60        -26.91        45.98 o                         
 -18  -6  10         14.28         76.25        54.95 o                         
 -16  -6  10         17.52         23.55        44.86 o                         
 -14  -6  10         33.96         34.76        44.86 o                         
 -12  -6  10         11.58         44.30        48.22 o                         
 -10  -6  10         13.52         36.02        32.25 o                         
  -8  -6  10         20.69         29.70        49.90 o                         
  -6  -6  10          4.28         39.08        31.25 o                         
  -4  -6  10          1.51         -7.82        27.48 o                         
  -2  -6  10          0.41         19.62        28.55 o                         
   0  -6  10          2.55          3.10        30.34 o                         
   2  -6  10          0.27        -30.86        33.64 o                         
   4  -6  10         16.89         50.83        29.91 o                         
 -33  -5  10          9.47          3.36        61.68 o                         
 -31  -5  10         20.60         57.19        53.83 o                         
 -29  -5  10         10.90         26.91        52.71 o                         
 -27  -5  10         10.93         89.71        44.86 o                         
 -25  -5  10         11.95        -41.49        41.49 o                         
 -23  -5  10          6.89         -7.85        42.61 o                         
 -21  -5  10         34.93         58.31        45.98 o                         
 -19  -5  10        123.02         62.80        49.34 o                         
 -17  -5  10         46.11         24.67        40.37 o                         
 -15  -5  10         51.72         56.64        27.14 o                         
 -13  -5  10         66.03         61.68        39.81 o                         
 -11  -5  10         19.23         24.87        26.34 o                         
  -9  -5  10          5.62        -21.80        21.80 o                         
  -7  -5  10         10.85          8.72        23.14 o                         
  -5  -5  10         10.68        -20.43        20.43 o                         
  -3  -5  10          9.44        -10.48        21.71 o                         
  -1  -5  10          0.73         -3.20        22.03 o                         
   1  -5  10         26.37        -11.35        22.09 o                         
   3  -5  10         29.71         19.36        22.16 o                         
   5  -5  10          7.39          6.23        39.25 o                         
   7  -5  10          0.76        -17.38        26.35 o                         
   9  -5  10         20.40         33.26        28.87 o                         
  11  -5  10          1.89          2.46        28.03 o                         
  13  -5  10         59.58         55.29        57.75 o                         
  15  -5  10         35.47         82.20        53.83 o                         
  17  -5  10         13.05          5.54        26.02 o                         
 -40  -4  10          3.47         18.06        29.31 o                         
 -38  -4  10          7.53         -4.96        28.83 o                         
 -36  -4  10          1.54        -13.74        27.47 o                         
 -34  -4  10         31.57         41.66        23.41 o                         
 -32  -4  10          4.59         24.38        20.19 o                         
 -30  -4  10          1.71          4.90        18.10 o                         
 -28  -4  10         70.94         98.15        24.39 o                         
 -26  -4  10        136.89        130.97        30.89 o                         
 -24  -4  10         44.03         30.49        23.97 o                         
 -22  -4  10         37.73         64.20        44.29 o                         
 -20  -4  10        291.87        418.54        45.66 o                         
 -18  -4  10        258.47        310.84        38.77 o                         
 -16  -4  10        472.92        481.48        71.96 o                         
 -14  -4  10        512.94        676.87        79.72 o                         
 -12  -4  10         10.46         19.19        12.89 o                         
 -10  -4  10         12.22         15.99        13.37 o                         
  -8  -4  10         17.60          1.68        17.44 o                         
  -6  -4  10         14.66          0.15        17.72 o                         
  -4  -4  10         38.72         22.63        24.11 o                         
  -2  -4  10        176.83        191.92        31.72 o                         
   0  -4  10        329.77        351.90        40.78 o                         
   2  -4  10        278.09        358.34        65.60 o                         
   4  -4  10         13.38          2.68        34.20 o                         
   6  -4  10         18.53         35.88        21.41 o                         
   8  -4  10         48.57         46.74        21.82 o                         
  10  -4  10         45.79         -7.74        30.84 o                         
  12  -4  10         19.02         28.70        22.59 o                         
  14  -4  10         30.42        -10.72        23.30 o                         
  16  -4  10         11.32          7.68        29.72 o                         
  18  -4  10         15.14         62.35        26.48 o                         
  20  -4  10          1.72         -2.14        24.89 o                         
  22  -4  10          1.13         19.22        27.97 o                         
  24  -4  10          4.46         20.00        27.15 o                         
 -45  -3  10         27.08         -2.75        44.29 o                         
 -43  -3  10         30.68         31.80        40.37 o                         
 -41  -3  10         15.68          9.20        31.40 o                         
 -39  -3  10         69.73         63.05        31.40 o                         
 -37  -3  10         10.83        -18.93        23.30 o                         
 -35  -3  10         61.52         22.31        26.35 o                         
 -33  -3  10          5.20         15.20        20.57 o                         
 -31  -3  10        161.94        127.93        23.93 o                         
 -29  -3  10         66.40         69.88        19.31 o                         
 -27  -3  10        268.18        328.06        39.79 o                         
 -25  -3  10        432.08        448.93        38.10 o                         
 -23  -3  10         70.50         63.66        19.16 o                         
 -21  -3  10        372.73        284.14        29.51 o                         
 -19  -3  10        542.09        736.71        49.13 o                         
 -17  -3  10        129.97        134.12        15.07 o                         
 -15  -3  10        247.58        252.54        19.58 o                         
 -13  -3  10        187.88        169.49        16.00 o                         
 -11  -3  10        101.13        215.21        26.92 o                         
  -9  -3  10        497.51        406.61        38.06 o                         
  -7  -3  10        166.67        259.97        38.69 o                         
  -5  -3  10        501.59        432.96        40.04 o                         
  -3  -3  10        392.99        397.37        38.83 o                         
  -1  -3  10        371.02        365.36        37.57 o                         
   1  -3  10        310.82        398.68        40.35 o                         
   3  -3  10        122.49         96.67        22.59 o                         
   5  -3  10         63.95         57.10        29.16 o                         
   7  -3  10         90.93         64.29        21.37 o                         
   9  -3  10        262.99        317.36        31.22 o                         
  11  -3  10        177.61        200.25        25.61 o                         
  13  -3  10         85.99         49.41        42.57 o                         
  15  -3  10         60.64         72.85        19.67 o                         
  17  -3  10          1.93         16.72        17.08 o                         
  19  -3  10          2.27         -3.15        30.35 o                         
  21  -3  10         12.67         -1.16        20.61 o                         
  23  -3  10          0.06          1.26        19.99 o                         
  25  -3  10          9.45         -0.35        61.12 o                         
  27  -3  10          7.79        -25.97        30.01 o                         
  29  -3  10         11.42          7.22        35.32 o                         
 -48  -2  10          0.18        -19.36        27.15 o                         
 -46  -2  10         22.58        131.43        38.83 o                         
 -44  -2  10          7.21         16.42        26.34 o                         
 -42  -2  10         14.96         27.86        32.52 o                         
 -40  -2  10         64.66         59.43        25.37 o                         
 -38  -2  10         13.76        -16.38        16.38 o                         
 -36  -2  10        287.31        290.91        41.49 o                         
 -34  -2  10         41.96         26.60        20.47 o                         
 -32  -2  10        852.01        847.36        71.25 o                         
 -30  -2  10        851.66       1039.68        76.81 o                         
 -28  -2  10        266.80        235.20        26.08 o                         
 -26  -2  10        666.29        895.98        51.55 o                         
 -24  -2  10        484.90        526.18        37.52 o                         
 -22  -2  10          9.02         13.87        11.38 o                         
 -20  -2  10        122.74        128.27        22.95 o                         
 -18  -2  10        132.76        147.14        25.66 o                         
 -16  -2  10        805.40        688.40        30.95 o                         
 -14  -2  10        198.48        206.90        15.33 o                         
 -12  -2  10        693.03        798.21        40.31 o                         
 -10  -2  10        429.11        469.75        27.36 o                         
  -8  -2  10       1444.73       1699.26        67.95 o                         
  -6  -2  10       1839.71       1890.32        75.39 o                         
  -4  -2  10        479.27        433.47        30.26 o                         
  -2  -2  10        431.84        408.78        30.42 o                         
   0  -2  10        117.05        123.62        23.32 o                         
   2  -2  10        193.08        179.37        23.79 o                         
   4  -2  10        328.20        324.60        28.25 o                         
   6  -2  10        168.99        150.04        22.15 o                         
   8  -2  10        693.20        726.82        46.99 o                         
  10  -2  10        259.76        216.01        33.47 o                         
  12  -2  10        121.57        100.05        22.94 o                         
  14  -2  10        141.42        147.07        22.57 o                         
  16  -2  10         63.58         72.25        18.57 o                         
  18  -2  10        144.85        132.32        31.13 o                         
  20  -2  10         66.55         38.72        45.42 o                         
  22  -2  10         23.47         49.95        27.45 o                         
  24  -2  10         12.54         34.31        29.31 o                         
  26  -2  10          1.01         33.41        28.87 o                         
  28  -2  10         20.79         21.51        29.85 o                         
  30  -2  10          1.40         10.01        34.20 o                         
  32  -2  10          0.49         -3.11        34.20 o                         
 -49  -1  10          1.74         29.73        35.88 o                         
 -47  -1  10         10.68         -0.41        30.28 o                         
 -45  -1  10          1.33        -19.41        42.61 o                         
 -43  -1  10         20.56          3.25        23.43 o                         
 -41  -1  10          9.60         81.86        26.17 o                         
 -39  -1  10        184.81        205.29        35.28 o                         
 -37  -1  10        460.02        406.61        47.17 o                         
 -35  -1  10         54.82        -10.18        15.45 o                         
 -33  -1  10        312.89        345.75        42.37 o                         
 -31  -1  10        505.83        489.14        49.88 o                         
 -29  -1  10        181.57        185.86        29.73 o                         
 -27  -1  10        866.48        811.12        61.27 o                         
 -25  -1  10        577.63        611.55        38.06 o                         
 -23  -1  10       1681.92       1511.18        77.60 o                         
 -21  -1  10        518.80        448.24        29.39 o                         
 -19  -1  10       1006.52        977.46        41.29 o                         
 -17  -1  10        104.64        127.94        13.11 o                         
 -15  -1  10        519.38        521.71        25.87 o                         
 -13  -1  10       6848.18       7191.07       256.87 o                         
 -11  -1  10       1186.15       1154.29        55.14 o                         
  -9  -1  10       1168.92       1440.67        56.75 o                         
  -7  -1  10        165.66        123.33        12.45 o                         
  -5  -1  10       1057.54       1220.17        49.08 o                         
  -3  -1  10        872.97        984.86        48.22 o                         
  -1  -1  10         98.97         81.30        10.98 o                         
   1  -1  10        204.09        183.02        18.36 o                         
   3  -1  10        250.53        303.53        25.42 o                         
   5  -1  10        674.72        593.44        39.63 o                         
   7  -1  10        336.39        432.84        31.69 o                         
   9  -1  10         53.25         18.61        12.19 o                         
  11  -1  10        236.26        267.66        45.42 o                         
  13  -1  10         25.79         17.20        22.99 o                         
  15  -1  10          5.59         -0.20        17.39 o                         
  17  -1  10         53.69         59.93        23.94 o                         
  19  -1  10        189.88        271.99        39.24 o                         
  21  -1  10         98.64        119.15        38.69 o                         
  23  -1  10        134.32         49.66        24.89 o                         
  25  -1  10          1.43         16.63        25.69 o                         
  27  -1  10          5.73         10.78        30.89 o                         
  29  -1  10         43.27          7.02        57.19 o                         
  31  -1  10          9.96         55.94        33.53 o                         
  33  -1  10          1.56         28.54        37.66 o                         
 -50   0  10          3.33        -27.36        33.64 o                         
 -48   0  10         17.81         19.11        28.14 o                         
 -46   0  10          5.75         25.70        27.72 o                         
 -44   0  10         38.58         42.71        28.07 o                         
 -42   0  10        113.95         89.93        54.39 o                         
 -40   0  10         74.30        100.22        31.31 o                         
 -38   0  10        262.58        203.89        36.87 o                         
 -36   0  10          6.06          7.29        20.18 o                         
 -34   0  10          0.89         -5.01        16.13 o                         
 -32   0  10        352.97        282.93        37.04 o                         
 -30   0  10          9.71        135.32        54.39 o                         
 -28   0  10        459.74        564.57        51.54 o                         
 -26   0  10        893.38        854.36        63.30 o                         
 -24   0  10        151.18        192.27        67.84 o                         
 -22   0  10          7.44         11.11        12.92 o                         
 -20   0  10        180.44        313.51        33.30 o                         
 -18   0  10        306.79        429.54        71.35 o                         
 -16   0  10         45.15         41.79        18.84 o                         
 -14   0  10         15.95         17.76        13.52 o                         
 -12   0  10        679.66        652.50        35.02 o                         
 -10   0  10       2817.60       2922.49       125.41 o                         
  -8   0  10        230.78        297.20        26.42 o                         
  -6   0  10       1074.36       1097.92        65.30 o                         
  -4   0  10        940.76        851.51        42.13 o                         
  -2   0  10         76.98        230.50        18.95 o                         
   0   0  10       4214.73       3365.60       143.80 o                         
   2   0  10       2751.82       3078.57       132.95 o                         
   4   0  10        533.40        621.32        47.42 o                         
   6   0  10        268.55        161.76        23.71 o                         
   8   0  10         12.75         21.71        13.46 o                         
  10   0  10          3.16        -11.48        11.48 o                         
  12   0  10        273.09        216.59        30.65 o                         
  14   0  10        192.95        197.14        29.36 o                         
  16   0  10        100.22         70.67        21.82 o                         
  18   0  10         96.36        207.53        39.25 o                         
  20   0  10        174.91        235.48        38.25 o                         
  22   0  10        369.75        232.55        89.15 o                         
  24   0  10          2.07         22.02        24.17 o                         
  26   0  10         47.89         14.34        26.02 o                         
  28   0  10          1.30        -26.97        28.93 o                         
  30   0  10         27.32         17.30        35.88 o                         
  32   0  10          0.55        -21.64        31.45 o                         
  34   0  10          0.22          8.28        39.81 o                         
 -49   1  10          1.74        -38.07        79.62 o                         
 -47   1  10         10.69        -11.98        47.66 o                         
 -45   1  10          1.34         38.85        31.48 o                         
 -43   1  10         20.59          5.69        36.45 o                         
 -41   1  10          9.62        -17.22        19.65 o                         
 -39   1  10        184.75        159.80        49.34 o                         
 -37   1  10        459.56        437.11        51.52 o                         
 -35   1  10         54.85         12.52        19.13 o                         
 -33   1  10        312.37        361.09        42.80 o                         
 -31   1  10        506.39        533.63        51.72 o                         
 -29   1  10        181.50        200.73        30.92 o                         
 -27   1  10        866.80        919.84       140.17 o                         
 -25   1  10        578.00        661.05        82.98 o                         
 -23   1  10       1681.81       1398.17        86.80 o                         
 -21   1  10        517.35        430.66        91.95 o                         
 -19   1  10       1007.83        828.28        68.40 o                         
 -17   1  10        105.01        135.32        19.41 o                         
 -15   1  10        520.46        540.81        34.30 o                         
 -13   1  10       6848.29       7264.79       259.29 o                         
 -11   1  10       1188.19       1182.51        71.15 o                         
  -9   1  10       1168.24       1396.29        96.44 o                         
  -7   1  10        165.91        138.68        19.50 o                         
  -5   1  10       1058.57       1123.60       125.03 o                         
  -3   1  10        873.36        907.62        58.59 o                         
  -1   1  10         99.22         70.42        20.75 o                         
   1   1  10        203.72        169.96        21.26 o                         
   3   1  10        249.89        294.29        20.63 o                         
   5   1  10        674.62        634.11        44.31 o                         
   7   1  10        336.47        334.99        31.07 o                         
   9   1  10         53.08         21.31        21.87 o                         
  11   1  10        236.33        220.88        30.07 o                         
  13   1  10         25.84          6.76        16.13 o                         
  15   1  10          5.66         -5.10        15.62 o                         
  17   1  10         53.44         31.90        25.79 o                         
  19   1  10        189.47        182.27        33.36 o                         
  21   1  10         98.44         78.88        25.76 o                         
  23   1  10        134.22        119.79        28.74 o                         
  25   1  10          1.46         13.46        24.52 o                         
  27   1  10          5.76        -39.61        53.83 o                         
  29   1  10         43.30         73.27        30.10 o                         
  31   1  10          9.89         59.18        35.23 o                         
  33   1  10          1.56          8.14        34.22 o                         
 -48   2  10          0.17        -16.78        35.32 o                         
 -46   2  10         22.47         39.09        35.83 o                         
 -44   2  10          7.23         -7.40        27.47 o                         
 -42   2  10         14.93         22.80        29.54 o                         
 -40   2  10         64.39         47.41        30.72 o                         
 -38   2  10         13.88         19.10        25.04 o                         
 -36   2  10        287.44        330.65       151.39 o                         
 -34   2  10         41.87         17.59        24.67 o                         
 -32   2  10        851.77        864.98        71.50 o                         
 -30   2  10        851.67        961.82       106.53 o                         
 -28   2  10        266.95        348.71        37.96 o                         
 -26   2  10        667.20        857.32        63.30 o                         
 -24   2  10        486.11        507.78        46.76 o                         
 -22   2  10          9.06         33.38        31.96 o                         
 -20   2  10        122.77        159.04        23.38 o                         
 -18   2  10        132.24        144.57        25.79 o                         
 -16   2  10        802.97        766.83        56.63 o                         
 -14   2  10        198.32        231.75        24.23 o                         
 -12   2  10        692.29        747.14        46.09 o                         
 -10   2  10        428.56        443.54        65.04 o                         
  -8   2  10       1445.17       1687.08        97.98 o                         
  -6   2  10       1838.82       2002.52       109.00 o                         
  -4   2  10        480.00        418.33        39.27 o                         
  -2   2  10        432.67        412.53        29.06 o                         
   0   2  10        117.14         67.62        21.22 o                         
   2   2  10        192.69        160.40        16.66 o                         
   4   2  10        327.94        319.82        41.02 o                         
   6   2  10        168.84        169.38        27.47 o                         
   8   2  10        693.78        718.09        53.48 o                         
  10   2  10        259.33        211.76        49.90 o                         
  12   2  10        121.45        128.96        41.49 o                         
  14   2  10        141.61        111.02        43.73 o                         
  16   2  10         63.03         75.13        39.25 o                         
  18   2  10        145.07        115.39        59.99 o                         
  20   2  10         66.55         99.34        27.94 o                         
  22   2  10         23.54         26.28        24.78 o                         
  24   2  10         12.52         -2.15        34.20 o                         
  26   2  10          1.02          6.95        29.16 o                         
  28   2  10         20.82         -3.26        35.32 o                         
  30   2  10          1.39         21.08        29.66 o                         
  32   2  10          0.49         -7.73        34.20 o                         
 -45   3  10         27.07         28.03        66.16 o                         
 -43   3  10         30.76        -17.94        56.07 o                         
 -41   3  10         15.75          4.05        35.76 o                         
 -39   3  10         69.84         54.99        31.24 o                         
 -37   3  10         10.77         29.44        25.85 o                         
 -35   3  10         61.64         71.69        28.74 o                         
 -33   3  10          5.26         38.73        23.71 o                         
 -31   3  10        162.06        156.98        31.76 o                         
 -29   3  10         66.45         51.30        23.55 o                         
 -27   3  10        268.08        270.80        52.71 o                         
 -25   3  10        432.26        444.26        95.88 o                         
 -23   3  10         70.26        103.37        25.84 o                         
 -21   3  10        372.16        231.01        45.98 o                         
 -19   3  10        542.16        717.57        81.86 o                         
 -17   3  10        129.83        131.20        32.52 o                         
 -15   3  10        247.78        247.83        41.49 o                         
 -13   3  10        187.87        142.42        32.52 o                         
 -11   3  10        101.39        151.56        20.57 o                         
  -9   3  10        497.58        369.83        45.41 o                         
  -7   3  10        166.62        252.31        25.20 o                         
  -5   3  10        501.09        399.68        47.73 o                         
  -3   3  10        391.69        355.27        30.43 o                         
  -1   3  10        371.34        324.84        37.99 o                         
   1   3  10        310.41        414.13        45.28 o                         
   3   3  10        122.43         77.26        26.72 o                         
   5   3  10         63.74         68.00        21.28 o                         
   7   3  10         90.81         91.81        34.76 o                         
   9   3  10        262.82        256.74        40.37 o                         
  11   3  10        177.10        199.47        30.98 o                         
  13   3  10         86.10         35.27        20.94 o                         
  15   3  10         60.84         17.94        30.28 o                         
  17   3  10          1.92        -24.67        30.28 o                         
  19   3  10          2.28         16.82        31.40 o                         
  21   3  10         12.70         45.98        37.01 o                         
  23   3  10          0.07         26.91        39.25 o                         
  25   3  10          9.40         29.34        29.35 o                         
  27   3  10          7.79        -26.48        26.48 o                         
  29   3  10         11.39         10.33        32.11 o                         
 -40   4  10          3.46          4.49        51.58 o                         
 -38   4  10          7.53         39.25        49.34 o                         
 -36   4  10          1.54         94.20        51.58 o                         
 -34   4  10         31.50         12.34        38.13 o                         
 -32   4  10          4.56         51.58        37.01 o                         
 -30   4  10          1.70         71.77        39.25 o                         
 -28   4  10         70.91        102.85        47.66 o                         
 -26   4  10        136.58        202.60        34.96 o                         
 -24   4  10         44.04         36.45        23.79 o                         
 -22   4  10         37.65         27.23        19.78 o                         
 -20   4  10        292.35        422.27        53.83 o                         
 -18   4  10        258.32        244.79        45.98 o                         
 -16   4  10        473.35        527.72        49.55 o                         
 -14   4  10        513.73        566.63        53.92 o                         
 -12   4  10         10.41         22.45        18.98 o                         
 -10   4  10         12.26         46.54        19.82 o                         
  -8   4  10         17.48         15.20        14.88 o                         
  -6   4  10         14.78        -10.16        17.17 o                         
  -4   4  10         38.73         73.12        17.24 o                         
  -2   4  10        176.60        204.45        25.54 o                         
   0   4  10        329.46        307.06        44.72 o                         
   2   4  10        278.16        283.06        30.51 o                         
   4   4  10         13.46          1.08        19.93 o                         
   6   4  10         18.53         -7.21        18.84 o                         
   8   4  10         48.58         34.36        25.84 o                         
  10   4  10         45.79         19.54        22.43 o                         
  12   4  10         19.02         69.61        30.28 o                         
  14   4  10         30.49          1.31        22.95 o                         
  16   4  10         11.33         13.46        40.37 o                         
  18   4  10         15.10         33.64        37.01 o                         
  20   4  10          1.71        -19.06        37.01 o                         
  22   4  10          1.13         28.03        47.10 o                         
  24   4  10          4.45        -13.46        43.73 o                         
 -33   5  10          9.43         -2.46        26.13 o                         
 -31   5  10         20.59          0.12        28.93 o                         
 -29   5  10         10.98         -0.87        24.43 o                         
 -27   5  10         11.00          0.03        25.28 o                         
 -25   5  10         11.97          4.33        22.95 o                         
 -23   5  10          6.89         21.72        27.47 o                         
 -21   5  10         35.08          5.07        23.14 o                         
 -19   5  10        122.88        153.62        32.11 o                         
 -17   5  10         46.06         41.76        23.14 o                         
 -15   5  10         51.83         34.44        24.97 o                         
 -13   5  10         66.01         63.97        57.75 o                         
 -11   5  10         19.24         28.90        22.59 o                         
  -9   5  10          5.66         12.71        25.23 o                         
  -7   5  10         10.88         10.25        21.53 o                         
  -5   5  10         10.65          8.71        20.43 o                         
  -3   5  10          9.38          1.08        22.99 o                         
  -1   5  10          0.73         -7.14        19.13 o
[truncated: 306,748 more chars]
