# Supplementary material for: Diisopropyl 2-[(4-nitro­benzo­yl)amino]­propane­dioate
Source: IUCrdata. 2023 Feb 14;8(Pt 2):x230104. doi: 10.1107/S2414314623001049 (PMC9993896; doi:10.1107/S2414314623001049)
Supplement: Supplementary file 3 [file x-08-x230104-Isup3.mol]

  ACCLDraw01202310472D

 25 25  0  0  0  0  0  0  0  0999 V2000
    8.5434   -8.6176    0.0000 C   0  0  0  0  0  0  0  0  0  0  0  0
    7.4045   -6.9223    0.0000 C   0  0  0  0  0  0  0  0  0  0  0  0
    7.4830   -8.0972    0.0000 C   0  0  0  0  0  0  0  0  0  0  0  0
    8.3854   -6.2637    0.0000 C   0  0  0  0  0  0  0  0  0  0  0  0
    9.5282   -7.9564    0.0000 C   0  0  0  0  0  0  0  0  0  0  0  0
    9.4416   -6.7792    0.0000 C   0  0  0  0  0  0  0  0  0  0  0  0
   10.4225   -6.1206    0.0000 C   0  0  0  0  0  0  0  0  0  0  0  0
   10.3426   -4.9418    0.0000 O   0  0  0  0  0  0  0  0  0  0  0  0
   11.4832   -6.6408    0.0000 N   0  0  3  0  0  0  0  0  0  0  0  0
   12.4641   -5.9822    0.0000 C   0  0  3  0  0  0  0  0  0  0  0  0
   13.5249   -6.5024    0.0000 C   0  0  0  0  0  0  0  0  0  0  0  0
   12.3842   -4.8035    0.0000 C   0  0  0  0  0  0  0  0  0  0  0  0
   14.5058   -5.8439    0.0000 O   0  0  0  0  0  0  0  0  0  0  0  0
   11.3235   -4.2833    0.0000 O   0  0  0  0  0  0  0  0  0  0  0  0
   13.6048   -7.6812    0.0000 O   0  0  0  0  0  0  0  0  0  0  0  0
   13.3651   -4.1449    0.0000 O   0  0  0  0  0  0  0  0  0  0  0  0
   13.2852   -2.9662    0.0000 C   0  0  3  0  0  0  0  0  0  0  0  0
   14.2661   -2.3076    0.0000 C   0  0  0  0  0  0  0  0  0  0  0  0
   12.2245   -2.4460    0.0000 C   0  0  0  0  0  0  0  0  0  0  0  0
   15.5665   -6.3641    0.0000 C   0  0  3  0  0  0  0  0  0  0  0  0
   16.5474   -5.7055    0.0000 C   0  0  0  0  0  0  0  0  0  0  0  0
   15.6464   -7.5428    0.0000 C   0  0  0  0  0  0  0  0  0  0  0  0
    6.5021   -8.7558    0.0000 N   0  3  0  0  0  0  0  0  0  0  0  0
    6.5820   -9.9345    0.0000 O   0  5  0  0  0  0  0  0  0  0  0  0
    5.4414   -8.2356    0.0000 O   0  0  0  0  0  0  0  0  0  0  0  0
  6  4  1  0  0  0  0
  5  6  2  0  0  0  0
  2  3  1  0  0  0  0
  1  5  1  0  0  0  0
  4  2  2  0  0  0  0
  3  1  2  0  0  0  0
  6  7  1  0  0  0  0
  7  8  2  0  0  0  0
  7  9  1  0  0  0  0
  9 10  1  0  0  0  0
 10 11  1  0  0  0  0
 10 12  1  0  0  0  0
 11 13  1  0  0  0  0
 12 14  2  0  0  0  0
 11 15  2  0  0  0  0
 12 16  1  0  0  0  0
 16 17  1  0  0  0  0
 17 18  1  0  0  0  0
 17 19  1  0  0  0  0
 13 20  1  0  0  0  0
 20 21  1  0  0  0  0
 20 22  1  0  0  0  0
  3 23  1  0  0  0  0
 23 24  1  0  0  0  0
 23 25  2  0  0  0  0
M  CHG  2  23   1  24  -1
M  END
